# Supplementary material for: Solvent inclusion in the crystal structure of bis­[(adamantan-1-yl)methanaminium chloride] 1,4-dioxane hemisolvate monohydrate explained using the computed crystal energy landscape
Source: Acta Crystallogr E Crystallogr Commun. 2016 Aug 26;72(Pt 9):1348–52. doi: 10.1107/S2056989016013256 (PMC5120722; doi:10.1107/S2056989016013256)
Supplement: Supplementary file 1 [file e-72-01348-sup1.cif]

##############################################################################
#                                                                            #
# This CIF contains the data in a paper accepted for publication in          #
# Acta Crystallographica Section E. It conforms to the requirements of       #
# Notes for Authors for Acta Crystallographica Section E, and has been       #
# peer reviewed under the auspices of the IUCr Commission on Journals.       #
#                                                                            #
# Full details of the Crystallographic Information File format               #
# are given in the paper "The Crystallographic Information File (CIF):       #
# a New Standard Archive File for Crystallography" by S. R. Hall, F. H.      #
# Allen and I. D. Brown [Acta Cryst. (1991), A47, 655-685].                  #
#                                                                            #
# The current version of the core CIF dictionary is obtainable from          #
# ftp://ftp.iucr.org/pub/cif_core.dic.                                       #
#                                                                            #
# Software is freely available for graphical display of the structure(s)     #
# in this CIF. For information consult the CIF software page                 #
# http://www.iucr.org/resources/cif/software.                                #
#                                                                            #
# This file may be used for bona fide research purposes within the           #
# scientific community so long as proper attribution is given to the journal # 
# article from which it was obtained.                                        #
#                                                                            #
##############################################################################
data_I
_audit_creation_method
;
Olex2 1.2
(compiled 2016.02.19 svn.r3266 for OlexSys, GUI svn.r5155)
;
_journal_date_recd_electronic     2016-08-10
_journal_date_accepted     2016-08-18
_journal_name_full     'Acta Crystallographica, Section E'
_journal_year     2016
_journal_volume     72
_journal_issue      9
_journal_page_first     1348
_journal_page_last     1352
_journal_paper_category     GO
_journal_paper_doi     10.1107/S2056989016013256
_journal_coeditor_code     HB7608
_publ_contact_author_name     'Sharmarke Mohamed'
_publ_contact_author_address
;
Khalifa University
PO BOX 127788
Abu Dhabi
United Arab Emirates
;
_publ_contact_author_email     'sharmarke.mohamed@kustar.ac.ae'
_publ_contact_author_fax     '+971 (0)2 447 2442'
_publ_contact_author_phone     '+971 (0)2 501 8317'
_publ_section_title
;
Solvent inclusion in the crystal structure of bis[(adamantan-1-yl)methanaminium
chloride] 1,4-dioxane hemisolvate monohydrate explained using the computed
crystal energy landscape
;
_publ_section_title_footnote     .
loop_
    _publ_author_name
    _publ_author_footnote
    _publ_author_address
    'Mohamed, Sharmarke' .
;
Khalifa University
PO BOX 127788
Abu Dhabi
United Arab Emirates
;
_publ_section_synopsis
;
Energy computations on the title salt show a clear preference for solvated
structures, which correlates with the most effective formation of hydrogen
bonds.
;
_database_code_depnum_ccdc_archive     'CCDC 1499645'
_chemical_name_systematic
;
Bis[(adamantan-1-yl)methanaminium chloride]
1,4-dioxane hemisolvate monohydrate
;
_chemical_name_common     ?
_chemical_formula_moiety     '2(Cl), H2 O, 2(C11 H20 N), 0.5(C4 H8 O2)'
_chemical_formula_sum     'C24 H46 Cl2 N2 O2'
_chemical_formula_iupac     '2C11 H20 N + ,2Cl - , 0.5C4 H8 O2 , H2 O'
_chemical_formula_weight     465.53
_chemical_melting_point     ?
_shelx_space_group_comment
;
The symmetry employed for this shelxl refinement is uniquely defined
by the following loop, which should always be used as a source of
symmetry information in preference to the above space-group names.
They are only intended as comments.
;
_space_group_crystal_system     triclinic
_space_group_name_H-M_alt     'P -1'
_space_group_name_Hall     '-P 1'
loop_
    _space_group_symop_operation_xyz
    'x, y, z'
    '-x, -y, -z'
_cell_length_a     6.4941(11)
_cell_length_b     13.491(2)
_cell_length_c     15.086(3)
_cell_angle_alpha     102.911(3)
_cell_angle_beta     91.824(3)
_cell_angle_gamma     101.500(3)
_cell_volume     1258.5(4)
_cell_formula_units_Z     2
_cell_measurement_reflns_used     4531
_cell_measurement_theta_min     2.340
_cell_measurement_theta_max     28.026
_cell_measurement_temperature     100.0(10)
_exptl_crystal_description     needle
_exptl_crystal_colour     'clear light colourless'
_exptl_crystal_size_max     0.2
_exptl_crystal_size_mid     0.05
_exptl_crystal_size_min     0.05
_exptl_crystal_density_diffrn     1.229
_exptl_crystal_density_meas     ?
_exptl_crystal_density_method     ?
_exptl_crystal_F_000     508
_exptl_absorpt_coefficient_mu     0.280
_exptl_absorpt_correction_type     multi-scan
_exptl_absorpt_process_details
;
(SADABS; Bruker, 2015)
;
_shelx_estimated_absorpt_T_min     ?
_shelx_estimated_absorpt_T_max     ?
_exptl_absorpt_correction_T_min     0.6554
_exptl_absorpt_correction_T_max     0.7457
_diffrn_ambient_temperature     100.0(10)
_diffrn_radiation_type     MoK\a
_diffrn_radiation_wavelength     0.71073
_diffrn_measurement_device_type     'Bruker APEXII CCD'
_diffrn_measurement_method     '\f and \w scans'
_diffrn_detector_area_resol_mean     ?
_diffrn_reflns_number     35014
_diffrn_reflns_av_R_equivalents     0.0961
_diffrn_reflns_theta_min     1.585
_diffrn_reflns_theta_max     28.441
_diffrn_reflns_theta_full     25.242
_diffrn_measured_fraction_theta_max     0.994
_diffrn_measured_fraction_theta_full     1.000
_diffrn_reflns_limit_h_min     -8
_diffrn_reflns_limit_h_max     8
_diffrn_reflns_limit_k_min     -18
_diffrn_reflns_limit_k_max     17
_diffrn_reflns_limit_l_min     -20
_diffrn_reflns_limit_l_max     20
_refine_special_details     ?
_reflns_number_total     6312
_reflns_number_gt     4285
_reflns_threshold_expression     'I > 2\s(I)'
_refine_ls_structure_factor_coef     Fsqd
_refine_ls_matrix_type     full
_refine_ls_R_factor_all     0.0999
_refine_ls_R_factor_gt     0.0562
_refine_ls_wR_factor_gt     0.0937
_refine_ls_wR_factor_ref     0.1047
_refine_ls_goodness_of_fit_ref     1.059
_refine_ls_restrained_S_all     1.059
_refine_ls_number_reflns     6312
_refine_ls_number_parameters     303
_refine_ls_number_restraints     0
_refine_ls_hydrogen_treatment     mixed
_refine_ls_weighting_scheme     calc
_refine_ls_weighting_details
              'w=1/[\s^2^(Fo^2^)+(0.0415P)^2^+0.1332P] where P=(Fo^2^+2Fc^2^)/3'
_atom_sites_solution_hydrogens     mixed
_atom_sites_solution_primary     ?
_atom_sites_solution_secondary     ?
_refine_ls_shift/su_max     0.001
_refine_ls_shift/su_mean     0.000
_refine_diff_density_max     0.492
_refine_diff_density_min     -0.390
_refine_ls_extinction_method     none
_refine_ls_extinction_coef     .
loop_
    _atom_type_symbol
    _atom_type_description
    _atom_type_scat_dispersion_real
    _atom_type_scat_dispersion_imag
    _atom_type_scat_source
    'C' 'C' 0.0033 0.0016
                         'International Tables Vol C Tables 4.2.6.8 and 6.1.1.4'
    'H' 'H' 0.0000 0.0000
                         'International Tables Vol C Tables 4.2.6.8 and 6.1.1.4'
    'Cl' 'Cl' 0.1484 0.1585
                         'International Tables Vol C Tables 4.2.6.8 and 6.1.1.4'
    'N' 'N' 0.0061 0.0033
                         'International Tables Vol C Tables 4.2.6.8 and 6.1.1.4'
    'O' 'O' 0.0106 0.0060
                         'International Tables Vol C Tables 4.2.6.8 and 6.1.1.4'
_computing_data_collection
;
APEX2 (Bruker 2015)
;
_computing_cell_refinement
;
SAINT (Bruker 2015)
;
_computing_data_reduction
;
SAINT (Bruker 2015)
;
_computing_structure_solution
;
XT (Sheldrick, 2015)
;
_computing_structure_refinement
;
SHELXL (Sheldrick, 2008)
;
_computing_molecular_graphics
;
<i>OLEX2</i> (Dolomanov <i>et al.</i>,  2009)
;
_computing_publication_material
;
<i>OLEX2</i> (Dolomanov <i>et al.</i>,  2009)
;
loop_
    _atom_site_type_symbol
    _atom_site_label
    _atom_site_fract_x
    _atom_site_fract_y
    _atom_site_fract_z
    _atom_site_U_iso_or_equiv
    _atom_site_adp_type
    _atom_site_calc_flag
    _atom_site_occupancy
    _atom_site_disorder_assembly
    _atom_site_disorder_group
    Cl Cl1 0.87597(8) 0.25420(4) 0.41712(4) 0.02117(14) Uani d 1 . .
    O O1 0.7543(3) 0.01392(17) 0.29766(13) 0.0350(4) Uani d 1 . .
    H H1D 0.744(5) -0.019(3) 0.337(2) 0.067(12) Uiso d 1 . .
    H H1E 0.789(5) 0.081(3) 0.331(2) 0.069(11) Uiso d 1 . .
    N N1 0.3859(3) 0.22378(16) 0.37519(13) 0.0184(4) Uani d 1 . .
    H H1A 0.347(4) 0.202(2) 0.4221(18) 0.034(7) Uiso d 1 . .
    H H1B 0.331(4) 0.280(2) 0.3786(16) 0.032(7) Uiso d 1 . .
    H H1C 0.540(5) 0.242(2) 0.3820(18) 0.049(8) Uiso d 1 . .
    C C1 0.3307(3) 0.17360(15) 0.20310(13) 0.0124(4) Uani d 1 . .
    C C2 0.1981(3) 0.25504(15) 0.19496(14) 0.0149(4) Uani d 1 . .
    H H2A 0.0482 0.2266 0.2017 0.018 Uiso calc 1 . .
    H H2B 0.2472 0.3185 0.2443 0.018 Uiso calc 1 . .
    C C3 0.2196(3) 0.28259(15) 0.10183(14) 0.0150(4) Uani d 1 . .
    H H3 0.1337 0.3354 0.0972 0.018 Uiso calc 1 . .
    C C4 0.4520(3) 0.32784(16) 0.09241(14) 0.0161(4) Uani d 1 . .
    H H4A 0.4666 0.3470 0.0329 0.019 Uiso calc 1 . .
    H H4B 0.5031 0.3914 0.1414 0.019 Uiso calc 1 . .
    C C5 0.5838(3) 0.24691(15) 0.09893(13) 0.0141(4) Uani d 1 . .
    H H5 0.7351 0.2763 0.0925 0.017 Uiso calc 1 . .
    C C6 0.5625(3) 0.21869(16) 0.19195(13) 0.0131(4) Uani d 1 . .
    H H6A 0.6486 0.1669 0.1966 0.016 Uiso calc 1 . .
    H H6B 0.6157 0.2816 0.2414 0.016 Uiso calc 1 . .
    C C7 0.5040(3) 0.14874(16) 0.02254(14) 0.0172(4) Uani d 1 . .
    H H7A 0.5184 0.1662 -0.0376 0.021 Uiso calc 1 . .
    H H7B 0.5894 0.0964 0.0261 0.021 Uiso calc 1 . .
    C C8 0.2722(3) 0.10384(16) 0.03253(14) 0.0160(4) Uani d 1 . .
    H H8 0.2205 0.0399 -0.0172 0.019 Uiso calc 1 . .
    C C9 0.1409(3) 0.18475(16) 0.02568(14) 0.0174(4) Uani d 1 . .
    H H9A 0.1532 0.2025 -0.0344 0.021 Uiso calc 1 . .
    H H9B -0.0094 0.1558 0.0312 0.021 Uiso calc 1 . .
    C C10 0.2512(3) 0.07589(15) 0.12521(13) 0.0153(4) Uani d 1 . .
    H H10A 0.3343 0.0228 0.1293 0.018 Uiso calc 1 . .
    H H10B 0.1017 0.0461 0.1314 0.018 Uiso calc 1 . .
    C C11 0.3041(3) 0.13900(16) 0.29224(13) 0.0166(4) Uani d 1 . .
    H H11A 0.1525 0.1115 0.2965 0.020 Uiso calc 1 . .
    H H11B 0.3785 0.0815 0.2912 0.020 Uiso calc 1 . .
    Cl Cl2 1.31606(7) 0.11138(4) 0.53791(3) 0.01540(12) Uani d 1 . .
    O O2 0.4015(2) 0.44325(11) 0.41377(10) 0.0234(4) Uani d 1 . .
    C C23 0.2855(3) 0.49326(18) 0.48258(16) 0.0282(6) Uani d 1 . .
    H H23A 0.1386 0.4529 0.4765 0.034 Uiso calc 1 . .
    H H23B 0.2817 0.5637 0.4744 0.034 Uiso calc 1 . .
    C C24 0.6155(4) 0.49844(19) 0.42468(16) 0.0307(6) Uani d 1 . .
    H H24A 0.6217 0.5691 0.4150 0.037 Uiso calc 1 . .
    H H24B 0.6960 0.4621 0.3781 0.037 Uiso calc 1 . .
    N N2 0.8388(3) 0.12390(16) 0.56887(12) 0.0161(4) Uani d 1 . .
    H H2C 0.785(4) 0.062(2) 0.5387(16) 0.022(6) Uiso d 1 . .
    H H2D 0.788(4) 0.165(2) 0.5421(17) 0.031(7) Uiso d 1 . .
    H H2E 0.977(4) 0.1327(19) 0.5613(16) 0.033(7) Uiso d 1 . .
    C C12 0.8559(3) 0.24495(15) 0.72436(13) 0.0113(4) Uani d 1 . .
    C C13 1.0863(3) 0.29809(15) 0.71971(14) 0.0145(4) Uani d 1 . .
    H H13A 1.1811 0.2563 0.7388 0.017 Uiso calc 1 . .
    H H13B 1.1111 0.3024 0.6561 0.017 Uiso calc 1 . .
    C C14 1.1355(3) 0.40791(16) 0.78235(14) 0.0157(4) Uani d 1 . .
    H H14 1.2854 0.4421 0.7784 0.019 Uiso calc 1 . .
    C C15 0.9883(3) 0.47258(16) 0.75293(14) 0.0172(4) Uani d 1 . .
    H H15A 1.0211 0.5437 0.7928 0.021 Uiso calc 1 . .
    H H15B 1.0101 0.4781 0.6894 0.021 Uiso calc 1 . .
    C C16 0.7587(3) 0.42114(16) 0.75939(13) 0.0154(4) Uani d 1 . .
    H H16 0.6633 0.4637 0.7403 0.019 Uiso calc 1 . .
    C C17 0.7099(3) 0.31176(15) 0.69597(13) 0.0131(4) Uani d 1 . .
    H H17A 0.7303 0.3170 0.6323 0.016 Uiso calc 1 . .
    H H17B 0.5610 0.2781 0.6989 0.016 Uiso calc 1 . .
    C C18 0.7244(3) 0.41275(16) 0.85783(13) 0.0173(4) Uani d 1 . .
    H H18A 0.7535 0.4831 0.8989 0.021 Uiso calc 1 . .
    H H18B 0.5760 0.3791 0.8619 0.021 Uiso calc 1 . .
    C C19 0.8716(3) 0.34845(16) 0.88730(14) 0.0167(4) Uani d 1 . .
    H H19 0.8498 0.3433 0.9516 0.020 Uiso calc 1 . .
    C C20 1.1009(3) 0.40095(16) 0.88100(14) 0.0181(5) Uani d 1 . .
    H H20A 1.1967 0.3603 0.9011 0.022 Uiso calc 1 . .
    H H20B 1.1332 0.4716 0.9216 0.022 Uiso calc 1 . .
    C C21 0.8212(3) 0.23899(16) 0.82383(13) 0.0148(4) Uani d 1 . .
    H H21A 0.6729 0.2053 0.8280 0.018 Uiso calc 1 . .
    H H21B 0.9132 0.1961 0.8434 0.018 Uiso calc 1 . .
    C C22 0.8034(3) 0.13331(15) 0.66746(13) 0.0135(4) Uani d 1 . .
    H H22A 0.8908 0.0923 0.6928 0.016 Uiso calc 1 . .
    H H22B 0.6538 0.1027 0.6727 0.016 Uiso calc 1 . .
loop_
    _atom_site_aniso_label
    _atom_site_aniso_U_11
    _atom_site_aniso_U_22
    _atom_site_aniso_U_33
    _atom_site_aniso_U_12
    _atom_site_aniso_U_13
    _atom_site_aniso_U_23
    Cl1 0.0178(3) 0.0247(3) 0.0229(3) 0.0049(2) 0.0017(2) 0.0091(2)
    O1 0.0399(11) 0.0353(12) 0.0310(11) 0.0050(9) 0.0045(9) 0.0126(10)
    N1 0.0183(10) 0.0238(11) 0.0151(10) 0.0056(9) 0.0019(8) 0.0071(8)
    C1 0.0111(9) 0.0120(10) 0.0140(10) 0.0014(8) 0.0006(8) 0.0037(8)
    C2 0.0119(10) 0.0136(10) 0.0197(11) 0.0041(8) 0.0023(8) 0.0035(9)
    C3 0.0145(10) 0.0123(10) 0.0194(11) 0.0052(8) -0.0013(8) 0.0043(8)
    C4 0.0187(11) 0.0146(11) 0.0162(11) 0.0026(9) -0.0006(9) 0.0070(9)
    C5 0.0100(10) 0.0165(11) 0.0152(10) 0.0008(8) 0.0025(8) 0.0045(8)
    C6 0.0111(10) 0.0144(10) 0.0138(10) 0.0029(8) -0.0010(8) 0.0034(8)
    C7 0.0189(11) 0.0192(11) 0.0150(11) 0.0079(9) 0.0034(9) 0.0037(9)
    C8 0.0179(11) 0.0142(11) 0.0137(10) 0.0027(9) -0.0021(8) -0.0002(8)
    C9 0.0146(10) 0.0188(11) 0.0179(11) 0.0013(9) -0.0054(8) 0.0052(9)
    C10 0.0143(10) 0.0107(10) 0.0204(11) 0.0019(8) -0.0006(8) 0.0036(8)
    C11 0.0140(10) 0.0172(11) 0.0183(11) 0.0007(9) 0.0006(8) 0.0061(9)
    Cl2 0.0146(2) 0.0168(3) 0.0135(2) 0.0022(2) -0.00028(19) 0.00194(19)
    O2 0.0235(8) 0.0231(9) 0.0205(8) 0.0020(7) -0.0008(7) 0.0018(7)
    C23 0.0159(11) 0.0221(13) 0.0420(15) 0.0058(10) 0.0027(10) -0.0034(11)
    C24 0.0343(14) 0.0258(13) 0.0270(13) -0.0027(11) 0.0181(11) 0.0018(10)
    N2 0.0175(10) 0.0147(10) 0.0136(9) 0.0033(8) -0.0004(8) -0.0013(8)
    C12 0.0111(9) 0.0121(10) 0.0102(9) 0.0019(8) -0.0001(8) 0.0019(8)
    C13 0.0103(10) 0.0169(11) 0.0155(10) 0.0023(8) 0.0013(8) 0.0025(8)
    C14 0.0114(10) 0.0133(10) 0.0189(11) -0.0015(8) 0.0018(8) 0.0001(8)
    C15 0.0226(11) 0.0119(11) 0.0163(11) 0.0024(9) 0.0033(9) 0.0026(8)
    C16 0.0157(10) 0.0163(11) 0.0155(11) 0.0057(9) 0.0012(8) 0.0040(8)
    C17 0.0117(10) 0.0170(11) 0.0115(10) 0.0044(8) -0.0002(8) 0.0042(8)
    C18 0.0173(11) 0.0182(11) 0.0153(11) 0.0041(9) 0.0042(8) 0.0010(9)
    C19 0.0195(11) 0.0201(11) 0.0103(10) 0.0038(9) 0.0023(8) 0.0033(8)
    C20 0.0186(11) 0.0169(11) 0.0158(11) 0.0019(9) -0.0032(9) 0.0000(9)
    C21 0.0152(10) 0.0172(11) 0.0130(10) 0.0022(9) 0.0013(8) 0.0065(8)
    C22 0.0133(10) 0.0129(10) 0.0139(10) 0.0013(8) 0.0013(8) 0.0039(8)
_geom_special_details
;
 All esds (except the esd in the dihedral angle between two l.s. planes)
 are estimated using the full covariance matrix.  The cell esds are taken
 into account individually in the estimation of esds in distances, angles
 and torsion angles; correlations between esds in cell parameters are only
 used when they are defined by crystal symmetry.  An approximate (isotropic)
 treatment of cell esds is used for estimating esds involving l.s. planes.
;
loop_
    _geom_bond_atom_site_label_1
    _geom_bond_atom_site_label_2
    _geom_bond_site_symmetry_2
    _geom_bond_distance
    _geom_bond_publ_flag
    O1 H1D . 0.82(3) ?
    O1 H1E . 0.91(4) ?
    N1 H1A . 0.85(3) ?
    N1 H1B . 0.89(3) ?
    N1 H1C . 0.98(3) ?
    N1 C11 . 1.494(3) ?
    C1 C2 . 1.547(3) ?
    C1 C6 . 1.537(3) ?
    C1 C10 . 1.544(3) ?
    C1 C11 . 1.523(3) ?
    C2 H2A . 0.9900 ?
    C2 H2B . 0.9900 ?
    C2 C3 . 1.535(3) ?
    C3 H3 . 1.0000 ?
    C3 C4 . 1.535(3) ?
    C3 C9 . 1.529(3) ?
    C4 H4A . 0.9900 ?
    C4 H4B . 0.9900 ?
    C4 C5 . 1.533(3) ?
    C5 H5 . 1.0000 ?
    C5 C6 . 1.537(3) ?
    C5 C7 . 1.535(3) ?
    C6 H6A . 0.9900 ?
    C6 H6B . 0.9900 ?
    C7 H7A . 0.9900 ?
    C7 H7B . 0.9900 ?
    C7 C8 . 1.532(3) ?
    C8 H8 . 1.0000 ?
    C8 C9 . 1.532(3) ?
    C8 C10 . 1.531(3) ?
    C9 H9A . 0.9900 ?
    C9 H9B . 0.9900 ?
    C10 H10A . 0.9900 ?
    C10 H10B . 0.9900 ?
    C11 H11A . 0.9900 ?
    C11 H11B . 0.9900 ?
    O2 C23 . 1.429(3) ?
    O2 C24 . 1.425(3) ?
    C23 H23A . 0.9900 ?
    C23 H23B . 0.9900 ?
    C23 C24 2_666 1.493(3) ?
    C24 C23 2_666 1.493(3) ?
    C24 H24A . 0.9900 ?
    C24 H24B . 0.9900 ?
    N2 H2C . 0.86(2) ?
    N2 H2D . 0.86(3) ?
    N2 H2E . 0.90(3) ?
    N2 C22 . 1.493(3) ?
    C12 C13 . 1.536(3) ?
    C12 C17 . 1.543(3) ?
    C12 C21 . 1.542(3) ?
    C12 C22 . 1.523(3) ?
    C13 H13A . 0.9900 ?
    C13 H13B . 0.9900 ?
    C13 C14 . 1.535(3) ?
    C14 H14 . 1.0000 ?
    C14 C15 . 1.533(3) ?
    C14 C20 . 1.533(3) ?
    C15 H15A . 0.9900 ?
    C15 H15B . 0.9900 ?
    C15 C16 . 1.530(3) ?
    C16 H16 . 1.0000 ?
    C16 C17 . 1.535(3) ?
    C16 C18 . 1.534(3) ?
    C17 H17A . 0.9900 ?
    C17 H17B . 0.9900 ?
    C18 H18A . 0.9900 ?
    C18 H18B . 0.9900 ?
    C18 C19 . 1.530(3) ?
    C19 H19 . 1.0000 ?
    C19 C20 . 1.531(3) ?
    C19 C21 . 1.536(3) ?
    C20 H20A . 0.9900 ?
    C20 H20B . 0.9900 ?
    C21 H21A . 0.9900 ?
    C21 H21B . 0.9900 ?
    C22 H22A . 0.9900 ?
    C22 H22B . 0.9900 ?
loop_
    _geom_angle_atom_site_label_1
    _geom_angle_atom_site_label_2
    _geom_angle_atom_site_label_3
    _geom_angle_site_symmetry_1
    _geom_angle_site_symmetry_3
    _geom_angle
    _geom_angle_publ_flag
    H1D O1 H1E . . 102(3) ?
    H1A N1 H1B . . 105(2) ?
    H1A N1 H1C . . 106(2) ?
    H1B N1 H1C . . 111(2) ?
    C11 N1 H1A . . 108.3(17) ?
    C11 N1 H1B . . 113.6(16) ?
    C11 N1 H1C . . 112.3(16) ?
    C6 C1 C2 . . 108.98(16) ?
    C6 C1 C10 . . 108.68(16) ?
    C10 C1 C2 . . 108.41(16) ?
    C11 C1 C2 . . 111.88(16) ?
    C11 C1 C6 . . 111.96(16) ?
    C11 C1 C10 . . 106.81(16) ?
    C1 C2 H2A . . 109.7 ?
    C1 C2 H2B . . 109.7 ?
    H2A C2 H2B . . 108.2 ?
    C3 C2 C1 . . 109.98(15) ?
    C3 C2 H2A . . 109.7 ?
    C3 C2 H2B . . 109.7 ?
    C2 C3 H3 . . 109.4 ?
    C4 C3 C2 . . 109.32(16) ?
    C4 C3 H3 . . 109.4 ?
    C9 C3 C2 . . 109.66(16) ?
    C9 C3 H3 . . 109.4 ?
    C9 C3 C4 . . 109.58(16) ?
    C3 C4 H4A . . 109.8 ?
    C3 C4 H4B . . 109.8 ?
    H4A C4 H4B . . 108.2 ?
    C5 C4 C3 . . 109.55(16) ?
    C5 C4 H4A . . 109.8 ?
    C5 C4 H4B . . 109.8 ?
    C4 C5 H5 . . 109.5 ?
    C4 C5 C6 . . 109.41(15) ?
    C4 C5 C7 . . 109.42(16) ?
    C6 C5 H5 . . 109.5 ?
    C7 C5 H5 . . 109.5 ?
    C7 C5 C6 . . 109.35(16) ?
    C1 C6 C5 . . 110.25(16) ?
    C1 C6 H6A . . 109.6 ?
    C1 C6 H6B . . 109.6 ?
    C5 C6 H6A . . 109.6 ?
    C5 C6 H6B . . 109.6 ?
    H6A C6 H6B . . 108.1 ?
    C5 C7 H7A . . 109.8 ?
    C5 C7 H7B . . 109.8 ?
    H7A C7 H7B . . 108.2 ?
    C8 C7 C5 . . 109.49(16) ?
    C8 C7 H7A . . 109.8 ?
    C8 C7 H7B . . 109.8 ?
    C7 C8 H8 . . 109.4 ?
    C9 C8 C7 . . 109.42(17) ?
    C9 C8 H8 . . 109.4 ?
    C10 C8 C7 . . 109.55(16) ?
    C10 C8 H8 . . 109.4 ?
    C10 C8 C9 . . 109.59(16) ?
    C3 C9 C8 . . 109.52(16) ?
    C3 C9 H9A . . 109.8 ?
    C3 C9 H9B . . 109.8 ?
    C8 C9 H9A . . 109.8 ?
    C8 C9 H9B . . 109.8 ?
    H9A C9 H9B . . 108.2 ?
    C1 C10 H10A . . 109.6 ?
    C1 C10 H10B . . 109.6 ?
    C8 C10 C1 . . 110.29(16) ?
    C8 C10 H10A . . 109.6 ?
    C8 C10 H10B . . 109.6 ?
    H10A C10 H10B . . 108.1 ?
    N1 C11 C1 . . 113.76(17) ?
    N1 C11 H11A . . 108.8 ?
    N1 C11 H11B . . 108.8 ?
    C1 C11 H11A . . 108.8 ?
    C1 C11 H11B . . 108.8 ?
    H11A C11 H11B . . 107.7 ?
    C24 O2 C23 . . 109.78(16) ?
    O2 C23 H23A . . 109.5 ?
    O2 C23 H23B . . 109.5 ?
    O2 C23 C24 . 2_666 110.56(18) ?
    H23A C23 H23B . . 108.1 ?
    C24 C23 H23A 2_666 . 109.5 ?
    C24 C23 H23B 2_666 . 109.5 ?
    O2 C24 C23 . 2_666 111.48(18) ?
    O2 C24 H24A . . 109.3 ?
    O2 C24 H24B . . 109.3 ?
    C23 C24 H24A 2_666 . 109.3 ?
    C23 C24 H24B 2_666 . 109.3 ?
    H24A C24 H24B . . 108.0 ?
    H2C N2 H2D . . 106(2) ?
    H2C N2 H2E . . 105(2) ?
    H2D N2 H2E . . 108(2) ?
    C22 N2 H2C . . 109.5(15) ?
    C22 N2 H2D . . 116.8(16) ?
    C22 N2 H2E . . 110.1(16) ?
    C13 C12 C17 . . 109.06(16) ?
    C13 C12 C21 . . 108.64(16) ?
    C21 C12 C17 . . 108.24(15) ?
    C22 C12 C13 . . 112.02(15) ?
    C22 C12 C17 . . 112.31(16) ?
    C22 C12 C21 . . 106.42(15) ?
    C12 C13 H13A . . 109.6 ?
    C12 C13 H13B . . 109.6 ?
    H13A C13 H13B . . 108.1 ?
    C14 C13 C12 . . 110.21(15) ?
    C14 C13 H13A . . 109.6 ?
    C14 C13 H13B . . 109.6 ?
    C13 C14 H14 . . 109.6 ?
    C15 C14 C13 . . 109.61(16) ?
    C15 C14 H14 . . 109.6 ?
    C20 C14 C13 . . 109.53(17) ?
    C20 C14 H14 . . 109.6 ?
    C20 C14 C15 . . 108.95(16) ?
    C14 C15 H15A . . 109.7 ?
    C14 C15 H15B . . 109.7 ?
    H15A C15 H15B . . 108.2 ?
    C16 C15 C14 . . 109.89(16) ?
    C16 C15 H15A . . 109.7 ?
    C16 C15 H15B . . 109.7 ?
    C15 C16 H16 . . 109.6 ?
    C15 C16 C17 . . 108.88(16) ?
    C15 C16 C18 . . 109.79(17) ?
    C17 C16 H16 . . 109.6 ?
    C18 C16 H16 . . 109.6 ?
    C18 C16 C17 . . 109.39(16) ?
    C12 C17 H17A . . 109.6 ?
    C12 C17 H17B . . 109.6 ?
    C16 C17 C12 . . 110.35(16) ?
    C16 C17 H17A . . 109.6 ?
    C16 C17 H17B . . 109.6 ?
    H17A C17 H17B . . 108.1 ?
    C16 C18 H18A . . 109.8 ?
    C16 C18 H18B . . 109.8 ?
    H18A C18 H18B . . 108.2 ?
    C19 C18 C16 . . 109.57(16) ?
    C19 C18 H18A . . 109.8 ?
    C19 C18 H18B . . 109.8 ?
    C18 C19 H19 . . 109.6 ?
    C18 C19 C20 . . 109.50(17) ?
    C18 C19 C21 . . 108.92(17) ?
    C20 C19 H19 . . 109.6 ?
    C20 C19 C21 . . 109.70(16) ?
    C21 C19 H19 . . 109.6 ?
    C14 C20 H20A . . 109.7 ?
    C14 C20 H20B . . 109.7 ?
    C19 C20 C14 . . 109.72(16) ?
    C19 C20 H20A . . 109.7 ?
    C19 C20 H20B . . 109.7 ?
    H20A C20 H20B . . 108.2 ?
    C12 C21 H21A . . 109.6 ?
    C12 C21 H21B . . 109.6 ?
    C19 C21 C12 . . 110.50(16) ?
    C19 C21 H21A . . 109.6 ?
    C19 C21 H21B . . 109.6 ?
    H21A C21 H21B . . 108.1 ?
    N2 C22 C12 . . 113.72(16) ?
    N2 C22 H22A . . 108.8 ?
    N2 C22 H22B . . 108.8 ?
    C12 C22 H22A . . 108.8 ?
    C12 C22 H22B . . 108.8 ?
    H22A C22 H22B . . 107.7 ?
loop_
    _geom_torsion_atom_site_label_1
    _geom_torsion_atom_site_label_2
    _geom_torsion_atom_site_label_3
    _geom_torsion_atom_site_label_4
    _geom_torsion_site_symmetry_1
    _geom_torsion_site_symmetry_2
    _geom_torsion_site_symmetry_3
    _geom_torsion_site_symmetry_4
    _geom_torsion
    _geom_torsion_publ_flag
    C1 C2 C3 C4 . . . . -60.0(2) ?
    C1 C2 C3 C9 . . . . 60.1(2) ?
    C2 C1 C6 C5 . . . . -58.9(2) ?
    C2 C1 C10 C8 . . . . 59.2(2) ?
    C2 C1 C11 N1 . . . . -64.9(2) ?
    C2 C3 C4 C5 . . . . 60.5(2) ?
    C2 C3 C9 C8 . . . . -60.0(2) ?
    C3 C4 C5 C6 . . . . -60.2(2) ?
    C3 C4 C5 C7 . . . . 59.6(2) ?
    C4 C3 C9 C8 . . . . 60.0(2) ?
    C4 C5 C6 C1 . . . . 59.8(2) ?
    C4 C5 C7 C8 . . . . -59.9(2) ?
    C5 C7 C8 C9 . . . . 60.2(2) ?
    C5 C7 C8 C10 . . . . -60.0(2) ?
    C6 C1 C2 C3 . . . . 59.0(2) ?
    C6 C1 C10 C8 . . . . -59.1(2) ?
    C6 C1 C11 N1 . . . . 57.8(2) ?
    C6 C5 C7 C8 . . . . 59.9(2) ?
    C7 C5 C6 C1 . . . . -60.0(2) ?
    C7 C8 C9 C3 . . . . -60.2(2) ?
    C7 C8 C10 C1 . . . . 59.9(2) ?
    C9 C3 C4 C5 . . . . -59.7(2) ?
    C9 C8 C10 C1 . . . . -60.1(2) ?
    C10 C1 C2 C3 . . . . -59.1(2) ?
    C10 C1 C6 C5 . . . . 59.1(2) ?
    C10 C1 C11 N1 . . . . 176.65(16) ?
    C10 C8 C9 C3 . . . . 59.9(2) ?
    C11 C1 C2 C3 . . . . -176.61(16) ?
    C11 C1 C6 C5 . . . . 176.84(16) ?
    C11 C1 C10 C8 . . . . 179.95(15) ?
    C23 O2 C24 C23 . . . 2_666 57.1(3) ?
    C24 O2 C23 C24 . . . 2_666 -56.6(3) ?
    C12 C13 C14 C15 . . . . -59.2(2) ?
    C12 C13 C14 C20 . . . . 60.3(2) ?
    C13 C12 C17 C16 . . . . -59.1(2) ?
    C13 C12 C21 C19 . . . . 58.9(2) ?
    C13 C12 C22 N2 . . . . -58.5(2) ?
    C13 C14 C15 C16 . . . . 60.1(2) ?
    C13 C14 C20 C19 . . . . -59.6(2) ?
    C14 C15 C16 C17 . . . . -60.3(2) ?
    C14 C15 C16 C18 . . . . 59.5(2) ?
    C15 C14 C20 C19 . . . . 60.3(2) ?
    C15 C16 C17 C12 . . . . 60.1(2) ?
    C15 C16 C18 C19 . . . . -59.1(2) ?
    C16 C18 C19 C20 . . . . 59.5(2) ?
    C16 C18 C19 C21 . . . . -60.4(2) ?
    C17 C12 C13 C14 . . . . 58.4(2) ?
    C17 C12 C21 C19 . . . . -59.4(2) ?
    C17 C12 C22 N2 . . . . 64.6(2) ?
    C17 C16 C18 C19 . . . . 60.3(2) ?
    C18 C16 C17 C12 . . . . -59.9(2) ?
    C18 C19 C20 C14 . . . . -60.4(2) ?
    C18 C19 C21 C12 . . . . 60.7(2) ?
    C20 C14 C15 C16 . . . . -59.8(2) ?
    C20 C19 C21 C12 . . . . -59.1(2) ?
    C21 C12 C13 C14 . . . . -59.4(2) ?
    C21 C12 C17 C16 . . . . 58.9(2) ?
    C21 C12 C22 N2 . . . . -177.13(16) ?
    C21 C19 C20 C14 . . . . 59.0(2) ?
    C22 C12 C13 C14 . . . . -176.66(16) ?
    C22 C12 C17 C16 . . . . 176.07(15) ?
    C22 C12 C21 C19 . . . . 179.66(15) ?
loop_
    _geom_hbond_atom_site_label_D
    _geom_hbond_atom_site_label_H
    _geom_hbond_atom_site_label_A
    _geom_hbond_site_symmetry_A
    _geom_hbond_distance_DH
    _geom_hbond_distance_HA
    _geom_hbond_distance_DA
    _geom_hbond_angle_DHA
    O1 H1D Cl2 2_756 0.82(3) 2.48(3) 3.295(2) 175(3)
    O1 H1E Cl1 . 0.91(4) 2.36(4) 3.265(2) 180(3)
    N1 H1A Cl2 1_455 0.85(3) 2.33(3) 3.161(2) 163(2)
    N1 H1B O2 . 0.89(3) 2.10(3) 2.867(3) 144(2)
    N1 H1C Cl1 . 0.98(3) 2.19(3) 3.152(2) 166(2)
    N2 H2C Cl2 2_756 0.86(2) 2.31(3) 3.166(2) 172(2)
    N2 H2D Cl1 . 0.86(3) 2.48(3) 3.171(2) 138(2)
    N2 H2E Cl2 . 0.90(3) 2.30(3) 3.181(2) 166(2)
_shelx_hkl_file
;
  -1   0   0   -5.40   11.30
  -1   0   0    2.30    5.40
  -1   0   0   -3.60    6.10
  -1   0   0    5.10    5.70
   1   0   0   -0.90    7.00
   1   0   0   -6.20   10.50
   1   0   0   -4.80    5.40
   1   0   0   -3.40    8.90
   1   0   0   -6.20    8.80
   1   0   0  -13.70    8.20
   1   0   0    5.70    6.70
   1   0   0   -2.40    6.20
  -2   0   0 4766.82   85.09
  -2   0   0 4922.61   87.59
  -2   0   0 4909.51   98.79
   2   0   0 4935.61   95.09
   2   0   0 5020.80   88.39
   2   0   0 4993.10   87.19
   2   0   0 4901.81   90.19
   2   0   0 4723.13   99.59
   2   0   0 4908.41   85.69
   2   0   0 4943.11   98.29
  -3   0   0  213.28   26.80
  -3   0   0  194.68   23.30
  -3   0   0  217.18   16.20
  -3   0   0  177.18   15.70
   3   0   0  195.18   15.30
   3   0   0  196.18   18.60
   3   0   0  172.78   25.10
   3   0   0  180.58   22.30
   3   0   0  180.18   15.40
   3   0   0  198.38   21.80
  -4   0   0  302.27   21.20
  -4   0   0  326.77   33.70
  -4   0   0  310.87   17.60
  -4   0   0  323.17   36.40
   4   0   0  343.97   32.80
   4   0   0  303.77   20.90
   4   0   0  309.97   18.00
   4   0   0  243.48   27.00
   4   0   0  297.97   25.90
  -5   0   0  285.67   37.90
  -5   0   0  267.17   19.70
  -5   0   0  240.08   30.70
  -5   0   0  291.67   24.60
   5   0   0  248.38   25.80
   5   0   0  314.27   24.00
   5   0   0  256.97   32.20
   5   0   0  265.07   32.60
  -6   0   0   30.70   34.10
  -6   0   0   29.20   18.00
  -6   0   0   16.00   27.80
   6   0   0   19.60   21.00
   6   0   0    7.40   26.60
   6   0   0    8.20   27.30
  -7   0   0  330.57   42.00
  -7   0   0  398.86   55.09
   7   0   0  418.66   47.30
   7   0   0  379.66   36.40
   7   0   0  368.76   49.10
  -8   0   0  -14.30   33.30
  -8   0   0  -83.19   40.60
   8   0   0  -26.70   34.50
   8   0   0   23.00   27.90
   8   0   0   -9.80   36.70
   8  -1   0  383.36   49.90
   8  -1   0  394.46   52.39
  -8   1   0  370.96   47.50
  -8   1   0  317.07   56.49
   7  -1   0   22.80   31.90
   7  -1   0  -25.80   28.10
   7  -1   0   12.40   24.10
  -7   1   0    5.10   30.40
  -7   1   0   14.70   36.80
  -7   1   0   10.20   19.40
   6  -1   0  475.65   51.79
   6  -1   0  442.36   36.90
   6  -1   0  456.55   33.50
   6  -1   0  482.15   49.60
  -6   1   0  441.86   31.70
  -6   1   0  505.15   46.80
  -6   1   0  469.45   55.39
   5  -1   0   48.80   27.00
   5  -1   0    9.20   12.30
   5  -1   0   50.59   15.30
   5  -1   0   12.00   20.90
   5  -1   0   30.30   17.40
   5  -1   0   10.50   21.10
  -5   1   0   21.00   12.60
  -5   1   0    7.30   25.40
  -5   1   0   27.00   21.90
  -5   1   0   27.80   14.90
   4  -1   0  906.11   32.70
   4  -1   0  882.91   44.10
   4  -1   0  887.81   29.10
   4  -1   0  912.11   40.40
   4  -1   0  858.21   49.00
   4  -1   0  901.21   30.30
   4  -1   0  930.91   34.50
  -4   1   0  850.71   28.00
  -4   1   0  865.21   47.30
  -4   1   0  897.21   31.00
  -4   1   0  873.71   41.90
   3  -1   0  131.39   16.00
   3  -1   0  127.59   19.00
   3  -1   0  121.59   13.20
   3  -1   0  116.19   20.10
   3  -1   0  137.19   14.80
   3  -1   0  131.89   24.00
   3  -1   0  129.69   15.70
  -3   1   0  120.39   24.60
  -3   1   0  135.99   13.80
  -3   1   0  139.49   15.60
   2  -1   0 4826.32   97.99
   2  -1   0 4790.62   86.89
   2  -1   0 4883.21   85.69
   2  -1   0 4829.12   94.29
   2  -1   0 4579.74   91.39
   2  -1   0 4879.91   85.79
   2  -1   0 4672.23   86.89
  -2   1   0 4739.13   86.09
  -2   1   0 4670.83   84.99
   1  -1   0   64.49   12.30
   1  -1   0   66.49    7.70
   1  -1   0   75.49    7.80
   1  -1   0   56.59    9.20
   1  -1   0   65.09    8.70
   1  -1   0   73.79    8.20
   1  -1   0   59.99    9.00
  -1   1   0   25.10    9.10
  -1   1   0   49.40    7.70
   0  -1   0    9.60    3.00
   0  -1   0   -3.70    4.20
   0  -1   0   -2.40    2.40
   0  -1   0   22.40    3.10
   0  -1   0    4.30    2.50
   0  -1   0    7.30    3.10
   0   1   0   23.30    3.30
   0   1   0   17.00    2.80
   0   1   0    2.40    2.70
   0   1   0   12.10    3.00
   0   1   0   25.80    3.40
   0   1   0   24.30    3.20
  -1  -1   0  369.56   13.00
  -1  -1   0  378.96   22.80
  -1  -1   0  355.46   20.20
   1   1   0  386.36   21.70
   1   1   0  382.56   13.50
   1   1   0  384.56   19.50
  -2  -1   0   29.10   17.90
  -2  -1   0   -2.70    8.80
  -2  -1   0    8.80    6.00
  -2  -1   0    7.00   15.50
   2   1   0    2.80   11.00
   2   1   0    3.90    6.00
   2   1   0    3.00    8.90
   2   1   0    0.80   14.40
   2   1   0  -14.60   13.90
  -3  -1   0  191.68   24.60
  -3  -1   0  175.88   14.90
  -3  -1   0  164.48   26.30
  -3  -1   0  148.59   12.50
   3   1   0  161.48   17.70
   3   1   0  169.58   14.80
   3   1   0  158.78   21.30
   3   1   0  186.88   13.00
   3   1   0  140.69   22.00
  -4  -1   0  134.19   11.40
  -4  -1   0  138.19   15.50
  -4  -1   0  154.28   28.50
  -4  -1   0  131.39   23.00
   4   1   0  152.98   15.40
   4   1   0  112.69   19.20
   4   1   0  125.79   23.20
   4   1   0  121.79   23.60
  -5  -1   0  105.19   26.90
  -5  -1   0  127.59   33.60
  -5  -1   0   85.79   17.20
   5   1   0  107.29   25.90
   5   1   0  109.69   16.50
   5   1   0  104.09   21.40
   5   1   0   58.39   24.70
  -6  -1   0   -3.20   16.40
  -6  -1   0    4.50   26.50
  -6  -1   0   20.40   35.60
   6   1   0    9.50   27.50
   6   1   0  -14.70   21.10
   6   1   0  -16.30   25.30
  -7  -1   0  123.39   44.70
  -7  -1   0  122.39   36.20
   7   1   0  123.39   28.40
   7   1   0  108.49   36.80
   7   1   0  146.39   40.30
  -8  -1   0  -62.69   44.20
  -8  -1   0  -21.10   36.10
   8   1   0   -8.90   25.90
   8   1   0  -69.29   31.00
   8   1   0  -15.80   37.00
   8  -2   0   69.19   37.00
  -8   2   0   45.70   44.10
  -8   2   0   44.40   35.80
   7  -2   0  -10.10   27.50
   7  -2   0    5.50   30.20
   7  -2   0  -33.00   21.20
  -7   2   0    7.30   19.30
  -7   2   0   32.60   35.70
  -7   2   0  -21.20   26.30
   6  -2   0  281.07   37.00
   6  -2   0  299.17   29.60
   6  -2   0  292.67   24.80
   6  -2   0  349.17   46.50
   6  -2   0  383.56   39.20
   6  -2   0  290.57   26.30
  -6   2   0  283.57   25.60
  -6   2   0  321.67   42.30
  -6   2   0  325.07   27.00
  -6   2   0  300.27   35.10
  -6   2   0  377.46   26.80
   5  -2   0    4.60   16.00
   5  -2   0  -11.30   13.00
   5  -2   0   13.10   20.40
   5  -2   0   -4.00   19.90
   5  -2   0    0.30   12.80
   5  -2   0  -27.00   25.50
   5  -2   0   10.20   15.70
  -5   2   0    6.30   13.30
  -5   2   0   28.80   21.70
  -5   2   0   14.40   13.20
  -5   2   0    6.30   14.60
  -5   2   0    5.90   25.30
   4  -2   0 4741.13   94.69
   4  -2   0 4746.62  103.19
   4  -2   0 4772.62  106.99
   4  -2   0 4694.53   91.69
   4  -2   0 4758.02   94.69
   4  -2   0 4718.53   91.69
   4  -2   0 4442.06  110.39
  -4   2   0 4622.64   90.29
  -4   2   0 4753.72   92.89
  -4   2   0 4496.45  108.59
  -4   2   0 4542.75   89.99
   3  -2   0   57.89   17.10
   3  -2   0   53.89   13.00
   3  -2   0   65.69   22.00
   3  -2   0   56.69   17.20
   3  -2   0   73.29   14.60
   3  -2   0   74.39   13.30
   3  -2   0   66.59   14.90
  -3   2   0   37.10   15.00
  -3   2   0   16.20   12.70
  -3   2   0   42.60   13.20
   2  -2   0 2998.10   60.59
   2  -2   0 3053.99   63.89
   2  -2   0 3080.29   62.99
   2  -2   0 3030.60   70.49
   2  -2   0 3058.39   58.79
   2  -2   0 3092.19   60.29
   2  -2   0 3001.00   58.89
  -2   2   0 3032.40   58.99
  -2   2   0 2904.71   57.69
  -2   2   0 2956.70   57.29
   1  -2   0  490.95   24.30
   1  -2   0  552.34   17.70
   1  -2   0  564.34   18.70
   1  -2   0  558.74   16.50
   1  -2   0  584.84   19.80
   1  -2   0  559.34   19.70
  -1   2   0  541.25   18.00
  -1   2   0  533.05   18.10
  -1   2   0  535.95   15.90
   0  -2   0 2520.95   45.00
   0  -2   0 2487.95   45.60
   0  -2   0 2294.67   45.60
   0  -2   0 2550.44   52.69
   0  -2   0 2514.85   46.10
   0   2   0 2479.25   45.90
   0   2   0 2567.44   46.60
   0   2   0 2518.55   44.80
   0   2   0 2563.04   46.10
   0   2   0 2596.44   46.10
  -1  -2   0 2161.38   46.80
  -1  -2   0 2158.88   51.89
  -1  -2   0 2068.39   40.60
   1   2   0 2089.89   46.40
   1   2   0 2184.78   41.30
   1   2   0 2051.29   44.00
   1   2   0 2120.09   49.90
  -2  -2   0  530.95   29.70
  -2  -2   0  555.04   19.00
  -2  -2   0  517.05   34.10
   2   2   0  550.44   32.70
   2   2   0  533.25   19.50
   2   2   0  540.15   28.50
  -3  -2   0 5080.79   87.49
  -3  -2   0 5178.88  108.19
  -3  -2   0 5167.78  115.09
  -3  -2   0 5217.48   95.39
   3   2   0 5143.49   95.29
   3   2   0 5112.59  114.79
   3   2   0 5145.89  102.49
   3   2   0 5303.47  109.59
  -4  -2   0   38.30    7.40
  -4  -2   0   34.90   25.20
  -4  -2   0   31.30   13.00
  -4  -2   0   48.70   21.30
   4   2   0   31.80   16.40
   4   2   0   28.60   19.40
   4   2   0   32.60   19.80
   4   2   0   41.30   12.60
  -5  -2   0   24.90   25.40
  -5  -2   0   36.00   16.40
  -5  -2   0   42.80   31.50
   5   2   0   16.00   19.70
   5   2   0   30.00   14.10
   5   2   0   18.30   23.90
   5   2   0   43.60   24.80
  -6  -2   0   58.59   31.00
  -6  -2   0   42.10   23.60
  -6  -2   0   55.09   38.40
   6   2   0   56.19   30.70
   6   2   0   36.20   23.10
   6   2   0   45.20   30.60
  -7  -2   0    2.50   43.20
  -7  -2   0   78.79   36.00
   7   2   0   88.99   35.20
   7   2   0   50.99   36.40
   7   2   0   59.89   26.70
  -8  -2   0  -97.69   45.80
  -8  -2   0   17.70   39.60
   8   2   0  -23.00   36.70
   8   2   0  -19.20   37.50
   8   2   0  -33.60   24.90
   8  -3   0  134.09   37.60
   8  -3   0   87.09   35.80
  -8   3   0  130.19   44.20
  -8   3   0  119.09   36.90
   7  -3   0   19.00   22.50
   7  -3   0   20.90   39.20
   7  -3   0   71.09   31.00
   7  -3   0   26.70   29.30
  -7   3   0  135.49   34.50
  -7   3   0   15.10   33.70
  -7   3   0    8.20   19.50
  -7   3   0  111.09   29.50
  -7   3   0  100.59   20.20
   6  -3   0 2242.28   91.09
   6  -3   0 2039.50   61.69
   6  -3   0 2092.79   62.29
   6  -3   0 2076.89   57.79
   6  -3   0 2090.49   57.39
   6  -3   0 2080.59   75.09
  -6   3   0 1978.40   55.59
  -6   3   0 2000.50   82.59
  -6   3   0 2070.09   56.29
  -6   3   0 2020.20   59.09
  -6   3   0 1964.00   70.29
   5  -3   0  271.17   24.90
   5  -3   0  260.57   24.20
   5  -3   0  258.57   22.20
   5  -3   0  250.47   29.00
   5  -3   0  275.57   24.80
   5  -3   0  293.47   37.30
   5  -3   0  205.28   28.20
  -5   3   0  277.17   23.60
  -5   3   0  225.28   22.80
  -5   3   0  276.27   36.00
  -5   3   0  252.07   20.90
   4  -3   0  332.37   29.00
   4  -3   0  334.37   23.60
   4  -3   0  338.07   24.50
   4  -3   0  333.17   25.60
   4  -3   0  299.57   31.40
   4  -3   0  318.77   38.20
   4  -3   0  318.77   23.30
  -4   3   0  322.97   21.90
  -4   3   0  326.57   22.70
  -4   3   0  282.37   23.80
   3  -3   0   21.30   13.30
   3  -3   0   15.80   20.60
   3  -3   0   -0.20   14.60
   3  -3   0   16.40   15.30
   3  -3   0   23.20   12.60
   3  -3   0    9.40   13.80
   3  -3   0   21.40   12.60
  -3   3   0  -21.00   12.60
  -3   3   0  -11.70   12.30
  -3   3   0  -18.00   12.20
   2  -3   0   30.70   12.70
   2  -3   0   27.00   11.50
   2  -3   0   29.40   13.00
   2  -3   0   26.10   17.00
   2  -3   0   33.90   11.70
   2  -3   0   25.00   10.50
   2  -3   0   34.60   12.30
  -2   3   0   28.20   10.40
  -2   3   0   31.80   10.00
  -2   3   0   33.00   13.40
   1  -3   0 3563.24   67.09
   1  -3   0 3402.96   63.99
   1  -3   0 3519.55   73.39
   1  -3   0 3617.44   67.29
  -1   3   0 3539.75   65.89
  -1   3   0 3545.55   66.19
  -1   3   0 3499.85   63.99
   0  -3   0 2397.66   45.70
   0  -3   0 2441.46   47.10
   0  -3   0 2322.17   56.99
   0  -3   0 2426.46   48.00
   0   3   0 2439.96   47.70
   0   3   0 2439.16   48.00
   0   3   0 2372.76   45.30
   0   3   0 2411.56   47.60
  -1  -3   0  249.18   15.60
  -1  -3   0  265.67   29.30
  -1  -3   0  217.18   18.10
   1   3   0  241.88   18.10
   1   3   0  220.18    8.60
   1   3   0  247.78   15.90
   1   3   0  233.48   22.90
  -2  -3   0   36.10   11.60
  -2  -3   0   24.60   17.10
  -2  -3   0   40.60   22.60
   2   3   0   19.00   15.20
   2   3   0   15.90   13.80
   2   3   0   13.00   10.40
   2   3   0   21.60   16.40
  -3  -3   0 1890.61   56.79
  -3  -3   0 1922.71   43.90
  -3  -3   0 1918.81   65.59
   3   3   0 1808.02   42.90
   3   3   0 1884.61   56.49
   3   3   0 1833.62   61.19
   3   3   0 1838.92   50.59
  -4  -3   0   22.60   13.80
  -4  -3   0   44.80   22.80
  -4  -3   0   19.60   26.90
   4   3   0   16.80   19.90
   4   3   0   25.70   17.10
   4   3   0   32.80   12.50
   4   3   0   33.90   21.00
  -5  -3   0  103.49   19.30
  -5  -3   0  116.39   30.50
  -5  -3   0   72.29   35.40
   5   3   0  121.89   24.60
   5   3   0   84.29   28.50
   5   3   0   87.79   16.20
   5   3   0   72.49   28.20
  -6  -3   0  103.49   32.60
  -6  -3   0   78.49   42.00
   6   3   0  100.69   26.60
   6   3   0   74.89   32.40
   6   3   0   91.49   35.20
  -7  -3   0  -50.39   41.60
  -7  -3   0   85.39   36.90
   7   3   0   11.00   35.20
   7   3   0  -21.80   33.00
   7   3   0   29.10   26.10
  -8  -3   0  -73.39   49.10
   8   3   0   53.89   43.00
   8   3   0    9.80   28.50
   8  -4   0    5.00   31.50
   8  -4   0    5.10   43.70
   8  -4   0   23.80   33.60
  -8   4   0   34.90   30.20
  -8   4   0   64.39   39.70
   7  -4   0   19.70   22.30
   7  -4   0   54.49   26.40
   7  -4   0   63.19   30.50
   7  -4   0   53.69   39.00
   7  -4   0   64.99   31.20
  -7   4   0   29.30   19.20
  -7   4   0   58.39   22.40
  -7   4   0  156.88   35.90
  -7   4   0  113.59   29.30
  -7   4   0   85.39   21.40
  -7   4   0   49.99   33.10
   6  -4   0  169.58   23.70
   6  -4   0  144.59   30.10
   6  -4   0  144.79   21.30
   6  -4   0  142.19   24.60
   6  -4   0  149.99   29.10
   6  -4   0  154.58   39.10
   6  -4   0  108.29   21.00
  -6   4   0  154.48   21.90
  -6   4   0  112.69   27.40
  -6   4   0  154.58   36.00
  -6   4   0  112.09   19.70
  -6   4   0  157.28   20.70
  -6   4   0  153.18   24.10
   5  -4   0 1710.13   58.79
   5  -4   0 1710.43   53.09
   5  -4   0 1608.64   60.49
   5  -4   0 1686.43   48.70
   5  -4   0 1651.33   71.59
   5  -4   0 1735.03   49.70
   5  -4   0 1740.73   50.89
  -5   4   0 1662.13   50.59
  -5   4   0 1712.23   47.60
  -5   4   0 1653.83   47.50
  -5   4   0 1586.94   67.39
  -5   4   0 1678.23   48.50
   4  -4   0  204.78   20.70
   4  -4   0  222.88   23.20
   4  -4   0  223.88   20.70
   4  -4   0  230.28   19.40
   4  -4   0  216.88   30.50
   4  -4   0  217.18   23.00
   4  -4   0  213.58   19.10
  -4   4   0  236.08   22.00
  -4   4   0  210.98   19.90
  -4   4   0  220.58   20.20
  -4   4   0  229.48   18.50
   3  -4   0 1035.20   47.40
   3  -4   0 1116.29   34.80
   3  -4   0 1143.99   37.40
   3  -4   0 1048.00   36.20
   3  -4   0 1145.29   32.50
   3  -4   0 1174.28   36.30
   3  -4   0 1160.18   37.30
  -3   4   0 1104.09   33.50
  -3   4   0 1090.79   35.50
  -3   4   0 1050.19   31.60
   2  -4   0  152.58   14.60
   2  -4   0  179.08   17.50
   2  -4   0  163.08   16.40
   2  -4   0  165.78   16.60
   2  -4   0  154.48   21.90
  -2   4   0  169.28   16.50
  -2   4   0  185.28   15.50
  -2   4   0  175.88   17.20
  -2   4   0  154.08   13.00
   1  -4   0  320.47   20.10
   1  -4   0  352.56   28.10
   1  -4   0  366.16   20.80
   1  -4   0  334.57   17.30
  -1   4   0  363.76   18.90
  -1   4   0  344.27   20.40
  -1   4   0  359.36   18.20
   0  -4   0  235.58   17.50
   0  -4   0  233.08   29.30
   0  -4   0  224.08   15.40
   0  -4   0  228.88   20.80
   0   4   0  217.18   17.90
   0   4   0  240.98   15.70
   0   4   0  229.78   18.80
   0   4   0  225.38   17.70
  -1  -4   0  115.69   23.80
  -1  -4   0   87.89   16.50
  -1  -4   0  104.09   12.60
   1   4   0   79.09   15.40
   1   4   0  105.79   12.30
   1   4   0  124.19    8.10
   1   4   0  101.39   13.50
  -2  -4   0  185.38   16.20
  -2  -4   0  236.88   31.70
  -2  -4   0  184.08   21.70
   2   4   0  172.88   18.40
   2   4   0  152.48   14.40
   2   4   0  166.28   22.00
   2   4   0  167.48   19.60
  -3  -4   0   19.00   24.90
  -3  -4   0   13.50   18.40
  -3  -4   0    7.40   12.90
   3   4   0  -14.70   14.90
   3   4   0    9.90   16.80
   3   4   0   19.00   11.00
   3   4   0   27.10   14.70
  -4  -4   0  118.09   26.60
  -4  -4   0   95.09   33.30
  -4  -4   0   99.59   17.40
   4   4   0   90.49   23.50
   4   4   0  119.79   21.50
   4   4   0   99.69   25.50
   4   4   0  119.59   15.90
  -5  -4   0   15.60   18.30
  -5  -4   0  -28.10   34.10
  -5  -4   0   44.30   28.90
   5   4   0   -8.50   25.30
   5   4   0  -16.00   18.70
   5   4   0  -19.90   22.10
   5   4   0  -19.10   20.10
  -6  -4   0  243.78   41.30
  -6  -4   0  114.39   46.60
   6   4   0  224.98   37.90
   6   4   0  166.68   40.20
   6   4   0  152.18   29.40
  -7  -4   0  -29.90   34.70
  -7  -4   0  -65.69   45.90
   7   4   0   17.70   26.30
   7   4   0   -1.40   35.40
   8  -5   0   92.69   48.70
   8  -5   0  103.89   35.60
  -8   5   0   81.09   38.90
  -8   5   0   55.39   25.10
  -8   5   0   59.19   29.90
   7  -5   0   -2.70   19.70
   7  -5   0   40.50   23.70
   7  -5   0   12.20   26.00
   7  -5   0   46.90   28.80
   7  -5   0   13.20   40.10
  -7   5   0   -0.80   18.70
  -7   5   0   26.40   25.10
  -7   5   0   57.79   35.20
  -7   5   0   89.49   32.00
  -7   5   0   44.00   21.80
   6  -5   0  164.78   24.20
   6  -5   0  158.38   23.20
   6  -5   0  167.38   25.80
   6  -5   0  136.99   29.70
   6  -5   0  227.78   41.30
   6  -5   0  177.08   22.60
   6  -5   0  141.69   27.60
  -6   5   0  200.68   22.70
  -6   5   0  193.18   26.10
  -6   5   0  191.58   23.20
  -6   5   0  170.58   22.40
  -6   5   0  175.58   38.80
  -6   5   0  209.58   32.50
   5  -5   0  257.77   28.30
   5  -5   0  241.38   24.50
   5  -5   0  245.78   23.00
   5  -5   0  218.38   26.70
   5  -5   0  244.68   26.10
   5  -5   0  228.28   22.20
   5  -5   0  244.98   37.50
  -5   5   0  276.07   29.60
  -5   5   0  226.28   24.70
  -5   5   0  209.08   21.30
  -5   5   0  270.77   22.10
  -5   5   0  278.07   24.30
   4  -5   0  402.56   30.10
   4  -5   0  420.46   24.70
   4  -5   0  415.86   41.40
   4  -5   0  380.26   27.50
   4  -5   0  395.86   29.70
   4  -5   0  427.16   29.00
   4  -5   0  428.16   26.50
  -4   5   0  485.25   31.50
  -4   5   0  436.76   25.50
  -4   5   0  364.46   22.90
  -4   5   0  374.16   27.70
   3  -5   0  778.22   33.00
   3  -5   0  752.52   33.30
   3  -5   0  750.02   42.10
   3  -5   0  816.82   31.90
   3  -5   0  773.62   29.70
  -3   5   0  734.43   26.30
  -3   5   0  809.12   29.50
  -3   5   0  784.52   30.30
  -3   5   0  776.72   33.00
   2  -5   0  211.18   19.10
   2  -5   0  255.57   22.70
   2  -5   0  252.47   20.00
   2  -5   0  227.48   25.60
  -2   5   0  260.07   19.90
  -2   5   0  256.67   15.80
  -2   5   0  246.98   18.40
  -2   5   0  257.67   22.80
   1  -5   0  185.68   16.40
   1  -5   0  187.08   23.20
   1  -5   0  224.58   17.50
   1  -5   0  207.08   18.70
  -1   5   0  196.08   16.40
  -1   5   0  208.58   15.50
  -1   5   0  218.68   17.00
   0  -5   0  768.52   29.70
   0  -5   0  756.92   41.20
   0  -5   0  703.13   24.40
   0  -5   0  722.93   25.10
   0   5   0  747.33   26.60
   0   5   0  718.93   24.20
   0   5   0  732.73   27.20
   0   5   0  770.62   26.80
  -1  -5   0  269.67   14.50
  -1  -5   0  234.68   17.90
  -1  -5   0  281.97   33.70
  -1  -5   0  305.07   26.60
   1   5   0  270.77   22.10
   1   5   0  240.28   19.30
   1   5   0  245.88   13.80
   1   5   0  243.28   26.80
  -2  -5   0  342.17   36.50
  -2  -5   0  299.97   30.60
  -2  -5   0  304.57   22.00
   2   5   0  305.37   20.20
   2   5   0  319.57   32.00
   2   5   0  275.07   24.60
  -3  -5   0  108.89   15.80
  -3  -5   0  133.39   24.50
  -3  -5   0  110.89   31.10
   3   5   0  106.49   14.30
   3   5   0  135.49   20.10
   3   5   0   77.79   21.70
  -4  -5   0   -1.10   24.00
  -4  -5   0  -13.90   15.20
  -4  -5   0   17.40   33.20
   4   5   0   21.80   23.00
   4   5   0   -1.40   13.00
   4   5   0  -14.10   18.00
   4   5   0   -6.80   20.50
  -5  -5   0  -13.90   28.60
  -5  -5   0    4.90   38.80
   5   5   0   50.89   24.00
   5   5   0   32.00   29.00
  -6  -5   0  558.44   64.89
  -6  -5   0  562.44   59.39
   6   5   0  550.04   56.19
   6   5   0  557.54   47.00
  -7  -5   0  -49.80   35.70
  -7  -5   0  -67.99   49.99
   7   5   0  -14.40   36.20
   7   5   0  -32.80   25.90
   8  -6   0    6.80   26.00
   8  -6   0    4.50   44.10
   8  -6   0  -10.40   31.40
  -8   6   0   35.80   27.90
  -8   6   0   51.09   36.80
  -8   6   0   -6.80   22.70
   7  -6   0  214.18   49.10
   7  -6   0   86.49   32.10
   7  -6   0  135.49   28.20
   7  -6   0  132.69   26.00
  -7   6   0  164.78   31.10
  -7   6   0  134.09   25.90
  -7   6   0  174.28   41.00
  -7   6   0  126.99   23.20
  -7   6   0  155.98   27.60
   6  -6   0  227.58   30.80
   6  -6   0  198.48   29.00
   6  -6   0  207.98   27.70
   6  -6   0  188.18   23.90
   6  -6   0  244.38   45.30
   6  -6   0  212.28   25.10
   6  -6   0  182.28   26.30
  -6   6   0  211.88   27.00
  -6   6   0  239.38   24.10
  -6   6   0  238.08   29.90
  -6   6   0  225.88   25.80
  -6   6   0  231.78   24.50
   5  -6   0   61.79   20.40
   5  -6   0   66.99   21.80
   5  -6   0   60.69   30.50
   5  -6   0   65.59   20.50
   5  -6   0   56.29   19.70
  -5   6   0   84.99   20.80
  -5   6   0   54.99   16.40
  -5   6   0   47.10   20.70
  -5   6   0   74.39   19.80
  -5   6   0   59.69   17.20
   4  -6   0   63.39   17.80
   4  -6   0   91.49   19.30
   4  -6   0   73.79   16.00
   4  -6   0   71.29   27.00
   4  -6   0   72.89   18.60
  -4   6   0   77.99   14.30
  -4   6   0   76.79   18.20
  -4   6   0   71.39   16.50
  -4   6   0   87.79   15.80
   3  -6   0  335.57   35.40
   3  -6   0  432.56   27.30
   3  -6   0  464.85   28.30
   3  -6   0  422.36   25.20
  -3   6   0  451.25   27.00
  -3   6   0  423.26   22.50
  -3   6   0  423.46   22.10
  -3   6   0  437.26   26.20
   2  -6   0 1346.67   41.10
   2  -6   0 1333.57   51.49
   2  -6   0 1304.37   35.90
   2  -6   0 1373.76   40.80
  -2   6   0 1329.77   39.60
  -2   6   0 1316.27   39.80
  -2   6   0 1372.46   37.40
   1  -6   0  728.73   29.00
   1  -6   0  798.72   29.40
   1  -6   0  770.92   29.90
   1  -6   0  672.43   41.50
  -1   6   0  766.22   30.40
  -1   6   0  759.62   28.40
  -1   6   0  748.83   30.10
   0  -6   0 1121.39   34.50
   0  -6   0 1118.79   31.60
   0  -6   0 1111.09   37.60
   0  -6   0 1053.79   53.19
   0   6   0 1069.99   36.50
   0   6   0 1107.79   34.20
   0   6   0 1106.59   36.10
   0   6   0 1087.89   30.40
  -1  -6   0  -17.90   13.50
  -1  -6   0    6.30    9.30
  -1  -6   0    7.60   17.90
  -1  -6   0   40.10   32.00
   1   6   0   -4.50   13.60
   1   6   0    1.60   14.30
   1   6   0   11.00    8.50
   1   6   0    3.60   13.40
  -2  -6   0   33.90   19.40
  -2  -6   0    5.50   28.10
  -2  -6   0    9.70   13.40
   2   6   0   21.40   12.30
   2   6   0   20.60   14.90
   2   6   0   33.80   17.60
  -3  -6   0   73.39   16.50
  -3  -6   0   69.19   23.90
  -3  -6   0   48.50   31.80
   3   6   0   74.69   14.80
   3   6   0   78.09   23.10
   3   6   0   72.19   19.60
  -4  -6   0  514.65   62.89
  -4  -6   0  502.55   30.80
  -4  -6   0  509.85   49.00
   4   6   0  442.36   49.40
   4   6   0  531.65   39.50
   4   6   0  486.75   28.20
  -5  -6   0   43.10   33.40
  -5  -6   0    5.90   43.50
   5   6   0   38.90   29.80
   5   6   0   21.50   24.40
  -6  -6   0  -86.09   46.20
  -6  -6   0  -37.50   35.40
   6   6   0  -13.20   25.60
   6   6   0    3.70   33.40
  -7  -6   0 -102.09   52.89
  -7  -6   0  -42.10   39.90
   7   6   0  -35.10   26.10
   7   6   0   -7.60   36.60
   8  -7   0  -24.60   24.30
   8  -7   0  -36.30   43.70
  -8   7   0   12.10   23.00
  -8   7   0   61.19   36.70
  -8   7   0  -11.00   23.60
   7  -7   0  200.18   29.50
   7  -7   0  229.08   49.70
   7  -7   0  245.98   36.40
   7  -7   0  217.88   31.40
  -7   7   0  198.18   26.30
  -7   7   0  354.66   48.20
  -7   7   0  286.67   33.00
  -7   7   0  253.07   31.00
  -7   7   0  193.38   29.20
   6  -7   0    7.30   20.30
   6  -7   0   41.60   22.30
   6  -7   0   -5.20   22.50
   6  -7   0   -5.10   33.40
  -6   7   0   -8.80   17.20
  -6   7   0   32.60   22.40
  -6   7   0   26.70   20.90
  -6   7   0   23.10   18.90
   5  -7   0  254.87   41.20
   5  -7   0  197.58   25.40
   5  -7   0  213.58   24.00
   5  -7   0  223.18   27.60
   5  -7   0  234.38   27.20
  -5   7   0  219.58   23.20
  -5   7   0  225.98   24.30
  -5   7   0  226.48   25.50
  -5   7   0  196.88   20.80
   4  -7   0  264.77   25.80
   4  -7   0  239.18   22.90
   4  -7   0  250.17   24.80
   4  -7   0  254.97   35.80
  -4   7   0  248.08   22.80
  -4   7   0  245.98   24.50
  -4   7   0  232.28   19.30
  -4   7   0  220.48   24.00
   3  -7   0  550.44   40.90
   3  -7   0  498.35   30.10
   3  -7   0  542.25   31.80
   3  -7   0  536.45   27.30
  -3   7   0  554.14   28.70
  -3   7   0  563.04   29.90
  -3   7   0  568.54   25.50
   2  -7   0   13.60   20.50
   2  -7   0    6.90   15.60
   2  -7   0   24.30   15.20
   2  -7   0   14.60   11.30
  -2   7   0   15.10   14.20
  -2   7   0   26.60   15.20
  -2   7   0   10.90   13.80
   1  -7   0   52.39   15.90
   1  -7   0   97.89   16.90
   1  -7   0   54.79   15.00
   1  -7   0   40.60   23.40
  -1   7   0   82.59   16.10
  -1   7   0   83.29   16.70
  -1   7   0   71.19   16.50
   0  -7   0  463.55   29.90
   0  -7   0  430.86   23.70
   0  -7   0  500.75   45.40
   0  -7   0  458.15   25.70
   0   7   0  421.56   21.10
   0   7   0  427.46   25.20
   0   7   0  446.96   26.90
   0   7   0  452.05   26.10
  -1  -7   0   -3.60   28.00
  -1  -7   0    6.30   13.30
  -1  -7   0   14.90   18.80
   1   7   0    4.50   13.30
   1   7   0   12.30   14.30
   1   7   0    0.60   13.70
   1   7   0   14.80    8.70
  -2  -7   0  992.80   60.69
  -2  -7   0  995.40   45.40
  -2  -7   0 1049.79   34.60
   2   7   0  998.10   40.20
   2   7   0  996.20   34.60
   2   7   0  974.10   22.10
   2   7   0 1022.90   46.90
  -3  -7   0  664.43   31.70
  -3  -7   0  643.04   45.20
  -3  -7   0  633.64   62.59
   3   7   0  631.34   38.80
   3   7   0  686.63   30.80
   3   7   0  657.33   47.40
  -4  -7   0  604.04   70.89
  -4  -7   0  610.04   53.89
  -4  -7   0  565.14   33.90
   4   7   0  594.64   31.20
   4   7   0  591.54   54.89
   4   7   0  584.24   43.30
  -5  -7   0  -22.90   45.40
  -5  -7   0  -12.10   32.60
   5   7   0  -13.70   29.00
   5   7   0   21.60   24.70
  -6  -7   0    7.60   40.80
  -6  -7   0  -53.39   50.99
   6   7   0   55.79   36.90
   6   7   0   -3.60   28.20
  -7  -7   0 -109.19   42.80
  -7  -7   0 -136.89   57.39
   7   7   0   -5.80   40.30
   7   7   0   27.10   30.60
   8  -8   0   21.50   27.80
   8  -8   0  -12.30   44.60
  -8   8   0   86.19   28.00
  -8   8   0   -7.90   24.10
   7  -8   0   43.30   24.40
   7  -8   0   75.29   44.30
   7  -8   0   48.90   26.60
  -7   8   0   82.89   23.50
  -7   8   0  101.79   27.10
  -7   8   0  110.39   27.10
   6  -8   0  202.98   29.90
   6  -8   0  254.87   32.40
   6  -8   0  165.88   27.40
   6  -8   0  229.68   47.00
  -6   8   0  267.47   28.60
  -6   8   0  252.17   29.60
  -6   8   0  221.58   30.20
   5  -8   0   93.69   23.10
   5  -8   0  139.69   38.90
   5  -8   0   76.29   22.90
   5  -8   0  114.69   25.50
  -5   8   0  104.09   23.60
  -5   8   0  116.09   19.80
  -5   8   0   94.49   21.90
   4  -8   0  313.37   29.30
   4  -8   0  288.77   29.50
   4  -8   0  307.17   38.90
   4  -8   0  212.58   24.70
  -4   8   0  300.87   25.70
  -4   8   0  318.57   24.80
  -4   8   0  302.97   26.30
   3  -8   0   20.60   23.80
   3  -8   0   31.60   17.70
   3  -8   0   44.20   14.80
   3  -8   0  -10.20   15.60
  -3   8   0   37.90   16.80
  -3   8   0   32.50   16.30
  -3   8   0   31.20   14.40
   2  -8   0   86.59   24.90
   2  -8   0   80.99   18.10
   2  -8   0   77.79   14.20
   2  -8   0   71.09   16.60
  -2   8   0   78.69   15.70
  -2   8   0   73.59   16.70
  -2   8   0   76.99   16.50
   1  -8   0  -12.10   14.20
   1  -8   0  -12.70   13.40
   1  -8   0   -2.50   20.80
   1  -8   0   -1.60   14.20
  -1   8   0  -22.10   12.10
  -1   8   0    0.20   14.00
  -1   8   0    6.50   14.10
   0  -8   0 1148.59   37.80
   0  -8   0 1192.28   35.50
   0  -8   0 1215.88   42.00
   0  -8   0 1163.08   57.09
   0   8   0 1131.59   39.00
   0   8   0 1144.99   39.60
   0   8   0 1182.88   38.10
   0   8   0 1126.89   33.70
  -1  -8   0  256.87   26.00
  -1  -8   0  302.87   39.50
  -1  -8   0  283.97   23.90
   1   8   0  259.47   22.00
   1   8   0  284.87   23.60
   1   8   0  279.17   17.40
   1   8   0  300.77   29.40
  -2  -8   0  790.62   45.90
  -2  -8   0  862.91   34.90
  -2  -8   0  836.82   68.59
   2   8   0  861.91   46.80
   2   8   0  820.22   34.40
   2   8   0  883.41   41.40
  -3  -8   0  363.86   29.80
  -3  -8   0  428.96   54.09
  -3  -8   0  398.56   38.70
   3   8   0  383.46   28.20
   3   8   0  395.96   45.80
   3   8   0  420.56   34.20
  -4  -8   0   -7.80   46.10
  -4  -8   0  -16.00   30.50
   4   8   0   54.49   28.30
   4   8   0   23.20   23.30
   4   8   0   23.40   16.70
  -5  -8   0    7.40   36.10
  -5  -8   0  -19.40   50.39
   5   8   0   22.30   32.00
   5   8   0   15.40   26.00
  -6  -8   0   -2.70   42.10
  -6  -8   0    1.80   57.79
   6   8   0   99.59   40.60
   6   8   0   33.60   31.00
   8  -9   0   85.79   48.90
   8  -9   0   65.89   30.90
  -8   9   0   72.59   30.30
  -8   9   0   91.19   30.70
   7  -9   0  217.18   34.60
   7  -9   0  240.98   33.60
   7  -9   0  250.37   53.39
  -7   9   0  240.08   33.70
  -7   9   0  255.87   31.00
  -7   9   0  226.98   33.20
   6  -9   0  151.38   29.20
   6  -9   0  110.19   27.40
   6  -9   0  140.19   44.50
  -6   9   0  132.99   25.90
  -6   9   0  139.39   27.20
   5  -9   0  226.78   30.10
   5  -9   0  192.08   28.70
   5  -9   0  219.88   43.00
  -5   9   0  220.28   27.20
  -5   9   0  190.78   22.10
  -5   9   0  187.78   26.00
   4  -9   0   45.80   22.10
   4  -9   0   50.19   30.00
   4  -9   0   56.99   18.20
   4  -9   0   61.39   22.20
  -4   9   0   42.80   19.70
  -4   9   0   36.40   20.20
  -4   9   0   61.09   17.60
   3  -9   0  223.88   26.00
   3  -9   0  178.58   32.20
   3  -9   0  214.78   25.20
   3  -9   0  248.48   25.00
  -3   9   0  226.18   23.90
  -3   9   0  200.78   21.10
  -3   9   0  212.38   23.60
   2  -9   0 1210.48   56.89
   2  -9   0 1211.58   44.90
   2  -9   0 1275.17   45.30
   2  -9   0 1236.28   38.00
  -2   9   0 1253.97   40.80
  -2   9   0 1250.37   42.60
  -2   9   0 1191.58   42.90
   1  -9   0 1179.18   38.90
   1  -9   0 1169.68   55.99
   1  -9   0 1261.07   43.20
   1  -9   0 1265.97   40.90
  -1   9   0 1228.28   39.20
  -1   9   0 1134.89   41.50
  -1   9   0 1193.38   41.30
  -1   9   0 1225.48   31.80
   0  -9   0  356.56   27.50
   0  -9   0  376.36   24.70
   0  -9   0  337.27   32.20
   0  -9   0  318.97   38.90
   0   9   0  337.67   28.70
   0   9   0  386.06   21.80
   0   9   0  367.06   26.60
   0   9   0  378.56   28.00
  -1  -9   0  -13.00   23.20
  -1  -9   0   29.00   16.60
  -1  -9   0   28.30   32.60
   1   9   0   25.60   10.60
   1   9   0   24.00   16.80
   1   9   0   34.70   17.10
   1   9   0   18.60   16.80
  -2  -9   0  378.96   37.10
  -2  -9   0  404.06   53.19
  -2  -9   0  409.56   30.20
   2   9   0  402.36   30.10
   2   9   0  401.16   41.00
   2   9   0  421.56   36.80
  -3  -9   0  689.83   69.49
  -3  -9   0  589.54   53.29
  -3  -9   0  677.23   35.20
   3   9   0  681.83   44.60
   3   9   0  644.04   35.80
   3   9   0  632.04   53.89
  -4  -9   0   69.89   52.19
  -4  -9   0   65.09   35.40
   4   9   0  127.69   29.50
   4   9   0   80.39   31.30
  -5  -9   0    3.90   57.59
  -5  -9   0   33.50   41.00
   5   9   0   65.29   30.90
   5   9   0   59.29   34.60
  -6  -9   0 -116.59   60.09
  -6  -9   0  -16.60   42.50
   6   9   0   27.50   31.80
   6   9   0    2.50   37.10
   8 -10   0   70.49   31.40
   8 -10   0   31.20   50.59
   7 -10   0  -13.20   42.10
   7 -10   0   -2.40   27.30
   7 -10   0   26.60   26.30
  -7  10   0   45.80   25.80
  -7  10   0  -32.50   22.70
  -7  10   0   18.10   27.20
   6 -10   0   52.79   27.50
   6 -10   0  107.49   45.60
   6 -10   0   56.19   26.10
  -6  10   0  109.59   26.60
  -6  10   0   59.49   26.60
   5 -10   0  271.57   33.50
   5 -10   0  308.27   48.70
   5 -10   0  304.87   34.60
  -5  10   0  256.87   29.80
  -5  10   0  329.87   31.70
  -5  10   0  317.37   27.00
   4 -10   0  420.46   38.00
   4 -10   0  500.05   38.90
   4 -10   0  584.14   60.49
  -4  10   0  472.55   32.50
  -4  10   0  514.75   35.90
  -4  10   0  559.64   36.70
   3 -10   0 1602.04   71.99
   3 -10   0 1513.75   55.19
   3 -10   0 1510.25   53.89
   3 -10   0 1611.04   46.90
  -3  10   0 1517.15   47.90
  -3  10   0 1486.05   50.89
  -3  10   0 1562.64   52.09
   2 -10   0  667.33   51.29
   2 -10   0  735.53   39.20
   2 -10   0  731.33   39.50
   2 -10   0  764.82   32.30
  -2  10   0  747.53   37.10
  -2  10   0  751.12   36.80
  -2  10   0  755.62   36.60
   1 -10   0  297.47   27.50
   1 -10   0  261.37   27.80
   1 -10   0  308.57   26.30
   1 -10   0  301.47   38.10
  -1  10   0  317.37   25.80
  -1  10   0  266.37   23.60
  -1  10   0  309.07   26.60
   0 -10   0   -5.30   14.90
   0 -10   0   17.70   18.00
   0 -10   0   -4.60   20.90
   0 -10   0   23.80   31.80
   0  10   0   -7.40   13.30
   0  10   0    6.30   17.10
   0  10   0    0.80   12.60
   0  10   0   -0.70   16.30
  -1 -10   0   29.60   36.90
  -1 -10   0   25.50   19.00
  -1 -10   0   15.10   26.70
   1  10   0    4.60   17.60
   1  10   0    8.70   11.10
   1  10   0   14.90   18.80
   1  10   0   19.80   18.20
  -2 -10   0  -10.40   28.50
  -2 -10   0   -9.10   40.80
  -2 -10   0   50.39   20.00
   2  10   0   -0.60   20.60
   2  10   0   -3.50   20.40
   2  10   0  -16.70   16.90
  -3 -10   0   33.60   33.80
  -3 -10   0   77.19   22.50
  -3 -10   0   87.69   53.89
   3  10   0   84.49   28.70
   3  10   0   53.89   19.10
   3  10   0   61.89   26.50
  -4 -10   0  -73.19   34.30
  -4 -10   0  -24.60   56.19
   4  10   0   37.30   26.20
   4  10   0  -20.20   27.40
  -5 -10   0  -30.20   40.20
  -5 -10   0  -76.79   58.79
   5  10   0   -4.00   32.80
   5  10   0   29.10   31.40
   7 -11   0   93.59   32.70
   7 -11   0   82.49   29.50
   7 -11   0   64.09   47.60
  -7  11   0   60.09   28.70
  -7  11   0   60.09   30.60
  -7  11   0  128.89   30.70
   6 -11   0  154.28   30.70
   6 -11   0  184.28   33.60
   6 -11   0  233.88   52.19
  -6  11   0  234.68   33.10
  -6  11   0  124.29   29.10
   5 -11   0  124.79   40.90
   5 -11   0  110.59   28.90
   5 -11   0   86.39   27.20
  -5  11   0  110.59   26.40
  -5  11   0  122.69   27.30
   4 -11   0  119.59   27.10
   4 -11   0  169.38   40.30
   4 -11   0  102.49   27.20
  -4  11   0  111.09   25.70
  -4  11   0   99.59   23.50
  -4  11   0   81.09   21.60
   3 -11   0  133.79   36.40
   3 -11   0  149.79   27.10
   3 -11   0  111.09   25.90
  -3  11   0  130.39   22.70
  -3  11   0  104.09   24.10
  -3  11   0   93.19   21.70
   2 -11   0  109.79   24.80
   2 -11   0   74.59   23.00
   2 -11   0  117.99   33.70
  -2  11   0   81.99   22.10
  -2  11   0   74.89   20.00
  -2  11   0   73.99   20.80
   1 -11   0  551.54   55.09
   1 -11   0  530.55   37.90
   1 -11   0  513.55   34.50
   1 -11   0  559.04   34.10
  -1  11   0  492.15   30.60
  -1  11   0  576.14   36.60
  -1  11   0  542.55   37.80
   0 -11   0  135.39   24.80
   0 -11   0  131.39   21.20
   0 -11   0  136.99   39.10
   0 -11   0   94.89   26.00
   0  11   0  128.89   24.30
   0  11   0   73.89   21.10
   0  11   0  106.59   16.90
  -1 -11   0   87.59   42.70
  -1 -11   0   84.39   30.60
  -1 -11   0  144.89   24.40
   1  11   0  148.89   23.80
   1  11   0   99.89   23.60
   1  11   0  105.99   23.20
  -2 -11   0  102.29   49.60
  -2 -11   0   87.09   32.90
  -2 -11   0   92.39   23.10
   2  11   0   90.69   26.80
   2  11   0  133.09   23.80
   2  11   0   94.59   26.70
  -3 -11   0  -23.30   35.00
  -3 -11   0   34.20   52.89
   3  11   0   -6.00   26.20
   3  11   0   20.70   19.70
   3  11   0   57.39   27.50
  -4 -11   0   37.60   62.29
  -4 -11   0   28.90   41.50
   4  11   0   72.09   33.20
   4  11   0   95.29   31.60
  -5 -11   0  -22.20   42.80
  -5 -11   0   75.49   68.09
   5  11   0   74.69   38.40
   5  11   0  140.19   36.10
   7 -12   0  365.76   43.10
   7 -12   0  434.16   65.39
   7 -12   0  373.16   44.90
  -7  12   0  348.97   40.70
  -7  12   0  515.95   44.10
  -7  12   0  475.05   42.70
   6 -12   0   -2.60   24.80
   6 -12   0   27.10   43.10
   6 -12   0   28.70   27.80
  -6  12   0   12.40   27.60
  -6  12   0  -31.50   25.30
   5 -12   0   32.90   26.20
   5 -12   0   59.79   42.30
   5 -12   0   82.39   29.90
  -5  12   0   79.59   26.00
  -5  12   0   47.40   26.40
   4 -12   0   11.80   26.30
   4 -12   0   13.40   36.10
   4 -12   0   10.20   24.70
  -4  12   0   -7.50   20.50
  -4  12   0   10.40   24.20
  -4  12   0   43.00   22.20
   3 -12   0  348.47   35.80
   3 -12   0  370.36   48.40
   3 -12   0  353.36   33.80
  -3  12   0  389.66   34.10
  -3  12   0  373.86   32.10
  -3  12   0  391.06   34.90
   2 -12   0  277.77   43.10
   2 -12   0  257.37   30.00
   2 -12   0  260.27   32.10
  -2  12   0  314.47   27.80
  -2  12   0  236.98   28.40
  -2  12   0  304.17   28.70
   1 -12   0  155.48   28.70
   1 -12   0  183.38   25.70
   1 -12   0  218.28   43.20
  -1  12   0  181.88   26.70
  -1  12   0  154.88   21.70
  -1  12   0  191.98   25.80
   0 -12   0  264.97   30.30
   0 -12   0  248.58   45.30
   0 -12   0  185.68   29.40
   0  12   0  237.48   28.90
   0  12   0  202.48   27.50
   0  12   0  218.68   21.30
  -1 -12   0  -21.00   29.10
  -1 -12   0    8.30   41.90
  -1 -12   0  -12.30   21.00
   1  12   0   45.20   22.80
   1  12   0   19.00   21.80
  -2 -12   0   16.50   48.40
  -2 -12   0   13.80   34.90
  -2 -12   0   91.79   23.90
   2  12   0   16.80   20.90
   2  12   0   48.00   25.30
   2  12   0   47.60   26.20
  -3 -12   0   10.50   55.19
  -3 -12   0  -42.40   36.30
   3  12   0   31.20   27.90
   3  12   0   16.50   21.00
   3  12   0    4.10   25.70
  -4 -12   0   55.79   62.59
  -4 -12   0  -31.20   41.80
   4  12   0   43.10   33.70
   4  12   0   41.70   29.90
   7 -13   0   86.69   50.99
   7 -13   0   52.29   32.30
  -7  13   0  100.29   30.50
  -7  13   0   22.80   30.00
   6 -13   0   61.99   30.10
   6 -13   0   73.69   47.30
   6 -13   0   60.89   31.70
  -6  13   0   21.40   27.70
  -6  13   0   65.99   29.20
   5 -13   0   60.49   29.10
   5 -13   0   89.99   46.20
   5 -13   0   35.90   28.50
  -5  13   0   35.70   27.10
  -5  13   0   21.60   25.10
   4 -13   0   44.90   38.70
   4 -13   0   27.40   26.80
   4 -13   0   24.90   27.30
  -4  13   0   29.20   22.90
  -4  13   0   42.50   25.10
  -4  13   0   47.80   24.40
   3 -13   0   10.50   25.60
   3 -13   0   53.69   37.70
   3 -13   0   36.10   27.00
  -3  13   0   54.09   22.60
  -3  13   0   64.99   22.70
  -3  13   0   38.40   24.60
   2 -13   0   78.09   28.40
   2 -13   0   86.19   25.30
   2 -13   0  112.19   40.00
  -2  13   0   81.89   25.60
  -2  13   0   85.09   22.10
  -2  13   0   91.99   23.60
   1 -13   0    0.00   22.20
   1 -13   0   60.69   39.80
   1 -13   0  -14.90   24.30
  -1  13   0   40.70   22.50
  -1  13   0   52.49   24.50
  -1  13   0   19.50   18.20
   0 -13   0  111.59   27.70
   0 -13   0  133.69   45.40
   0  13   0  132.89   26.80
   0  13   0   97.79   25.00
  -1 -13   0   22.60   45.20
  -1 -13   0   -4.30   23.10
   1  13   0   -4.40   22.60
   1  13   0   17.00   22.50
  -2 -13   0  101.89   39.40
  -2 -13   0  243.38   57.79
   2  13   0  237.98   34.90
   2  13   0  195.58   28.30
  -3 -13   0  -95.69   39.90
  -3 -13   0    0.20   56.69
   3  13   0   -5.40   27.30
  -4 -13   0  -16.40   62.59
  -4 -13   0  -43.30   42.80
   4  13   0   69.89   32.80
   4  13   0   17.90   35.30
   6 -14   0   31.40   31.70
   6 -14   0   65.99   49.40
   6 -14   0   -4.40   29.40
  -6  14   0   23.90   31.30
  -6  14   0   41.90   28.30
   5 -14   0  117.09   48.30
   5 -14   0   90.89   32.70
   5 -14   0   63.69   30.70
  -5  14   0  103.19   32.30
  -5  14   0   89.29   28.70
   4 -14   0  113.19   31.40
   4 -14   0  136.59   32.30
   4 -14   0  193.78   49.60
  -4  14   0  116.89   27.20
  -4  14   0  103.89   30.10
   3 -14   0    0.20   38.90
   3 -14   0   37.20   27.30
   3 -14   0   -2.00   26.10
  -3  14   0   32.30   22.00
  -3  14   0   21.10   24.70
  -3  14   0  -28.40   20.10
   2 -14   0   20.10   27.70
   2 -14   0   47.50   38.10
   2 -14   0  -25.50   24.60
  -2  14   0   23.80   21.80
  -2  14   0   24.10   25.30
  -2  14   0   18.00   21.40
   1 -14   0   29.60   26.70
   1 -14   0   81.79   42.20
  -1  14   0   68.29   24.30
  -1  14   0   44.00   19.90
  -1  14   0   29.90   25.00
   0 -14   0  204.88   48.30
   0 -14   0  172.68   30.90
   0  14   0  177.78   29.40
   0  14   0  144.79   28.90
  -1 -14   0   78.09   49.30
  -1 -14   0   38.90   26.70
   1  14   0  112.09   28.70
   1  14   0   47.60   25.40
  -2 -14   0   78.89   53.89
   2  14   0   38.20   28.30
   2  14   0   48.80   25.30
  -3 -14   0  125.69   63.09
   3  14   0   56.19   31.80
   5 -15   0   20.20   45.30
   5 -15   0   11.60   30.80
   5 -15   0   59.59   33.40
  -5  15   0    8.30   28.00
  -5  15   0  -10.80   25.90
   4 -15   0   74.79   45.30
   4 -15   0   -0.80   30.30
   4 -15   0    5.30   30.00
  -4  15   0  -21.30   24.90
  -4  15   0  -11.00   27.00
   3 -15   0   20.00   42.20
   3 -15   0  -24.50   27.90
   3 -15   0   34.10   30.00
  -3  15   0   58.29   24.60
  -3  15   0   14.70   27.60
  -3  15   0   41.60   24.50
   2 -15   0  260.97   37.40
   2 -15   0  296.17   53.19
  -2  15   0  271.17   31.50
  -2  15   0  296.17   35.40
  -2  15   0  284.47   32.30
   1 -15   0   89.69   31.50
   1 -15   0  136.79   46.00
  -1  15   0   83.29   26.00
  -1  15   0   43.90   26.80
  -1  15   0   53.89   34.60
   0 -15   0   72.09   30.00
   0 -15   0   80.39   46.00
   0  15   0   -1.40   24.70
   0  15   0   29.10   24.60
  -1 -15   0  137.19   41.70
  -1 -15   0  190.68   55.29
   1  15   0  131.29   31.80
   1  15   0   50.89   26.90
  -2 -15   0  130.99   59.09
   2  15   0   78.19   31.00
   2  15   0   81.39   27.90
   5 -16   0   -7.90   31.00
   5 -16   0   27.60   47.70
  -5  16   0   47.90   32.60
  -5  16   0   25.80   28.90
   4 -16   0  471.95   64.49
   4 -16   0  357.96   44.10
  -4  16   0  385.76   40.00
  -4  16   0  356.26   42.10
   3 -16   0   94.09   47.50
   3 -16   0    3.30   29.70
  -3  16   0   -6.20   27.00
  -3  16   0   17.80   25.20
   2 -16   0   99.89   46.80
   2 -16   0   13.90   30.20
  -2  16   0   96.79   26.70
  -2  16   0   67.09   29.20
  -2  16   0   20.50   23.10
   1 -16   0   63.39   31.20
   1 -16   0  132.89   48.90
  -1  16   0   52.99   25.90
  -1  16   0  -19.90   26.50
   0 -16   0   97.99   31.90
   0 -16   0  175.08   51.79
   0  16   0   73.39   29.90
   0  16   0  105.79   30.30
  -1 -16   0  149.19   56.09
   1  16   0   68.99   30.40
   1  16   0   58.59   29.30
   3 -17   0   45.70   45.80
   3 -17   0   55.69   33.30
  -3  17   0   -1.10   25.80
  -3  17   0  -11.30   28.40
   2 -17   0  154.78   50.99
   2 -17   0   83.09   35.30
  -2  17   0   69.59   32.40
  -2  17   0  127.49   28.30
   1 -17   0  139.89   50.69
   1 -17   0  101.59   34.90
  -1  17   0   43.70   29.10
  -1  17   0  133.69   30.10
   0 -17   0  253.37   58.79
   0 -17   0  100.39   37.90
   0  17   0  148.49   32.50
   0  17   0  135.59   31.60
   0  17  -1    5.10   28.60
   0  17  -1   44.10   27.30
   0 -17   1   84.39   51.69
  -1  17  -1  128.99   33.10
  -1  17  -1  214.68   33.70
   1 -17   1  256.17   57.89
   1 -17   1   98.69   35.10
  -2  17  -1  -21.30   22.50
  -2  17  -1   10.70   28.50
   2 -17   1   72.29   47.90
   2 -17   1   13.70   31.50
  -3  17  -1  -34.00   23.60
  -3  17  -1   -0.20   29.80
   3 -17   1   99.59   49.60
   3 -17   1  -37.10   29.60
  -4  17  -1   11.30   29.70
  -4  17  -1   72.69   29.10
   4 -17   1   25.10   32.70
   4 -17   1   85.59   49.80
   2  16  -1   39.40   27.10
   2  16  -1   55.99   32.30
  -2 -16   1  144.49   61.99
   1  16  -1   94.99   28.10
   1  16  -1   76.09   29.60
  -1 -16   1   80.79   50.79
   0  16  -1   20.30   26.60
   0  16  -1   38.60   26.20
   0 -16   1  107.89   49.50
   0 -16   1    0.30   28.30
  -1  16  -1   64.69   28.30
  -1  16  -1  132.99   28.30
   1 -16   1  123.69   49.20
  -2  16  -1   22.90   22.90
  -2  16  -1   25.00   28.00
  -2  16  -1  -10.40   22.30
   2 -16   1  -21.00   28.20
   2 -16   1   87.99   47.20
  -3  16  -1   -2.10   27.10
  -3  16  -1    2.20   23.80
   3 -16   1   -1.80   30.60
   3 -16   1   60.09   45.80
  -4  16  -1  132.39   33.70
  -4  16  -1  147.39   32.10
   4 -16   1  117.09   36.00
   4 -16   1  181.98   53.59
  -5  16  -1  -47.40   29.10
  -5  16  -1   -9.40   28.20
   5 -16   1   66.99   51.79
   5 -16   1   -0.50   32.70
   3  15  -1  125.69   36.30
  -3 -15   1   97.59   66.99
   2  15  -1   38.50   26.30
   2  15  -1   67.89   31.00
  -2 -15   1  122.59   55.79
   1  15  -1   97.09   28.30
   1  15  -1   98.69   30.00
  -1 -15   1  121.09   51.59
   0  15  -1   23.40   23.40
   0  15  -1    4.70   25.10
   0 -15   1   98.99   47.10
   0 -15   1  100.59   29.50
  -1  15  -1  159.18   27.30
  -1  15  -1  120.09   23.90
  -1  15  -1   89.49   28.00
   1 -15   1  198.08   50.19
   1 -15   1  131.99   32.40
  -2  15  -1  175.48   27.80
  -2  15  -1  194.48   31.90
  -2  15  -1  241.18   29.50
   2 -15   1  107.49   32.10
   2 -15   1  305.97   53.39
  -3  15  -1   23.70   26.50
  -3  15  -1   -3.10   22.20
   3 -15   1   81.29   45.20
   3 -15   1   20.30   28.50
  -4  15  -1   48.00   29.30
  -4  15  -1   71.99   27.90
   4 -15   1   83.29   46.10
   4 -15   1   69.09   32.40
  -5  15  -1   -5.60   26.60
  -5  15  -1  -13.70   28.60
   5 -15   1   70.19   48.90
   5 -15   1   38.50   31.60
  -6  15  -1   -3.40   29.20
   6 -15   1    7.40   32.80
   6 -15   1   17.50   48.60
   3  14  -1  116.09   34.40
   3  14  -1   38.90   25.40
  -3 -14   1  -14.00   43.40
  -3 -14   1   81.19   58.39
   2  14  -1   45.90   24.70
   2  14  -1   48.30   28.50
  -2 -14   1   68.39   52.09
  -2 -14   1  -75.89   43.90
   1  14  -1   67.29   27.30
   1  14  -1   35.50   25.20
  -1 -14   1   42.80   26.00
  -1 -14   1  112.19   49.50
   0  14  -1  165.08   30.40
   0  14  -1  248.18   30.90
   0 -14   1  207.48   31.80
   0 -14   1  199.98   49.00
  -1  14  -1   36.40   21.40
  -1  14  -1    4.20   23.80
  -1  14  -1  -18.90   17.10
   1 -14   1   31.80   39.90
   1 -14   1   42.30   26.90
  -2  14  -1  130.59   27.40
  -2  14  -1  251.07   28.10
  -2  14  -1  170.68   26.30
   2 -14   1  158.18   32.20
   2 -14   1  239.88   47.50
  -3  14  -1   59.29   21.70
  -3  14  -1   25.70   23.90
  -3  14  -1   20.30   26.00
   3 -14   1   62.49   41.10
   3 -14   1   71.69   28.90
  -4  14  -1   33.40   27.10
  -4  14  -1  127.39   29.20
   4 -14   1   48.80   29.00
   4 -14   1  144.89   46.70
   4 -14   1   99.49   31.40
  -5  14  -1   38.20   27.30
  -5  14  -1   13.40   26.60
   5 -14   1   75.09   47.40
   5 -14   1   -0.30   28.40
  -6  14  -1   11.60   27.00
  -6  14  -1  -23.70   28.00
   6 -14   1   68.09   49.30
   6 -14   1   36.80   31.50
   4  13  -1   28.10   31.00
   4  13  -1   -5.00   33.20
  -4 -13   1  -83.49   44.60
  -4 -13   1    1.90   60.89
   3  13  -1   67.69   24.20
   3  13  -1   78.59   31.30
  -3 -13   1   64.59   55.89
  -3 -13   1   16.00   43.00
   2  13  -1  176.48   29.10
   2  13  -1  171.38   32.10
  -2 -13   1   73.79   39.60
  -2 -13   1  224.18   56.99
   1  13  -1   65.59   24.80
   1  13  -1   76.89   25.60
  -1 -13   1   46.00   24.50
  -1 -13   1  137.49   48.30
  -1 -13   1   20.70   32.60
   0  13  -1   84.49   19.90
   0  13  -1  100.79   25.80
   0  13  -1  107.59   24.50
   0 -13   1   71.79   26.30
   0 -13   1   79.19   42.30
   0 -13   1   88.89   32.70
  -1  13  -1   -1.10   19.50
  -1  13  -1   10.90   17.40
  -1  13  -1   18.70   23.40
   1 -13   1  -34.50   22.70
   1 -13   1   43.00   37.70
  -2  13  -1   14.50   22.80
  -2  13  -1   21.30   19.60
  -2  13  -1   35.00   20.40
   2 -13   1   22.20   25.40
   2 -13   1   46.50   36.50
  -3  13  -1  153.88   24.00
  -3  13  -1  143.59   26.50
  -3  13  -1  169.28   29.30
   3 -13   1  117.99   30.20
   3 -13   1  148.39   42.20
   3 -13   1  158.08   30.60
  -4  13  -1   43.30   25.10
  -4  13  -1   60.99   24.80
   4 -13   1   77.09   40.10
   4 -13   1   39.70   27.50
   4 -13   1   42.10   26.50
  -5  13  -1   -4.20   25.70
  -5  13  -1   21.20   26.10
   5 -13   1   52.49   28.10
   5 -13   1  -13.00   40.80
   5 -13   1  -21.40   25.60
  -6  13  -1  -15.90   27.50
  -6  13  -1  -35.00   25.10
   6 -13   1   78.29   47.60
   6 -13   1  -38.50   28.30
  -7  13  -1  228.08   35.80
  -7  13  -1  182.18   36.10
  -7  13  -1  188.88   37.10
   7 -13   1  173.58   39.30
   7 -13   1  248.78   59.89
   5  12  -1    2.10   31.70
   5  12  -1   -8.80   34.70
  -5 -12   1  -29.90   67.29
   4  12  -1   67.29   34.30
   4  12  -1  106.19   34.70
  -4 -12   1  -14.70   42.40
  -4 -12   1   58.09   62.49
   3  12  -1   25.30   21.60
   3  12  -1   46.60   28.00
   3  12  -1   15.00   27.00
  -3 -12   1   70.39   55.29
  -3 -12   1   -7.10   38.40
   2  12  -1  177.48   30.80
   2  12  -1  213.58   28.60
   2  12  -1  210.58   31.70
  -2 -12   1  236.08   54.09
  -2 -12   1  162.48   39.60
  -2 -12   1  203.48   32.10
   1  12  -1   54.39   22.70
   1  12  -1   33.70   22.60
  -1 -12   1   26.60   30.50
  -1 -12   1   69.39   43.40
  -1 -12   1   36.60   22.60
   0  12  -1  282.07   23.00
   0  12  -1  270.27   28.80
   0  12  -1  323.57   29.50
   0 -12   1  298.57   48.40
   0 -12   1  283.27   32.40
   0 -12   1  253.77   29.30
  -1  12  -1   17.10   18.60
  -1  12  -1   15.50   16.70
  -1  12  -1   22.10   21.30
   1 -12   1    5.80   20.50
   1 -12   1   21.60   22.60
   1 -12   1   14.50   34.40
  -2  12  -1   11.60   21.60
  -2  12  -1    6.40   18.60
  -2  12  -1    7.80   18.20
   2 -12   1    8.10   21.30
   2 -12   1    4.00   23.10
   2 -12   1   46.80   33.70
  -3  12  -1   35.50   19.80
  -3  12  -1   34.30   20.90
  -3  12  -1   77.09   24.30
   3 -12   1   12.50   23.20
   3 -12   1   22.20   34.60
   3 -12   1   22.10   24.90
  -4  12  -1    2.10   21.10
  -4  12  -1   41.00   29.40
  -4  12  -1   22.10   23.80
   4 -12   1  101.39   28.30
   4 -12   1   40.60   25.10
   4 -12   1   35.90   36.90
  -5  12  -1   -2.80   22.60
  -5  12  -1   -8.60   25.20
   5 -12   1    6.10   26.00
   5 -12   1   -4.10   39.70
   5 -12   1    3.10   24.70
  -6  12  -1   58.29   27.80
  -6  12  -1   10.80   26.70
   6 -12   1   69.69   31.20
   6 -12   1   48.10   28.90
   6 -12   1  113.29   48.40
  -7  12  -1  143.39   31.90
  -7  12  -1   31.80   30.00
  -7  12  -1   75.79   29.40
   7 -12   1   89.79   33.10
   7 -12   1  103.79   52.79
   5  11  -1  -24.30   33.70
   5  11  -1  -31.50   29.00
  -5 -11   1  -91.69   60.49
  -5 -11   1  -98.19   41.90
   4  11  -1  115.29   35.30
   4  11  -1  159.68   34.40
  -4 -11   1   90.79   42.80
  -4 -11   1  124.79   61.69
   3  11  -1   27.10   26.60
   3  11  -1   18.20   20.80
   3  11  -1   14.60   24.60
  -3 -11   1   11.30   36.10
  -3 -11   1   64.09   53.09
   2  11  -1  194.98   29.70
   2  11  -1  189.88   25.90
   2  11  -1  185.08   29.30
  -2 -11   1  241.38   24.50
  -2 -11   1  144.49   48.30
  -2 -11   1  216.58   40.20
   1  11  -1   15.80   20.10
   1  11  -1   13.40   17.80
   1  11  -1   -6.10   19.00
  -1 -11   1  -32.30   27.60
  -1 -11   1   -3.60   37.50
  -1 -11   1   32.90   19.70
   0  11  -1   57.89   20.60
   0  11  -1   98.59   20.70
   0  11  -1   69.79   15.50
   0 -11   1   92.69   26.50
   0 -11   1   65.89   21.60
   0 -11   1   78.09   35.70
  -1  11  -1   24.20   17.50
  -1  11  -1  -11.90   15.00
  -1  11  -1   -1.70   18.40
   1 -11   1   -3.00   20.20
   1 -11   1    0.00   30.50
   1 -11   1   42.50   19.70
   1 -11   1   -6.40   18.30
  -2  11  -1  187.28   21.90
  -2  11  -1  149.29   23.00
  -2  11  -1  187.78   22.70
   2 -11   1  167.88   21.70
   2 -11   1  154.48   27.00
   2 -11   1  168.48   25.50
   2 -11   1  174.08   36.40
  -3  11  -1  179.78   24.50
  -3  11  -1  222.58   24.10
  -3  11  -1  191.28   25.50
   3 -11   1  168.88   24.90
   3 -11   1  173.98   27.10
   3 -11   1  221.88   40.50
   3 -11   1  160.18   27.40
  -4  11  -1   27.30   22.00
  -4  11  -1   17.10   20.90
  -4  11  -1   25.10   18.30
   4 -11   1   50.19   23.40
   4 -11   1   15.60   34.70
   4 -11   1    9.80   23.10
  -5  11  -1  259.77   31.80
  -5  11  -1  266.67   30.80
   5 -11   1  177.98   30.30
   5 -11   1  255.87   49.30
   5 -11   1  228.18   32.60
  -6  11  -1   65.29   26.40
  -6  11  -1   44.10   27.20
   6 -11   1   61.29   28.00
   6 -11   1   35.60   27.10
   6 -11   1   57.29   45.80
  -7  11  -1   47.20   26.80
  -7  11  -1    8.70   27.80
  -7  11  -1   53.49   28.10
   7 -11   1   16.50   44.90
   7 -11   1   26.10   29.90
   6  10  -1  126.59   37.30
   6  10  -1  133.29   45.30
   5  10  -1   38.60   34.80
   5  10  -1  -11.30   28.20
  -5 -10   1    4.10   61.39
  -5 -10   1  -64.79   40.60
   4  10  -1    2.30   28.80
   4  10  -1   33.30   19.70
   4  10  -1  -14.90   25.20
  -4 -10   1  -32.60   52.99
  -4 -10   1  -17.40   35.00
   3  10  -1   58.89   25.30
   3  10  -1   85.09   28.90
   3  10  -1  100.49   22.20
  -3 -10   1   90.19   53.09
  -3 -10   1   73.79   36.60
   2  10  -1   59.79   23.30
   2  10  -1   59.99   23.30
   2  10  -1   25.90   19.40
  -2 -10   1   51.39   18.20
  -2 -10   1   60.69   29.80
  -2 -10   1   32.80   42.20
   1  10  -1   75.89   13.90
   1  10  -1  101.39   20.20
   1  10  -1  108.39   21.60
   1  10  -1  113.39   21.50
  -1 -10   1  130.29   38.30
  -1 -10   1  138.69   29.50
  -1 -10   1   90.49   19.70
   0  10  -1  150.28   16.90
   0  10  -1   98.79   20.30
   0  10  -1  111.29   19.70
   0  10  -1  109.59   16.80
   0 -10   1  156.18   26.10
   0 -10   1  113.99   20.80
   0 -10   1   77.19   33.20
  -1  10  -1   60.99   18.40
  -1  10  -1   45.80   15.00
  -1  10  -1   24.40   15.80
   1 -10   1   45.40   27.60
   1 -10   1   35.00   18.10
   1 -10   1   24.90   18.40
   1 -10   1   29.00   17.80
  -2  10  -1  995.70   39.90
  -2  10  -1 1029.30   41.50
  -2  10  -1 1041.10   38.20
   2 -10   1 1020.60   43.30
   2 -10   1 1100.99   58.69
   2 -10   1 1040.80   42.40
   2 -10   1 1063.99   39.50
  -3  10  -1   -6.60   19.10
  -3  10  -1   -1.80   16.30
  -3  10  -1    3.50   16.80
   3 -10   1   -0.60   27.50
   3 -10   1  -25.50   17.70
   3 -10   1   -7.60   20.00
   3 -10   1   12.40   16.20
  -4  10  -1  251.67   27.00
  -4  10  -1  253.17   22.90
  -4  10  -1  266.47   27.80
   4 -10   1  236.58   28.40
   4 -10   1  246.28   29.80
   4 -10   1  238.58   26.10
   4 -10   1  321.87   44.30
  -5  10  -1   21.30   21.90
  -5  10  -1   72.99   23.30
   5 -10   1   43.20   22.50
   5 -10   1  -13.20   22.60
   5 -10   1    1.70   35.40
  -6  10  -1   76.29   24.80
  -6  10  -1   59.69   27.50
  -6  10  -1  110.49   27.70
   6 -10   1   38.50   24.90
   6 -10   1  110.79   46.50
   6 -10   1   71.79   27.90
  -7  10  -1  163.28   29.80
  -7  10  -1  213.98   33.00
  -7  10  -1  148.69   31.90
   7 -10   1  170.48   51.59
   7 -10   1  179.08   33.00
   8 -10   1   34.50   52.39
   8 -10   1   93.29   32.40
   6   9  -1  161.28   45.40
   6   9  -1  227.58   39.90
  -6  -9   1  100.29   65.99
  -6  -9   1  191.18   51.09
   5   9  -1   64.89   30.00
   5   9  -1   40.40   34.30
  -5  -9   1    5.10   40.20
  -5  -9   1   72.39   56.39
   4   9  -1   13.50   28.40
   4   9  -1   30.00   18.20
   4   9  -1   21.50   25.30
  -4  -9   1  -20.60   49.30
  -4  -9   1   -1.60   35.10
   3   9  -1   -7.80   23.20
   3   9  -1   23.00   21.60
   3   9  -1    1.80   17.30
  -3  -9   1    2.90   30.30
  -3  -9   1  -21.90   44.90
  -3  -9   1   -7.00   16.60
   2   9  -1  -14.80   16.20
   2   9  -1   -5.50   18.70
   2   9  -1    8.00   19.10
  -2  -9   1   29.20   16.50
  -2  -9   1   38.40   28.50
  -2  -9   1   -2.00   37.10
   1   9  -1    4.80   15.70
   1   9  -1   13.00   10.40
   1   9  -1   25.30   16.50
   1   9  -1   33.10   16.20
  -1  -9   1   22.40   31.40
  -1  -9   1    7.80   23.90
  -1  -9   1   23.00   15.50
   0   9  -1   21.40   12.00
   0   9  -1   32.30   15.30
   0   9  -1   27.30   12.80
   0   9  -1   21.10   16.30
   0  -9   1   19.70   26.30
   0  -9   1   31.90   20.50
   0  -9   1   17.60   16.10
  -1   9  -1    7.40   13.40
  -1   9  -1   15.50   13.90
  -1   9  -1    3.30   15.10
   1  -9   1   17.10   16.80
   1  -9   1    3.80   15.30
   1  -9   1   22.60   24.80
   1  -9   1   18.30   15.70
  -2   9  -1    4.60   14.10
  -2   9  -1    5.80   15.20
  -2   9  -1   10.20   14.60
   2  -9   1   44.00   18.70
   2  -9   1   -8.90   22.50
   2  -9   1    7.10   16.90
   2  -9   1   13.90   14.30
  -3   9  -1  216.48   22.30
  -3   9  -1  239.58   20.40
  -3   9  -1  229.28   23.90
   3  -9   1  199.18   25.20
   3  -9   1  228.58   35.50
   3  -9   1  189.18   25.10
   3  -9   1  206.68   21.00
  -4   9  -1    5.10   15.10
  -4   9  -1  -15.40   16.80
  -4   9  -1   11.90   18.10
   4  -9   1    4.70   20.00
   4  -9   1    4.70   19.10
   4  -9   1    6.70   18.10
   4  -9   1   16.30   30.40
  -5   9  -1   95.19   20.40
  -5   9  -1  113.99   23.60
  -5   9  -1  110.99   24.00
   5  -9   1  103.39   24.90
   5  -9   1  121.69   27.20
   5  -9   1  114.39   24.70
   5  -9   1  155.28   41.30
  -6   9  -1  375.36   35.30
  -6   9  -1  405.56   35.90
  -6   9  -1  353.36   34.20
   6  -9   1  303.97   35.20
   6  -9   1  375.06   55.79
   6  -9   1  358.56   35.00
   6  -9   1  329.97   46.30
  -7   9  -1   50.79   23.70
  -7   9  -1   90.79   27.80
  -7   9  -1  124.19   30.00
   7  -9   1  116.29   47.20
   7  -9   1  104.39   30.80
  -8   9  -1   24.80   27.10
  -8   9  -1  -19.70   25.60
   8  -9   1   48.60   48.80
   8  -9   1  -34.30   26.60
   6   8  -1   74.89   39.60
   6   8  -1   96.79   33.60
  -6  -8   1   15.30   58.79
  -6  -8   1   17.00   42.80
   5   8  -1  226.08   35.00
   5   8  -1  210.58   39.80
  -5  -8   1  266.67   45.40
  -5  -8   1  270.97   59.39
   4   8  -1    5.00   25.30
   4   8  -1    4.10   16.80
   4   8  -1    2.60   23.50
  -4  -8   1    4.60   45.10
  -4  -8   1  -10.50   30.40
   3   8  -1   -5.70   19.30
   3   8  -1   -8.70   21.70
   3   8  -1   19.90   16.00
  -3  -8   1  -49.70   38.80
  -3  -8   1    2.50   15.40
  -3  -8   1   -2.60   26.90
   2   8  -1  436.86   33.10
   2   8  -1  402.96   28.70
   2   8  -1  423.96   37.90
  -2  -8   1  386.66   38.00
  -2  -8   1  431.36   25.10
  -2  -8   1  462.95   51.69
   1   8  -1  602.34   29.30
   1   8  -1  640.74   31.60
   1   8  -1  605.84   22.00
   1   8  -1  621.24   35.20
  -1  -8   1  602.04   27.40
  -1  -8   1  572.74   38.90
  -1  -8   1  653.13   52.19
   0   8  -1  910.71   30.30
   0   8  -1  972.50   36.80
   0   8  -1 1035.60   33.90
   0   8  -1  936.81   34.40
   0  -8   1  983.40   41.00
   0  -8   1  941.61   53.19
   0  -8   1  940.31   35.30
  -1   8  -1  496.45   27.60
  -1   8  -1  463.15   25.80
  -1   8  -1  437.36   24.90
   1  -8   1  408.46   27.10
   1  -8   1  391.26   27.20
   1  -8   1  404.36   40.30
   1  -8   1  455.95   28.00
  -2   8  -1   39.10   14.70
  -2   8  -1   21.40   15.50
  -2   8  -1   44.50   14.50
   2  -8   1   59.59   16.70
   2  -8   1   39.90   16.50
   2  -8   1   60.49   14.70
   2  -8   1   37.10   22.70
  -3   8  -1  230.68   21.90
  -3   8  -1  220.98   18.10
  -3   8  -1  191.88   21.60
   3  -8   1  253.37   25.10
   3  -8   1  220.18   24.00
   3  -8   1  192.78   20.30
   3  -8   1  241.88   33.80
  -4   8  -1  395.36   25.00
  -4   8  -1  488.65   31.70
  -4   8  -1  465.65   31.50
   4  -8   1  459.35   51.29
   4  -8   1  451.05   35.60
   4  -8   1  485.95   34.40
   4  -8   1  500.85   34.20
  -5   8  -1   86.69   22.90
  -5   8  -1  130.59   22.00
  -5   8  -1   90.99   18.30
   5  -8   1  113.69   25.30
   5  -8   1  121.79   39.60
   5  -8   1  122.99   25.00
   5  -8   1   80.09   23.80
  -6   8  -1   33.00   19.90
  -6   8  -1   33.30   24.00
  -6   8  -1   42.30   23.60
   6  -8   1   -6.40   36.70
   6  -8   1   18.60   22.00
   6  -8   1   58.99   26.30
   6  -8   1   24.30   24.10
  -7   8  -1  235.98   27.60
  -7   8  -1  241.18   32.70
  -7   8  -1  235.48   31.20
   7  -8   1  231.88   34.00
   7  -8   1  255.77   38.10
   7  -8   1  279.57   56.09
  -8   8  -1   39.50   28.00
  -8   8  -1  174.68   43.10
  -8   8  -1   23.30   25.40
   8  -8   1  -32.00   45.10
   8  -8   1   24.50   28.70
   7   7  -1   59.29   33.20
   7   7  -1  138.09   47.00
  -7  -7   1  139.19   49.50
  -7  -7   1   84.09   64.09
   6   7  -1   45.80   36.00
   6   7  -1   42.60   29.80
  -6  -7   1   12.20   40.60
  -6  -7   1   19.80   51.59
   5   7  -1    7.10   29.20
   5   7  -1    6.00   25.50
  -5  -7   1  -13.00   34.30
  -5  -7   1  -24.20   44.20
   4   7  -1   56.49   17.30
   4   7  -1   85.99   29.40
   4   7  -1   78.19   24.40
  -4  -7   1   51.39   42.60
  -4  -7   1   45.10   30.60
   3   7  -1    9.20   20.80
   3   7  -1   22.60   14.70
   3   7  -1   27.20   19.00
  -3  -7   1    6.10   14.50
  -3  -7   1   -8.50   34.00
  -3  -7   1    4.90   24.60
   2   7  -1   77.49    7.70
   2   7  -1  102.39   18.70
   2   7  -1   85.29   15.80
   2   7  -1   84.09   21.10
  -2  -7   1   93.19   22.90
  -2  -7   1   96.59   34.60
  -2  -7   1   97.49   15.20
   1   7  -1  195.08   21.00
   1   7  -1  206.18   19.60
   1   7  -1  195.88   18.80
   1   7  -1  191.88   14.70
  -1  -7   1  204.28   17.30
  -1  -7   1  208.38   34.20
  -1  -7   1  216.58   23.90
   0   7  -1   20.80   13.30
   0   7  -1   35.10   12.30
   0   7  -1    7.50   11.00
   0   7  -1   26.20   15.20
   0  -7   1   30.90   18.60
   0  -7   1   29.90   13.20
   0  -7   1   -3.50   24.90
   0  -7   1    7.80   14.20
  -1   7  -1  184.18   17.20
  -1   7  -1  173.88   17.60
  -1   7  -1  151.78   18.20
   1  -7   1  157.78   17.90
   1  -7   1  124.49   25.90
   1  -7   1  131.79   18.00
   1  -7   1  181.78   18.70
  -2   7  -1  582.44   29.10
  -2   7  -1  632.04   30.00
  -2   7  -1  615.54   26.20
   2  -7   1  516.85   26.40
   2  -7   1  562.84   29.00
   2  -7   1  557.94   29.70
   2  -7   1  557.34   40.20
  -3   7  -1   22.10   14.50
  -3   7  -1   35.20   12.10
  -3   7  -1   17.40   14.00
   3  -7   1   21.20   23.10
   3  -7   1   23.10   14.80
   3  -7   1   19.40   16.20
   3  -7   1    1.60   15.20
  -4   7  -1  320.37   27.00
  -4   7  -1  334.67   27.90
  -4   7  -1  303.07   22.60
  -4   7  -1  382.26   24.20
   4  -7   1  354.26   31.50
   4  -7   1  329.57   27.90
   4  -7   1  337.87   38.30
   4  -7   1  360.96   25.10
   4  -7   1  343.87   31.60
  -5   7  -1   72.09   18.80
  -5   7  -1   33.00   17.20
  -5   7  -1   23.50   21.60
  -5   7  -1    1.20   14.80
  -5   7  -1   54.59   19.10
   5  -7   1   -3.30   16.70
   5  -7   1    7.60   18.90
   5  -7   1   20.10   21.40
   5  -7   1   46.30   33.40
   5  -7   1   25.10   22.10
  -6   7  -1   48.80   23.40
  -6   7  -1   21.30   21.20
  -6   7  -1   -7.00   17.30
   6  -7   1   56.19   26.50
   6  -7   1   30.80   36.10
   6  -7   1   33.20   21.60
   6  -7   1   23.10   22.50
  -7   7  -1   88.99   36.60
  -7   7  -1   16.90   22.10
  -7   7  -1    9.30   23.70
   7  -7   1   -8.70   22.60
   7  -7   1   25.60   30.10
   7  -7   1   14.90   40.70
  -8   7  -1   33.80   27.80
  -8   7  -1   -4.20   24.50
  -8   7  -1   30.60   38.40
  -8   7  -1   -0.10   25.10
   8  -7   1   63.09   35.10
   8  -7   1    1.50   25.70
   8  -7   1  -64.69   44.40
   7   6  -1  -26.70   36.00
   7   6  -1   -9.50   27.60
  -7  -6   1 -133.59   50.09
  -7  -6   1  -74.09   39.00
   6   6  -1   38.90   26.70
   6   6  -1  -34.00   31.00
  -6  -6   1  -70.99   45.40
  -6  -6   1   21.20   37.30
   5   6  -1  150.98   33.80
   5   6  -1  168.98   29.80
   5   6  -1  145.09   35.30
  -5  -6   1  150.18   48.70
  -5  -6   1  100.39   35.40
   4   6  -1  285.07   35.60
   4   6  -1  352.56   32.00
   4   6  -1  300.97   26.80
  -4  -6   1  303.77   36.20
  -4  -6   1  359.96   26.40
  -4  -6   1  284.97   45.90
   3   6  -1  147.29   26.20
   3   6  -1  191.38   23.10
   3   6  -1  171.68   18.10
  -3  -6   1  164.28   17.00
  -3  -6   1  177.28   36.20
  -3  -6   1  161.98   26.60
   2   6  -1  804.22   35.20
   2   6  -1  884.11   42.70
   2   6  -1  852.21   31.40
  -2  -6   1  904.21   42.40
  -2  -6   1  840.12   54.09
  -2  -6   1  849.12   28.20
   1   6  -1   23.00   15.00
   1   6  -1   32.10   13.50
   1   6  -1   12.10   14.10
   1   6  -1   33.20    9.00
  -1  -6   1   53.69   31.10
  -1  -6   1   53.29   21.30
  -1  -6   1   25.60   12.70
   0   6  -1  884.21   31.90
   0   6  -1  974.20   32.80
   0   6  -1  918.51   30.30
   0   6  -1  916.81   27.50
   0  -6   1  892.01   28.70
   0  -6   1  936.11   37.80
   0  -6   1  928.21   30.30
   0  -6   1  874.11   48.70
  -1   6  -1  210.78   17.20
  -1   6  -1  191.38   16.50
  -1   6  -1  195.58   18.00
   1  -6   1  161.48   25.80
   1  -6   1  187.78   18.50
   1  -6   1  151.88   18.30
   1  -6   1  181.88   18.10
  -2   6  -1   85.99   13.60
  -2   6  -1   78.99   15.90
  -2   6  -1   66.69   15.10
   2  -6   1   55.39   14.40
   2  -6   1   60.99   16.10
   2  -6   1   38.90   21.70
   2  -6   1   63.99   15.70
  -3   6  -1  580.44   27.90
  -3   6  -1  554.94   28.20
  -3   6  -1  576.44   23.60
  -3   6  -1  593.24   22.80
   3  -6   1  592.24   30.60
   3  -6   1  597.04   23.80
   3  -6   1  604.34   29.20
   3  -6   1  545.85   41.40
   3  -6   1  578.64   30.20
  -4   6  -1  110.79   14.50
  -4   6  -1   86.09   16.40
  -4   6  -1   99.19   18.30
   4  -6   1  143.69   29.70
   4  -6   1  107.89   20.00
   4  -6   1  104.19   19.30
   4  -6   1   82.69   16.30
   4  -6   1  134.29   21.50
  -5   6  -1   48.30   18.70
  -5   6  -1   27.70   19.40
  -5   6  -1   31.30   15.60
  -5   6  -1   98.29   21.80
  -5   6  -1   25.10   14.40
   5  -6   1   30.00   21.90
   5  -6   1   15.80   17.90
   5  -6   1   22.10   19.00
   5  -6   1   21.90   15.10
   5  -6   1   32.60   18.70
   5  -6   1   13.20   29.40
  -6   6  -1  420.36   37.20
  -6   6  -1  495.55   36.00
  -6   6  -1  427.56   30.40
  -6   6  -1  414.76   31.00
  -6   6  -1  541.35   44.90
   6  -6   1  505.55   46.30
   6  -6   1  445.26   42.10
   6  -6   1  503.75   56.29
   6  -6   1  448.56   36.80
   6  -6   1  498.85   40.00
  -7   6  -1   -1.30   20.30
  -7   6  -1   63.49   36.90
  -7   6  -1   20.20   26.40
  -7   6  -1   15.80   23.80
   7  -6   1   26.20   40.10
   7  -6   1  -11.10   23.40
   7  -6   1  -11.80   28.40
  -8   6  -1   -6.20   27.80
  -8   6  -1   11.20   36.10
  -8   6  -1   37.50   25.30
   8  -6   1   20.00   48.40
   8  -6   1   12.70   31.40
   7   5  -1   81.89   30.80
   7   5  -1   39.30   39.80
  -7  -5   1   57.29   41.10
  -7  -5   1  -13.80   51.59
   6   5  -1  205.88   32.60
   6   5  -1  282.67   45.80
  -6  -5   1  183.28   39.70
  -6  -5   1  209.98   51.89
   5   5  -1   99.59   26.10
   5   5  -1   54.29   17.90
   5   5  -1   43.40   29.20
  -5  -5   1   69.99   40.30
  -5  -5   1   30.20   29.10
   4   5  -1  405.96   44.80
   4   5  -1  494.95   27.70
   4   5  -1  481.95   36.00
  -4  -5   1  457.65   42.20
  -4  -5   1  428.16   46.20
  -4  -5   1  434.06   26.20
   3   5  -1   94.39   22.50
   3   5  -1   74.69   17.10
   3   5  -1  113.99   15.30
  -3  -5   1  107.39   23.70
  -3  -5   1   90.29   13.90
  -3  -5   1  104.69   30.40
   2   5  -1 1675.13   54.69
   2   5  -1 1563.84   46.10
   2   5  -1 1642.24   42.40
  -2  -5   1 1645.74   64.29
  -2  -5   1 1712.93   52.19
  -2  -5   1 1626.64   39.00
   1   5  -1  199.48   17.60
   1   5  -1  182.08   17.20
   1   5  -1  199.78   13.40
   1   5  -1  194.18   20.00
  -1  -5   1  245.88   34.10
  -1  -5   1  180.78   15.00
  -1  -5   1  199.88   22.30
   0   5  -1 2794.52   55.09
   0   5  -1 2839.52   57.79
   0   5  -1 2846.12   58.09
   0   5  -1 2804.92   58.59
   0  -5   1 2799.72   56.19
   0  -5   1 2799.22   71.29
   0  -5   1 2827.22   61.19
   0  -5   1 2862.01   57.49
  -1   5  -1  408.06   20.90
  -1   5  -1  417.86   20.30
  -1   5  -1  389.76   21.50
   1  -5   1  392.16   31.40
   1  -5   1  388.76   23.20
   1  -5   1  420.26   23.20
   1  -5   1  419.56   22.20
  -2   5  -1  542.15   25.90
  -2   5  -1  509.75   23.90
  -2   5  -1  540.85   20.80
   2  -5   1  489.35   26.30
   2  -5   1  501.85   38.10
   2  -5   1  482.25   26.30
   2  -5   1  496.45   26.20
  -3   5  -1  260.57   23.10
  -3   5  -1  240.38   17.70
  -3   5  -1  310.47   21.90
   3  -5   1  238.58   28.40
   3  -5   1  273.37   22.20
   3  -5   1  277.97   22.60
   3  -5   1  236.08   21.10
   3  -5   1  246.68   24.60
  -4   5  -1  331.87   20.90
  -4   5  -1  315.67   22.90
  -4   5  -1  298.27   23.90
  -4   5  -1  293.07   26.50
   4  -5   1  286.67   21.20
   4  -5   1  321.37   26.90
   4  -5   1  291.67   29.40
   4  -5   1  297.07   24.10
   4  -5   1  283.17   28.30
   4  -5   1  315.47   36.30
  -5   5  -1  150.38   22.50
  -5   5  -1  135.39   20.00
  -5   5  -1  126.59   17.70
  -5   5  -1  118.29   17.60
   5  -5   1  134.99   18.60
   5  -5   1  128.49   33.60
   5  -5   1  145.89   25.70
   5  -5   1   83.09   22.00
   5  -5   1  107.49   20.30
   5  -5   1   81.19   20.60
   5  -5   1  112.39   18.10
  -6   5  -1  173.38   39.20
  -6   5  -1  118.49   25.00
  -6   5  -1  167.48   21.40
  -6   5  -1   98.59   21.40
  -6   5  -1  132.39   20.00
   6  -5   1  120.59   27.10
   6  -5   1  136.79   25.50
   6  -5   1  123.29   21.30
   6  -5   1  157.28   29.90
   6  -5   1  110.79   39.30
   6  -5   1  130.69   22.70
  -7   5  -1   20.60   22.10
  -7   5  -1   50.59   27.70
  -7   5  -1   44.10   36.30
  -7   5  -1  113.59   30.30
  -7   5  -1   12.60   18.70
   7  -5   1   18.60   23.60
   7  -5   1   31.00   27.30
   7  -5   1  -29.10   27.70
   7  -5   1   -1.60   40.00
  -8   5  -1  121.59   34.10
  -8   5  -1   94.69   42.20
  -8   5  -1   76.59   26.20
   8  -5   1   79.09   48.70
   8  -5   1   70.79   36.30
   7   4  -1   40.70   37.70
   7   4  -1   45.80   27.20
  -7  -4   1   25.50   38.00
  -7  -4   1    1.90   46.60
   6   4  -1  194.28   41.00
   6   4  -1  110.39   27.70
  -6  -4   1  164.58   46.30
  -6  -4   1  157.58   39.50
   5   4  -1   16.90   26.40
   5   4  -1   21.90   16.00
   5   4  -1   16.40   21.70
  -5  -4   1   41.10   35.90
  -5  -4   1   37.70   27.60
   4   4  -1  685.23   37.70
   4   4  -1  709.83   30.40
   4   4  -1  680.73   48.20
   4   4  -1  699.63   42.50
  -4  -4   1  726.13   52.89
  -4  -4   1  730.43   27.80
  -4  -4   1  690.93   44.40
   3   4  -1   17.20   14.60
   3   4  -1   10.90   11.70
   3   4  -1   18.40   18.40
  -3  -4   1   27.40   24.90
  -3  -4   1    6.80   19.50
  -3  -4   1    8.70   11.40
   2   4  -1   14.90   11.90
   2   4  -1   12.00   14.30
   2   4  -1   30.40   17.10
  -2  -4   1   25.70   26.10
  -2  -4   1   25.20   18.40
  -2  -4   1   16.50   11.50
   1   4  -1  391.46   26.90
   1   4  -1  380.06   20.20
   1   4  -1  405.16   22.10
   1   4  -1  380.56   13.40
  -1  -4   1  411.46   25.90
  -1  -4   1  383.56   17.20
  -1  -4   1  412.76   35.70
   0   4  -1  294.27   17.60
   0   4  -1  288.27   17.70
   0   4  -1  280.17   15.40
   0   4  -1  280.27   19.10
   0  -4   1  294.67   16.70
   0  -4   1  250.77   28.70
   0  -4   1  279.17   22.60
   0  -4   1  283.57   16.70
  -1   4  -1 2231.18   47.10
  -1   4  -1 2247.98   44.00
  -1   4  -1 2265.97   47.00
   1  -4   1 2227.08   47.60
   1  -4   1 2253.67   48.60
   1  -4   1 2106.99   56.29
   1  -4   1 2310.17   48.50
  -2   4  -1 3467.95   69.29
  -2   4  -1 3495.45   67.89
  -2   4  -1 3294.37   63.29
   2  -4   1 3479.35   65.89
   2  -4   1 3601.04   71.09
   2  -4   1 3225.88   81.59
   2  -4   1 3612.44   71.09
   2  -4   1 3480.35   70.99
  -3   4  -1   30.90   12.20
  -3   4  -1   23.20   14.20
  -3   4  -1   29.50   11.30
   3  -4   1   29.60   14.80
   3  -4   1   34.00   15.70
   3  -4   1   29.20   11.40
   3  -4   1   12.10   21.50
   3  -4   1   22.50   14.80
   3  -4   1   33.60   13.90
  -4   4  -1  183.18   20.20
  -4   4  -1  177.58   17.90
  -4   4  -1  166.48   16.00
  -4   4  -1  143.99   15.70
   4  -4   1  156.28   18.70
   4  -4   1  150.48   21.70
   4  -4   1  184.28   20.80
   4  -4   1  177.08   17.00
   4  -4   1  180.28   17.10
   4  -4   1  144.69   20.30
   4  -4   1  168.38   29.80
  -5   4  -1 1470.05   42.40
  -5   4  -1 1449.65   42.70
  -5   4  -1 1422.86   47.50
  -5   4  -1 1385.96   66.69
  -5   4  -1 1445.46   44.60
   5  -4   1 1435.16   49.60
   5  -4   1 1464.15   43.80
   5  -4   1 1464.35   56.89
   5  -4   1 1463.55   43.10
   5  -4   1 1425.86   45.90
   5  -4   1 1449.06   55.59
   5  -4   1 1408.96   68.79
  -6   4  -1   14.00   15.30
  -6   4  -1   47.60   21.80
  -6   4  -1   23.10   16.90
  -6   4  -1    4.60   30.90
  -6   4  -1   65.19   17.50
   6  -4   1    7.60   20.10
   6  -4   1   15.80   15.70
   6  -4   1   27.90   26.60
   6  -4   1   33.00   18.00
   6  -4   1   19.20   24.70
   6  -4   1   44.50   36.00
  -7   4  -1  265.07   29.80
  -7   4  -1  253.67   33.90
  -7   4  -1  248.48   44.80
  -7   4  -1  303.37   38.00
   7  -4   1  344.77   54.49
   7  -4   1  270.57   39.70
   7  -4   1  241.48   38.90
  -8   4  -1  172.48   38.10
  -8   4  -1  126.59   28.50
  -8   4  -1  128.99   44.80
   8  -4   1  132.69   39.80
   8  -4   1  106.39   37.80
   8  -4   1  139.59   52.59
   8   3  -1   87.49   31.70
   8   3  -1  118.59   45.80
  -8  -3   1  -49.60   47.70
  -8  -3   1   43.40   42.00
   7   3  -1   26.90   26.60
   7   3  -1    0.90   34.80
  -7  -3   1  -35.50   43.00
  -7  -3   1  -15.20   35.80
   6   3  -1  140.19   35.40
   6   3  -1  152.98   28.20
   6   3  -1  162.58   35.20
  -6  -3   1  125.99   41.40
  -6  -3   1  162.78   36.30
   5   3  -1   51.69   24.30
   5   3  -1   57.99   22.50
   5   3  -1   32.70   15.80
   5   3  -1   47.60   26.90
  -5  -3   1   49.80   16.80
  -5  -3   1   36.60   32.50
  -5  -3   1   71.39   28.40
   4   3  -1    2.90   18.60
   4   3  -1   52.59   18.30
   4   3  -1   25.80   20.90
   4   3  -1   24.90   13.30
  -4  -3   1   15.90   20.00
  -4  -3   1   24.40   12.80
  -4  -3   1   24.50   26.20
   3   3  -1  394.76   26.60
   3   3  -1  347.87   21.40
   3   3  -1  350.46   29.30
   3   3  -1  405.36   35.20
  -3  -3   1  389.06   32.60
  -3  -3   1  410.16   40.10
  -3  -3   1  393.66   19.30
   2   3  -1  362.46   23.70
   2   3  -1  417.16   32.00
   2   3  -1  347.87   19.60
  -2  -3   1  407.96   35.00
  -2  -3   1  378.56   29.20
  -2  -3   1  372.56   17.40
   1   3  -1  379.76   20.10
   1   3  -1  341.87   18.10
   1   3  -1  354.96   24.80
   1   3  -1  310.07   11.00
  -1  -3   1  318.57   11.10
  -1  -3   1  345.17   14.50
  -1  -3   1  339.07   25.00
  -1  -3   1  341.37   29.70
   0   3  -1   52.19    9.50
   0   3  -1   69.39    9.20
   0   3  -1   55.99   10.30
   0   3  -1   73.19    9.50
   0  -3   1   85.69   13.50
   0  -3   1   61.39   12.40
   0  -3   1   28.90   16.40
   0  -3   1   60.19    9.60
  -1   3  -1   99.59   11.20
  -1   3  -1  122.79    9.20
  -1   3  -1  105.49   11.90
   1  -3   1   92.89   12.60
   1  -3   1   83.69   11.50
   1  -3   1   89.59   12.50
   1  -3   1   84.39   17.10
  -2   3  -1   -3.30    8.90
  -2   3  -1    3.90    8.30
  -2   3  -1    3.10   11.00
   2  -3   1   -1.70   12.00
   2  -3   1   -0.10   17.70
   2  -3   1  -15.10   11.90
   2  -3   1    0.70    8.50
   2  -3   1    4.50   10.90
   2  -3   1   -5.70   12.30
  -3   3  -1   47.60   16.30
  -3   3  -1   39.90   13.40
  -3   3  -1   49.10   11.90
  -3   3  -1   -7.90   11.70
   3  -3   1   53.29   22.00
   3  -3   1   41.90   14.80
   3  -3   1   36.60   15.90
   3  -3   1   49.20   12.50
   3  -3   1   42.70   17.10
   3  -3   1   61.19   12.80
   3  -3   1   39.80   13.90
  -4   3  -1   74.99   16.60
  -4   3  -1   93.79   14.00
  -4   3  -1   83.09   13.90
   4  -3   1  105.69   27.50
   4  -3   1   94.09   15.70
   4  -3   1   84.19   19.50
   4  -3   1   62.49   18.40
   4  -3   1   94.49   17.80
   4  -3   1   90.29   14.00
   4  -3   1   87.79   14.90
  -5   3  -1  120.39   17.20
  -5   3  -1   99.59   15.80
  -5   3  -1   80.69   29.70
  -5   3  -1  101.59   20.00
   5  -3   1  109.89   19.10
   5  -3   1   81.89   23.20
   5  -3   1  112.69   16.60
   5  -3   1  100.19   20.10
   5  -3   1  106.29   17.70
   5  -3   1  117.89   31.80
   5  -3   1  105.39   24.70
  -6   3  -1  441.06   39.50
  -6   3  -1  429.46   33.50
  -6   3  -1  332.47   27.40
  -6   3  -1  489.15   51.49
  -6   3  -1  441.66   27.70
   6  -3   1  512.15   55.99
   6  -3   1  431.56   32.80
   6  -3   1  372.16   39.10
   6  -3   1  390.06   28.90
   6  -3   1  357.66   39.00
  -7   3  -1   11.40   20.10
  -7   3  -1   15.40   35.10
  -7   3  -1   56.99   28.80
   7  -3   1   36.40   38.60
   7  -3   1   16.40   29.40
   7  -3   1   38.80   29.60
  -8   3  -1   28.80   32.20
  -8   3  -1   54.19   42.50
   8  -3   1   32.40   35.80
   8  -3   1   26.60   33.10
   8   2  -1   27.90   28.80
   8   2  -1   55.79   39.90
  -8  -2   1  -42.50   47.50
  -8  -2   1   60.39   40.70
   7   2  -1   58.69   26.10
   7   2  -1   48.80   33.30
   7   2  -1   72.79   37.80
  -7  -2   1   44.50   35.70
  -7  -2   1   42.50   43.30
   6   2  -1  364.86   45.20
   6   2  -1  294.57   32.60
   6   2  -1  323.67   39.20
  -6  -2   1  308.27   46.70
  -6  -2   1  378.56   42.30
   5   2  -1  358.96   30.80
   5   2  -1  362.86   36.00
   5   2  -1  301.77   25.90
   5   2  -1  318.27   37.00
  -5  -2   1  309.57   35.10
  -5  -2   1  313.77   24.60
  -5  -2   1  366.76   41.70
   4   2  -1  142.09   16.30
   4   2  -1  167.28   25.70
   4   2  -1  153.08   20.40
   4   2  -1  105.39   22.70
   4   2  -1  142.99   12.30
  -4  -2   1  141.49   28.20
  -4  -2   1  133.89   14.60
  -4  -2   1  119.29   22.80
  -4  -2   1  134.09   10.50
   3   2  -1  683.13   30.90
   3   2  -1  652.33   39.40
   3   2  -1  686.83   26.50
   3   2  -1  684.33   36.80
   3   2  -1  685.83   18.10
  -3  -2   1  650.53   22.90
  -3  -2   1  693.73   42.30
  -3  -2   1  641.14   37.70
   2   2  -1 1519.05   35.80
   2   2  -1 1533.35   43.20
   2   2  -1 1495.55   28.50
   2   2  -1 1520.05   48.20
   2   2  -1 1452.35   39.30
  -2  -2   1 1490.45   47.30
  -2  -2   1 1471.75   31.30
  -2  -2   1 1529.35   43.30
  -2  -2   1 1492.35   28.00
   1   2  -1   40.80    6.10
   1   2  -1   17.60    8.90
   1   2  -1   21.70   12.60
   1   2  -1   23.10    4.90
   1   2  -1   21.40   10.60
  -1  -2   1   44.00    6.90
  -1  -2   1   37.80   12.80
  -1  -2   1   39.40   16.20
  -1  -2   1   31.60    5.30
   0   2  -1  532.25   16.10
   0   2  -1  529.25   15.10
   0   2  -1  502.35   13.80
   0   2  -1  492.55   14.40
   0  -2   1  520.25   14.30
   0  -2   1  515.35   22.90
   0  -2   1  554.54   19.40
   0  -2   1  484.55   16.80
  -1   2  -1 5769.52  100.39
  -1   2  -1 5724.33   98.09
  -1   2  -1 5985.60  101.79
  -1   2  -1 5869.91   98.39
  -1   2  -1 6026.60  100.79
   1  -2   1 5644.44   98.29
   1  -2   1 6067.09  103.69
   1  -2   1 5946.60  100.79
   1  -2   1 5353.06  108.89
   1  -2   1 6197.58  102.69
   1  -2   1 6193.18  103.49
  -2   2  -1  372.16   17.40
  -2   2  -1  366.66   20.50
  -2   2  -1  356.06   16.10
   2  -2   1  366.26   23.70
   2  -2   1  360.46   30.60
   2  -2   1  375.56   24.10
   2  -2   1  372.86   20.70
   2  -2   1  351.36   19.60
   2  -2   1  355.16   16.60
   2  -2   1  344.07   16.90
  -3   2  -1  293.67   18.80
  -3   2  -1  299.87   19.40
  -3   2  -1  276.07   21.70
   3  -2   1  293.87   20.50
   3  -2   1  317.17   29.60
   3  -2   1  326.77   21.00
   3  -2   1  303.87   36.80
   3  -2   1  260.47   27.30
   3  -2   1  301.67   23.40
   3  -2   1  288.17   18.40
  -4   2  -1  813.62   27.20
  -4   2  -1  790.12   46.50
  -4   2  -1  800.62   28.00
  -4   2  -1  814.32   32.00
   4  -2   1  875.91   33.90
   4  -2   1  778.32   41.00
   4  -2   1  841.22   31.10
   4  -2   1  840.22   29.30
   4  -2   1  842.22   47.40
   4  -2   1  813.42   27.80
   4  -2   1  801.32   40.50
  -5   2  -1  927.61   32.80
  -5   2  -1  951.10   38.20
  -5   2  -1  888.81   31.30
  -5   2  -1  895.91   55.19
   5  -2   1  888.51   36.90
   5  -2   1  848.32   48.10
   5  -2   1  858.31   50.79
   5  -2   1  960.50   32.90
   5  -2   1  940.81   59.19
  -6   2  -1   45.30   26.80
  -6   2  -1   -2.10   30.90
  -6   2  -1    6.80   14.70
  -6   2  -1   11.50   18.00
  -6   2  -1   30.50   23.10
   6  -2   1   17.60   20.00
   6  -2   1   27.50   34.10
   6  -2   1   32.80   27.70
   6  -2   1   24.00   26.00
  -7   2  -1  -19.60   35.50
  -7   2  -1   29.10   20.70
  -7   2  -1   61.49   31.10
   7  -2   1    9.50   29.60
   7  -2   1   42.90   24.00
   7  -2   1   11.50   31.80
  -8   2  -1  571.24   59.99
  -8   2  -1  565.44   66.09
   8  -2   1  514.05   55.49
   8  -2   1  510.95   56.59
   8   1  -1   53.59   39.30
   8   1  -1   54.09   41.00
   8   1  -1   98.89   29.70
  -8  -1   1   57.39   48.40
  -8  -1   1   48.70   37.50
   7   1  -1   25.60   25.00
   7   1  -1   28.60   32.60
   7   1  -1   22.10   32.10
  -7  -1   1   33.20   38.50
  -7  -1   1   48.70   33.80
   6   1  -1   78.29   31.70
   6   1  -1   61.99   29.30
   6   1  -1   39.70   21.20
   6   1  -1   50.19   23.60
  -6  -1   1   53.89   29.40
  -6  -1   1   30.90   34.20
  -6  -1   1   10.60   16.70
   5   1  -1   28.80   23.60
   5   1  -1   20.60   23.30
   5   1  -1   23.20   15.00
   5   1  -1   51.39   20.10
  -5  -1   1   33.80   11.00
  -5  -1   1   43.80   29.40
  -5  -1   1    8.80   14.30
  -5  -1   1    9.40   23.70
   4   1  -1  190.18   24.30
   4   1  -1  196.98   26.80
   4   1  -1  208.98   15.30
   4   1  -1  192.78   21.60
   4   1  -1  175.28   17.30
  -4  -1   1  191.38   24.20
  -4  -1   1  196.68   15.40
  -4  -1   1  188.98   16.30
  -4  -1   1  188.88   28.80
   3   1  -1  825.52   33.20
   3   1  -1  836.72   41.60
   3   1  -1  872.71   37.30
   3   1  -1  843.92   28.90
  -3  -1   1  848.82   38.10
  -3  -1   1  856.91   42.10
  -3  -1   1  860.51   25.90
   2   1  -1  236.18   26.70
   2   1  -1  265.57   17.10
   2   1  -1  278.87   23.30
   2   1  -1  231.98   20.30
   2   1  -1  238.58   13.00
  -2  -1   1  256.47   25.40
  -2  -1   1  233.98   13.70
  -2  -1   1  233.38   24.00
   1   1  -1 7320.47  121.89
   1   1  -1 7130.89  118.09
   1   1  -1 7103.19  124.69
   1   1  -1 7202.28  127.89
   1   1  -1 7262.67  118.69
   1   1  -1 7154.08  123.49
  -1  -1   1 7362.66  124.89
  -1  -1   1 7093.39  125.69
  -1  -1   1 7104.79  118.09
  -1  -1   1 6934.51  118.29
  -1  -1   1 7093.79  118.49
   0   1  -1   15.80    3.60
   0   1  -1    9.60    5.30
   0   1  -1    7.40    3.20
   0   1  -1    1.40    2.50
   0   1  -1   12.60    4.40
   0   1  -1   15.30    3.60
   0   1  -1    5.50    3.50
   0  -1   1   11.40    3.20
   0  -1   1    7.30    3.40
   0  -1   1   10.70    4.80
   0  -1   1    7.30    3.00
   0  -1   1    9.10    3.70
   0  -1   1   12.20    4.40
   0  -1   1   12.40    4.70
  -1   1  -1 1826.12   34.90
  -1   1  -1 1814.22   36.00
  -1   1  -1 1822.12   32.90
   1  -1   1 1708.03   33.00
   1  -1   1 1767.72   33.00
   1  -1   1 1805.52   43.10
   1  -1   1 1814.72   38.60
   1  -1   1 1806.12   38.30
   1  -1   1 1829.42   36.50
   1  -1   1 1866.31   33.10
  -2   1  -1 3999.00   74.09
  -2   1  -1 3919.91   71.09
  -2   1  -1 3966.80   86.39
   2  -1   1 3944.61   74.89
   2  -1   1 3924.81   80.99
   2  -1   1 3727.03   79.09
   2  -1   1 3887.41   72.49
   2  -1   1 3997.10   86.59
   2  -1   1 3973.80   70.39
   2  -1   1 3979.00   71.89
  -3   1  -1   47.60   13.70
  -3   1  -1  -22.30   21.40
  -3   1  -1   16.30   10.30
   3  -1   1   33.90   21.50
   3  -1   1   34.50   11.00
   3  -1   1   14.00   13.00
   3  -1   1   25.30   17.40
   3  -1   1   17.50   16.60
   3  -1   1   20.30   13.10
   3  -1   1   28.40   11.00
  -4   1  -1   87.89   26.10
  -4   1  -1   96.49   13.20
  -4   1  -1  149.99   17.20
   4  -1   1   99.69   21.10
   4  -1   1  126.79   17.10
   4  -1   1  121.89   13.90
   4  -1   1  103.79   27.00
   4  -1   1  126.99   22.60
  -5   1  -1  492.65   40.50
  -5   1  -1  485.85   28.90
  -5   1  -1  475.75   23.60
  -5   1  -1  496.05   47.40
   5  -1   1  526.95   40.90
   5  -1   1  471.25   49.10
   5  -1   1  469.85   44.30
   5  -1   1  468.75   25.30
   5  -1   1  498.35   31.10
  -6   1  -1  325.27   30.20
  -6   1  -1  437.96   41.10
  -6   1  -1  404.56   47.80
   6  -1   1  461.75   42.90
   6  -1   1  414.66   42.80
   6  -1   1  390.86   35.50
  -7   1  -1   61.29   41.10
  -7   1  -1   83.89   31.60
  -7   1  -1   81.79   23.10
   7  -1   1   81.89   25.00
   7  -1   1   60.19   33.50
   7  -1   1  109.79   36.30
  -8   1  -1   43.00   37.00
  -8   1  -1   85.89   48.50
   8  -1   1   32.60   38.70
   8  -1   1   46.80   37.70
   8   0  -1   26.60   36.60
   8   0  -1   39.70   38.40
   8   0  -1   78.09   28.80
  -8   0   1   40.90   36.00
  -8   0   1   57.79   44.30
   7   0  -1   53.99   25.80
   7   0  -1   43.50   31.20
   7   0  -1    6.60   31.40
  -7   0   1   40.00   38.00
  -7   0   1    6.00   30.40
   6   0  -1    8.60   16.80
   6   0  -1   -9.40   20.80
   6   0  -1   -4.20   25.40
   6   0  -1   35.60   28.10
  -6   0   1   10.70   27.00
  -6   0   1  -15.90   16.00
  -6   0   1   20.30   31.40
   5   0  -1   44.60   22.40
   5   0  -1   66.79   20.20
   5   0  -1   73.99   16.40
   5   0  -1   49.70   24.00
   5   0  -1   46.40   12.90
  -5   0   1   48.60   15.50
  -5   0   1   90.39   24.60
  -5   0   1   62.99   26.80
  -5   0   1   61.09   12.90
   4   0  -1  326.77   19.00
   4   0  -1  346.87   35.70
   4   0  -1  383.76   28.30
   4   0  -1  333.67   31.10
   4   0  -1  318.47   22.60
   4   0  -1  327.47   35.80
  -4   0   1  308.67   20.90
  -4   0   1  326.97   31.30
  -4   0   1  338.37   18.90
  -4   0   1  378.26   35.60
   3   0  -1 3487.75   84.39
   3   0  -1 3636.04   75.59
   3   0  -1 3609.84   71.49
   3   0  -1 3567.44   70.09
   3   0  -1 3564.74   85.29
   3   0  -1 3657.63   68.99
   3   0  -1 3667.03   81.49
  -3   0   1 3556.94   79.99
  -3   0   1 3575.74   69.49
  -3   0   1 3536.25   83.49
   2   0  -1  117.39   11.20
   2   0  -1  110.59   12.70
   2   0  -1  114.39   14.40
   2   0  -1  103.89   10.60
   2   0  -1  105.59   17.00
   2   0  -1  103.59   17.90
   2   0  -1   85.99   15.50
  -2   0   1  118.99   17.80
  -2   0   1  110.39   10.70
  -2   0   1  111.19   15.40
   1   0  -1 3446.36   65.09
   1   0  -1 3385.66   62.19
   1   0  -1 3423.66   58.69
   1   0  -1 3359.06   65.09
   1   0  -1 3316.17   61.69
   1   0  -1 3460.25   61.19
   1   0  -1 3396.96   63.29
   1   0  -1 3403.26   59.39
  -1   0   1 3387.76   66.19
  -1   0   1 3376.36   67.69
  -1   0   1 3401.16   61.99
  -1   0   1 3348.17   62.89
  -1   0  -1 2803.32   47.10
  -1   0  -1 2832.92   48.60
  -1   0  -1 2731.33   58.09
  -1   0  -1 2862.41   51.09
   1   0   1 2797.92   48.50
   1   0   1 2854.31   47.20
   1   0   1 2623.74   57.89
   1   0   1 2847.92   55.29
   1   0   1 2756.12   50.09
   1   0   1 2727.63   55.89
  -2   0  -1 1094.09   41.10
  -2   0  -1 1151.48   29.00
  -2   0  -1 1128.19   24.60
   2   0   1 1057.89   41.20
   2   0   1 1107.19   29.50
   2   0   1 1087.69   38.20
   2   0   1 1120.09   25.20
   2   0   1 1134.99   36.60
  -3   0  -1   13.20   22.10
  -3   0  -1   13.70   12.40
  -3   0  -1    2.00    9.00
   3   0   1    6.00   16.90
   3   0   1   15.40    9.90
   3   0   1   25.00   17.20
   3   0   1   12.80   20.50
   3   0   1   16.70   13.10
  -4   0  -1  912.61   26.30
  -4   0  -1  906.11   49.30
  -4   0  -1  944.51   32.50
  -4   0  -1  931.81   44.20
   4   0   1  904.91   34.70
   4   0   1  936.81   50.99
   4   0   1  920.81   28.30
   4   0   1  985.00   43.50
   4   0   1  943.81   46.30
  -5   0  -1   65.49   25.50
  -5   0  -1   50.39   16.60
  -5   0  -1   59.29   12.70
  -5   0  -1  102.99   31.50
   5   0   1   58.29   24.40
   5   0   1   79.89   14.40
   5   0   1   65.09   19.10
   5   0   1   47.00   24.40
  -6   0  -1  301.87   46.00
  -6   0  -1  320.47   37.60
  -6   0  -1  289.77   26.70
   6   0   1  281.27   39.40
   6   0   1  303.67   30.00
   6   0   1  307.37   39.30
  -7   0  -1  132.09   36.90
  -7   0  -1  146.19   46.20
   7   0   1  183.08   40.90
   7   0   1  162.48   28.70
   7   0   1  183.78   39.80
  -8   0  -1    7.80   36.60
  -8   0  -1  -15.20   43.60
   8   0   1   -7.40   37.00
   8   0   1    2.60   39.00
   8  -1  -1   61.49   27.80
   8  -1  -1   -5.20   33.90
   8  -1  -1   12.50   36.20
  -8   1   1   -3.60   41.50
  -8   1   1  -45.40   32.50
   7  -1  -1  -24.40   22.90
   7  -1  -1   33.70   31.60
   7  -1  -1   40.20   30.60
  -7   1   1   32.50   36.50
  -7   1   1  113.99   36.10
  -7   1   1   -5.60   28.00
   6  -1  -1  147.09   21.40
   6  -1  -1  132.89   24.80
   6  -1  -1  161.58   31.40
   6  -1  -1  128.49   32.40
  -6   1   1  143.89   20.60
  -6   1   1  133.19   29.70
  -6   1   1  134.69   35.10
  -6   1   1  159.88   21.20
   5  -1  -1  189.68   28.80
   5  -1  -1  222.98   21.30
   5  -1  -1  217.18   34.20
   5  -1  -1  217.78   28.50
   5  -1  -1  241.78   19.40
   5  -1  -1  237.88   21.60
   5  -1  -1  235.78   25.10
  -5   1   1  201.28   27.30
  -5   1   1  266.07   20.00
  -5   1   1  246.18   21.40
  -5   1   1  223.98   32.60
   4  -1  -1   31.80   18.50
   4  -1  -1   24.40   21.00
   4  -1  -1   35.20   13.40
   4  -1  -1   38.30   12.10
   4  -1  -1   38.40   15.60
   4  -1  -1   34.40   13.30
   4  -1  -1   39.70   17.60
  -4   1   1   48.90   12.40
  -4   1   1   35.90   19.00
  -4   1   1   37.70   21.50
  -4   1   1   42.00   13.20
   3  -1  -1   57.59   12.40
   3  -1  -1   54.99   14.90
   3  -1  -1   48.70   19.70
   3  -1  -1   64.89   13.70
   3  -1  -1   37.70   16.10
   3  -1  -1   35.30   13.10
   3  -1  -1   38.20   17.50
  -3   1   1   25.80   17.00
  -3   1   1   18.80   19.90
  -3   1   1   28.30   12.90
   2  -1  -1 5470.75   96.39
   2  -1  -1 5411.76   96.89
   2  -1  -1 5303.47  104.59
   2  -1  -1 5318.57   95.79
   2  -1  -1 5306.47   97.89
   2  -1  -1 5406.86  103.79
   2  -1  -1 5305.57   99.69
  -2   1   1 5299.37   98.89
   1  -1  -1 1468.55   32.40
   1  -1  -1 1594.74   32.50
   1  -1  -1 1561.24   31.70
   1  -1  -1 1552.94   34.80
   1  -1  -1 1578.44   31.50
   1  -1  -1 1564.54   32.70
   1  -1  -1 1571.64   34.60
  -1   1   1 1552.54   32.90
  -1   1   1 1528.35   34.30
   0  -1  -1  153.38    7.70
   0  -1  -1  142.19   10.80
   0  -1  -1  161.18    7.80
   0  -1  -1  151.28   11.70
   0  -1  -1  151.78    7.70
   0  -1  -1  159.28    8.70
   0   1   1  153.38    8.90
   0   1   1  153.68    7.60
   0   1   1  147.59    6.90
   0   1   1  144.39   11.60
   0   1   1  153.08    9.60
  -1  -1  -1   48.20    8.90
  -1  -1  -1   47.00    4.80
  -1  -1  -1   33.70    5.70
  -1  -1  -1   44.00   15.40
   1   1   1   33.50   12.10
   1   1   1   31.20   11.60
   1   1   1   33.40    5.80
   1   1   1   35.30    4.90
   1   1   1   13.90    8.50
  -2  -1  -1 4540.85   95.19
  -2  -1  -1 4550.14   82.09
  -2  -1  -1 4467.95   76.39
   2   1   1 4473.35   84.09
   2   1   1 4428.66   94.29
   2   1   1 4449.85   90.59
   2   1   1 4486.55   78.59
  -3  -1  -1  243.18   28.60
  -3  -1  -1  234.38   19.80
  -3  -1  -1  219.18   13.00
  -3  -1  -1  174.98   24.20
   3   1   1  202.08   24.40
   3   1   1  246.28   19.20
   3   1   1  213.28   22.80
   3   1   1  238.98   16.20
  -4  -1  -1  154.08   23.80
  -4  -1  -1  161.08   29.70
  -4  -1  -1  146.79   11.50
  -4  -1  -1  193.28   17.50
   4   1   1  172.48   14.70
   4   1   1  138.79   24.60
   4   1   1  151.38   19.30
   4   1   1  134.99   23.10
  -5  -1  -1  249.18   31.90
  -5  -1  -1  174.48   36.70
  -5  -1  -1  226.28   21.60
   5   1   1  235.98   25.00
   5   1   1  220.98   32.50
   5   1   1  229.18   18.40
   5   1   1  184.48   30.30
  -6  -1  -1   14.10   28.30
  -6  -1  -1   23.10   36.50
  -6  -1  -1  -16.60   17.80
   6   1   1   20.00   27.60
   6   1   1    3.20   28.00
   6   1   1  -16.10   20.10
  -7  -1  -1   -8.70   33.40
  -7  -1  -1   30.00   43.10
   7   1   1   69.49   26.70
   7   1   1    1.90   33.30
   7   1   1   20.90   33.60
  -8  -1  -1  169.38   41.90
  -8  -1  -1   93.09   53.79
   8   1   1  144.89   44.80
   8   1   1  136.19   45.70
   8  -2  -1  120.69   40.10
   8  -2  -1  119.69   38.00
  -8   2   1   85.89   35.10
  -8   2   1  167.28   46.10
   7  -2  -1  475.75   49.50
   7  -2  -1  478.65   43.20
   7  -2  -1  513.55   53.79
  -7   2   1  506.45   53.49
  -7   2   1  399.16   33.40
  -7   2   1  431.26   43.40
   6  -2  -1   59.19   17.00
   6  -2  -1   22.60   17.10
   6  -2  -1   -0.50   30.40
   6  -2  -1   -9.00   25.60
   6  -2  -1    8.90   17.70
   6  -2  -1   35.90   26.70
   6  -2  -1   33.80   21.30
  -6   2   1    9.00   24.80
  -6   2   1   14.00   29.30
  -6   2   1   56.49   17.40
  -6   2   1   -2.80   14.80
  -6   2   1    2.80   16.90
   5  -2  -1  105.39   20.00
   5  -2  -1   84.69   23.10
   5  -2  -1   89.39   24.10
   5  -2  -1  108.29   16.50
   5  -2  -1  105.19   30.20
   5  -2  -1   59.79   17.40
   5  -2  -1   71.19   17.40
  -5   2   1  109.59   18.20
  -5   2   1  106.99   16.90
  -5   2   1   77.49   22.90
  -5   2   1   90.99   27.30
   4  -2  -1  492.95   28.20
   4  -2  -1  507.65   26.30
   4  -2  -1  529.85   39.30
   4  -2  -1  489.65   25.00
   4  -2  -1  521.55   26.00
   4  -2  -1  513.55   33.10
   4  -2  -1  487.95   36.40
  -4   2   1  480.25   25.40
  -4   2   1  475.35   24.50
  -4   2   1  491.55   38.00
  -4   2   1  510.45   32.80
   3  -2  -1   -1.50   12.80
   3  -2  -1   -2.80   12.70
   3  -2  -1  -11.20   18.10
   3  -2  -1   -2.60   12.70
   3  -2  -1   -6.00   15.30
   3  -2  -1  -11.70   14.40
   2  -2  -1 1746.63   48.30
   2  -2  -1 1798.92   41.50
   2  -2  -1 1806.62   44.90
   2  -2  -1 1768.52   40.50
   2  -2  -1 1736.43   41.30
   2  -2  -1 1764.32   40.70
   2  -2  -1 1848.42   41.60
  -2   2   1 1761.92   40.30
  -2   2   1 1736.43   44.40
   1  -2  -1   13.20    9.50
   1  -2  -1    3.70    6.80
   1  -2  -1   15.70   10.30
   1  -2  -1   10.60   12.00
   1  -2  -1   17.80    9.60
  -1   2   1   15.10    8.80
  -1   2   1    2.30    5.90
  -1   2   1   13.10    9.20
  -1   2   1    5.20    9.60
   0  -2  -1 5673.03   93.39
   0  -2  -1 5687.53   92.49
   0  -2  -1 5335.77  100.19
   0  -2  -1 5321.27   94.39
   0  -2  -1 5027.10   92.39
   0   2   1 5555.24   94.99
   0   2   1 5413.26   92.29
   0   2   1 5585.44   93.59
   0   2   1 5378.26   95.19
  -1  -2  -1 1750.72   46.90
  -1  -2  -1 1790.52   42.00
  -1  -2  -1 1778.52   37.40
  -1  -2  -1 1811.82   31.30
   1   2   1 1695.83   30.90
   1   2   1 1758.82   38.90
   1   2   1 1772.82   34.50
   1   2   1 1761.52   41.30
   1   2   1 1719.53   44.70
  -2  -2  -1   53.29   11.60
  -2  -2  -1   64.99   21.20
  -2  -2  -1   38.60   16.70
   2   2   1   33.70   16.90
   2   2   1   40.60    8.80
   2   2   1   29.90   15.80
   2   2   1   31.70   12.60
  -3  -2  -1  691.33   44.20
  -3  -2  -1  726.83   27.50
  -3  -2  -1  723.13   38.70
  -3  -2  -1  654.23   16.20
   3   2   1  693.73   30.00
   3   2   1  723.73   36.60
   3   2   1  716.23   23.20
   3   2   1  708.63   40.80
  -4  -2  -1   -4.70    6.40
  -4  -2  -1   17.00   20.50
  -4  -2  -1    4.60   13.50
  -4  -2  -1   -3.30   24.20
   4   2   1    7.70   10.80
   4   2   1    1.30   15.50
   4   2   1   -4.80   19.30
   4   2   1   -2.00   19.60
  -5  -2  -1   77.29   18.70
  -5  -2  -1   63.29   33.70
  -5  -2  -1   56.79   27.60
   5   2   1   82.19   27.10
   5   2   1   49.90   25.00
   5   2   1   34.70   19.70
  -6  -2  -1   18.40   30.20
  -6  -2  -1   26.40   38.30
  -6  -2  -1   18.50   19.20
   6   2   1   -2.60   22.00
   6   2   1   10.40   27.70
   6   2   1   12.30   29.40
  -7  -2  -1  163.48   40.80
  -7  -2  -1  121.39   49.90
   7   2   1  186.68   43.90
   7   2   1  146.59   39.10
   7   2   1  134.89   28.40
  -8  -2  -1 -100.09   47.70
  -8  -2  -1  -47.60   37.60
   8   2   1  -12.70   39.20
   8   2   1  -20.40   36.70
   8   2   1  -10.90   26.00
   8  -3  -1   14.10   34.00
   8  -3  -1  -25.70   30.70
  -8   3   1   15.20   30.60
  -8   3   1   12.90   37.10
   7  -3  -1  -14.80   26.90
   7  -3  -1  -37.90   33.70
   7  -3  -1  -14.90   21.00
   7  -3  -1    6.30   29.40
  -7   3   1   15.20   18.40
  -7   3   1  119.09   37.50
  -7   3   1  -14.20   18.80
  -7   3   1    8.70   27.50
  -7   3   1  -11.80   29.70
   6  -3  -1   83.19   28.10
   6  -3  -1   73.59   21.10
   6  -3  -1   59.59   22.00
   6  -3  -1   42.80   25.70
   6  -3  -1   48.70   18.60
   6  -3  -1   42.60   33.50
   6  -3  -1   53.99   18.50
  -6   3   1   50.59   24.40
  -6   3   1   33.30   18.70
  -6   3   1   91.39   32.00
  -6   3   1   76.29   18.40
  -6   3   1   65.69   17.80
  -6   3   1   44.70   29.20
  -6   3   1   60.79   19.80
   5  -3  -1  361.46   35.30
   5  -3  -1  369.86   29.90
   5  -3  -1  299.47   30.80
   5  -3  -1  362.36   27.20
   5  -3  -1  360.76   38.90
   5  -3  -1  392.96   27.80
   5  -3  -1  327.17   29.00
  -5   3   1  325.87   25.60
  -5   3   1  453.75   38.00
  -5   3   1  326.47   33.40
  -5   3   1  334.77   40.60
  -5   3   1  341.77   24.70
  -5   3   1  336.37   26.50
  -5   3   1  290.67   25.60
   4  -3  -1  941.31   38.90
   4  -3  -1  923.41   46.60
   4  -3  -1  909.91   34.40
   4  -3  -1  984.10   35.20
   4  -3  -1  930.31   33.90
   4  -3  -1  932.51   33.50
   4  -3  -1  950.90   42.10
  -4   3   1  931.41   33.50
  -4   3   1  854.11   33.60
  -4   3   1  951.00   33.10
  -4   3   1  928.81   33.00
  -4   3   1  897.11   44.50
   3  -3  -1  -12.00   12.50
   3  -3  -1  -11.50   17.90
   3  -3  -1   -0.50   13.50
   3  -3  -1   -4.20   12.70
   3  -3  -1    6.80   13.10
   3  -3  -1    0.60   14.50
  -3   3   1  -15.40   12.50
  -3   3   1  -10.30   13.10
  -3   3   1  -42.70   17.10
   2  -3  -1  772.92   25.30
   2  -3  -1  762.12   27.70
   2  -3  -1  725.93   25.40
   2  -3  -1  753.32   26.50
   2  -3  -1  768.92   34.40
   2  -3  -1  783.12   27.50
   2  -3  -1  776.42   28.00
  -2   3   1  756.42   26.80
  -2   3   1  726.53   24.50
  -2   3   1  739.83   26.00
   1  -3  -1 1771.42   42.50
   1  -3  -1 1881.61   35.10
   1  -3  -1 1878.01   41.30
   1  -3  -1 1912.31   41.20
   1  -3  -1 1911.11   42.00
   1  -3  -1 1887.11   46.30
  -1   3   1 1885.61   40.50
  -1   3   1 1901.91   40.00
  -1   3   1 1912.51   38.20
  -1   3   1 1723.63   34.80
   0  -3  -1 6152.18  117.59
   0  -3  -1 6233.38  107.59
   0  -3  -1 6345.87  109.19
   0  -3  -1 6070.59  106.69
   0   3   1 6047.89  109.59
   0   3   1 6271.07  108.29
   0   3   1 6274.47  110.09
  -1  -3  -1  869.51   19.50
  -1  -3  -1  885.81   26.00
  -1  -3  -1  871.11   29.60
  -1  -3  -1  867.91   38.40
   1   3   1  892.61   27.90
   1   3   1  908.01   23.60
   1   3   1  895.91   33.70
   1   3   1  852.51   18.60
   1   3   1  891.21   29.50
  -2  -3  -1   62.49   14.10
  -2  -3  -1   29.50   18.70
  -2  -3  -1   78.59   24.30
   2   3   1   41.00   16.90
   2   3   1   38.50   10.60
   2   3   1   27.20   14.00
   2   3   1   31.20   18.10
  -3  -3  -1   44.00   20.30
  -3  -3  -1   30.90   13.90
  -3  -3  -1   24.10   23.90
   3   3   1   -0.30   13.40
   3   3   1   18.90   17.90
   3   3   1   38.00   18.20
   3   3   1   22.40    9.80
  -4  -3  -1    8.80   22.30
  -4  -3  -1    2.50   27.20
  -4  -3  -1   22.00   15.20
   4   3   1   23.70   16.80
   4   3   1  -19.50   19.70
   4   3   1  -10.00   19.50
   4   3   1   11.20   10.90
  -5  -3  -1   95.99   20.30
  -5  -3  -1  165.48   40.70
  -5  -3  -1  114.19   31.10
   5   3   1  118.49   23.60
   5   3   1  136.69   30.40
   5   3   1  105.89   30.20
  -6  -3  -1   40.80   31.70
  -6  -3  -1  -14.10   39.60
   6   3   1   51.69   33.80
   6   3   1   68.49   32.40
   6   3   1   54.89   24.90
  -7  -3  -1  -13.80   46.40
  -7  -3  -1   34.10   38.60
   7   3   1   86.69   29.10
   7   3   1   81.99   37.90
   7   3   1   89.49   38.90
   8  -4  -1  655.53   68.09
   8  -4  -1  637.14   75.19
   8  -4  -1  625.94   61.29
  -8   4   1  608.44   55.99
  -8   4   1  632.04   64.89
   7  -4  -1   -4.20   27.20
   7  -4  -1   20.50   28.10
   7  -4  -1    4.60   19.90
   7  -4  -1    0.30   21.70
   7  -4  -1  -14.80   35.80
   7  -4  -1  -18.60   20.70
  -7   4   1   -3.00   17.30
  -7   4   1   58.99   31.40
  -7   4   1   -1.50   19.20
  -7   4   1  115.49   35.40
  -7   4   1   -0.90   17.60
  -7   4   1    6.30   23.50
  -7   4   1   14.50   19.20
   6  -4  -1  599.64   46.60
   6  -4  -1  669.13   39.60
   6  -4  -1  646.64   49.90
   6  -4  -1  572.34   35.20
   6  -4  -1  690.83   38.80
   6  -4  -1  663.63   59.09
   6  -4  -1  593.04   36.90
  -6   4   1  616.04   51.19
  -6   4   1  659.73   35.70
  -6   4   1  620.64   43.30
  -6   4   1  584.24   53.59
  -6   4   1  615.04   35.60
  -6   4   1  633.74   34.40
  -6   4   1  631.54   34.00
   5  -4  -1  122.19   20.90
   5  -4  -1  154.58   32.50
   5  -4  -1   94.99   18.90
   5  -4  -1  158.38   21.10
   5  -4  -1  154.58   25.70
   5  -4  -1  130.59   24.10
   5  -4  -1  155.78   21.20
  -5   4   1  152.18   26.80
  -5   4   1  155.18   20.70
  -5   4   1  150.18   23.40
  -5   4   1  125.39   20.60
  -5   4   1  158.08   20.60
  -5   4   1  178.28   20.50
  -5   4   1  124.89   31.00
   4  -4  -1  303.37   36.50
   4  -4  -1  285.97   24.50
   4  -4  -1  320.47   25.60
   4  -4  -1  298.97   29.70
   4  -4  -1  276.87   24.30
   4  -4  -1  263.37   27.50
   4  -4  -1  279.37   22.90
  -4   4   1  266.87   23.70
  -4   4   1  275.87   23.60
  -4   4   1  307.77   22.40
  -4   4   1  279.87   29.20
   3  -4  -1  624.34   29.20
   3  -4  -1  583.84   28.80
   3  -4  -1  584.74   29.50
   3  -4  -1  612.74   28.50
   3  -4  -1  581.74   26.40
   3  -4  -1  535.35   35.90
   3  -4  -1  582.84   28.40
  -3   4   1  642.74   26.20
  -3   4   1  589.14   27.70
  -3   4   1  590.64   29.50
   2  -4  -1  306.47   21.70
   2  -4  -1  324.67   21.40
   2  -4  -1  337.37   23.40
   2  -4  -1  272.27   27.10
  -2   4   1  284.87   20.50
  -2   4   1  291.97   19.40
  -2   4   1  297.27   19.60
   1  -4  -1  642.94   24.70
   1  -4  -1  614.04   31.10
   1  -4  -1  627.74   24.70
   1  -4  -1  655.83   18.50
  -1   4   1  641.14   20.20
  -1   4   1  696.93   24.90
  -1   4   1  665.83   24.20
   0  -4  -1  699.03   37.00
   0  -4  -1  756.92   24.20
   0  -4  -1  741.73   23.00
   0  -4  -1  681.03   24.40
   0   4   1  707.23   25.80
   0   4   1  706.33   25.90
   0   4   1  698.13   24.70
  -1  -4  -1  260.97   13.20
  -1  -4  -1  248.18   20.40
  -1  -4  -1  295.97   24.60
  -1  -4  -1  285.17   35.20
   1   4   1  256.57   21.50
   1   4   1  243.88   25.50
   1   4   1  276.57   18.00
  -2  -4  -1  119.19   21.20
  -2  -4  -1  117.49   28.30
  -2  -4  -1  111.09   15.90
   2   4   1   83.99   12.20
   2   4   1   99.39   20.50
   2   4   1   71.49   18.40
   2   4   1   79.49   16.10
  -3  -4  -1  565.74   38.50
  -3  -4  -1  560.74   27.10
  -3  -4  -1  568.14   46.10
   3   4   1  570.04   39.70
   3   4   1  575.74   36.70
   3   4   1  560.04   22.60
   3   4   1  547.05   30.70
  -4  -4  -1   13.20   30.50
  -4  -4  -1   15.30   16.50
  -4  -4  -1   -2.60   22.80
   4   4   1   -0.80   11.90
   4   4   1   10.90   22.20
   4   4   1   24.60   18.30
   4   4   1   28.60   21.90
  -5  -4  -1    1.40   37.20
  -5  -4  -1    7.40   19.10
  -5  -4  -1   13.20   28.30
   5   4   1  -27.00   24.20
   5   4   1    6.80   21.10
   5   4   1   -3.10   26.00
  -6  -4  -1    2.80   32.90
  -6  -4  -1  -19.20   42.50
   6   4   1   18.20   32.50
   6   4   1    0.50   23.30
   6   4   1    0.00   30.70
  -7  -4  -1   12.70   51.39
  -7  -4  -1  -21.70   35.10
   7   4   1   50.89   38.80
   7   4   1   37.40   27.30
   7   4   1   50.59   37.30
   8  -5  -1  350.16   57.39
   8  -5  -1  295.87   43.10
  -8   5   1  283.97   38.90
  -8   5   1  311.67   39.60
  -8   5   1  348.57   49.40
   7  -5  -1    0.70   19.00
   7  -5  -1   22.50   23.00
   7  -5  -1   -7.80   27.10
   7  -5  -1  -14.80   37.80
   7  -5  -1   22.10   20.50
   7  -5  -1   19.20   27.00
   7  -5  -1    3.90   21.90
  -7   5   1   48.60   33.00
  -7   5   1   70.89   29.60
  -7   5   1   -9.60   18.00
  -7   5   1   18.50   18.60
  -7   5   1   11.70   20.20
  -7   5   1   31.00   19.80
  -7   5   1   25.40   23.30
   6  -5  -1  195.88   39.90
   6  -5  -1  150.88   28.80
   6  -5  -1  194.78   26.30
   6  -5  -1  192.68   25.50
   6  -5  -1  198.28   30.50
   6  -5  -1  200.68   25.70
   6  -5  -1  165.78   24.40
  -6   5   1  207.88   24.10
  -6   5   1  228.68   26.60
  -6   5   1  209.28   28.30
  -6   5   1  198.18   24.40
  -6   5   1  201.18   23.50
  -6   5   1  258.77   40.10
  -6   5   1  204.38   31.50
   5  -5  -1 1229.48   45.10
   5  -5  -1 1295.97   62.89
   5  -5  -1 1260.07   43.30
   5  -5  -1 1238.98   46.60
   5  -5  -1 1227.08   45.80
   5  -5  -1 1297.87   49.30
   5  -5  -1 1255.47   51.59
  -5   5   1 1197.58   50.99
  -5   5   1 1212.38   44.70
  -5   5   1 1303.77   41.40
  -5   5   1 1249.77   43.00
   4  -5  -1  329.67   38.70
   4  -5  -1  374.06   29.30
   4  -5  -1  324.17   26.50
   4  -5  -1  336.17   25.30
   4  -5  -1  375.96   25.10
   4  -5  -1  344.97   28.30
   4  -5  -1  353.76   28.40
  -4   5   1  313.87   24.90
  -4   5   1  363.66   28.00
  -4   5   1  383.96   23.40
  -4   5   1  346.67   28.10
   3  -5  -1  464.55   25.60
   3  -5  -1  428.36   36.00
   3  -5  -1  503.65   28.30
   3  -5  -1  437.16   26.30
   3  -5  -1  492.65   25.10
   3  -5  -1  487.05   28.50
  -3   5   1  478.75   24.20
  -3   5   1  453.35   25.80
  -3   5   1  491.35   26.60
  -3   5   1  422.16   27.40
   2  -5  -1   42.00   15.90
   2  -5  -1   39.80   20.00
   2  -5  -1   52.79   15.30
   2  -5  -1   46.90   10.90
  -2   5   1   54.19   14.10
  -2   5   1   57.19   13.80
  -2   5   1   52.89   11.40
   1  -5  -1   -2.10   12.40
   1  -5  -1    4.80   17.60
   1  -5  -1    9.10    9.90
   1  -5  -1   17.90   13.30
  -1   5   1   -7.40   11.80
  -1   5   1    8.80    8.40
  -1   5   1   35.90   13.10
   0  -5  -1  453.55   21.10
   0  -5  -1  492.95   24.90
   0  -5  -1  431.46   39.90
   0  -5  -1  419.56   23.40
   0   5   1  417.26   23.40
   0   5   1  461.25   25.80
   0   5   1  423.66   23.20
  -1  -5  -1  150.88   19.80
  -1  -5  -1  118.49   11.00
  -1  -5  -1  138.29   31.30
  -1  -5  -1  129.69   17.40
   1   5   1  126.39   18.90
   1   5   1  128.69   17.70
   1   5   1  142.99   11.40
   1   5   1  137.99   15.20
  -2  -5  -1  354.56   24.50
  -2  -5  -1  396.76   32.80
  -2  -5  -1  365.56   44.10
   2   5   1  367.26   20.90
   2   5   1  385.86   28.80
   2   5   1  331.97   25.60
   2   5   1  395.36   34.10
  -3  -5  -1  221.28   19.70
  -3  -5  -1  217.38   27.40
  -3  -5  -1  209.58   34.30
   3   5   1  215.78   19.30
   3   5   1  201.08   27.40
   3   5   1  218.28   23.00
   3   5   1  209.08   24.60
  -4  -5  -1  545.05   58.99
  -4  -5  -1  565.94   45.60
  -4  -5  -1  532.75   31.70
   4   5   1  518.75   25.90
   4   5   1  524.75   48.10
   4   5   1  529.95   41.70
   4   5   1  555.74   37.40
  -5  -5  -1   67.69   22.30
  -5  -5  -1   18.20   40.90
  -5  -5  -1   61.49   33.20
   5   5   1   37.00   29.90
   5   5   1   37.40   27.10
   5   5   1   34.10   23.10
  -6  -5  -1  544.95   52.69
  -6  -5  -1  459.45   63.59
   6   5   1  503.45   49.40
   6   5   1  425.06   39.50
   6   5   1  431.96   53.39
  -7  -5  -1  -12.90   55.49
  -7  -5  -1   66.99   43.10
   7   5   1   98.19   30.70
   7   5   1   87.19   42.50
   8  -6  -1   -7.70   42.40
   8  -6  -1   10.60   25.20
  -8   6   1   13.10   22.90
  -8   6   1   60.79   35.00
   7  -6  -1   79.29   23.50
   7  -6  -1  143.79   26.10
   7  -6  -1  149.49   44.00
   7  -6  -1  109.09   26.50
   7  -6  -1  136.89   32.30
  -7   6   1  208.38   38.90
  -7   6   1  158.48   26.10
  -7   6   1  100.89   29.00
  -7   6   1  149.09   24.10
  -7   6   1  143.29   28.40
  -7   6   1  120.19   22.90
   6  -6  -1   74.19   21.20
   6  -6  -1   74.09   25.80
   6  -6  -1   58.19   21.30
   6  -6  -1   72.49   23.80
   6  -6  -1   34.40   22.90
   6  -6  -1   30.70   34.80
   6  -6  -1   58.99   21.00
  -6   6   1   96.59   23.30
  -6   6   1   56.09   20.00
  -6   6   1   45.20   18.50
  -6   6   1   55.99   22.90
  -6   6   1   66.39   22.70
  -6   6   1   59.99   20.80
   5  -6  -1  615.14   36.10
   5  -6  -1  626.44   38.00
   5  -6  -1  615.74   38.60
   5  -6  -1  663.83   36.80
   5  -6  -1  616.84   52.09
   5  -6  -1  643.14   35.40
  -5   6   1  646.34   32.60
  -5   6   1  592.34   36.70
  -5   6   1  596.34   38.50
  -5   6   1  652.73   34.50
   4  -6  -1   19.60   15.80
   4  -6  -1   -3.80   14.80
   4  -6  -1   -5.90   13.60
   4  -6  -1   -3.20   14.80
   4  -6  -1   20.30   16.60
   4  -6  -1   -4.40   22.40
  -4   6   1    1.90   15.10
  -4   6   1    6.50   13.10
  -4   6   1   36.30   17.40
  -4   6   1   -3.30   13.80
   3  -6  -1   10.80   14.00
   3  -6  -1  -15.40   14.60
   3  -6  -1    5.00   11.80
   3  -6  -1    4.40   19.40
  -3   6   1  -20.70   15.20
  -3   6   1   -7.80   12.50
  -3   6   1  -11.10   10.60
  -3   6   1   11.60   14.10
   2  -6  -1    1.30   14.70
   2  -6  -1  -15.60   13.80
   2  -6  -1   -4.30   19.30
   2  -6  -1   16.40   10.40
  -2   6   1   11.70   13.90
  -2   6   1   20.70   14.50
  -2   6   1   23.10   10.00
   1  -6  -1   -2.90   14.60
   1  -6  -1   -9.30   11.80
   1  -6  -1   -8.50   14.10
   1  -6  -1  -31.10   19.80
  -1   6   1   15.30   15.10
  -1   6   1   13.70   13.60
  -1   6   1   -8.70    8.80
   0  -6  -1   50.79   16.90
   0  -6  -1   -6.90   14.60
   0  -6  -1    5.10   12.50
   0  -6  -1  -12.90   26.00
   0   6   1   -6.30   12.10
   0   6   1   11.20   15.60
   0   6   1   12.00   14.20
   0   6   1   -1.10   11.80
  -1  -6  -1   35.40   17.60
  -1  -6  -1    5.50   14.40
  -1  -6  -1   67.39   31.70
  -1  -6  -1    9.70    9.60
   1   6   1   20.00   15.00
   1   6   1   12.10    9.40
   1   6   1  -18.70   13.80
   1   6   1    0.60   12.50
  -2  -6  -1  462.85   48.30
  -2  -6  -1  465.05   35.10
  -2  -6  -1  443.36   26.20
   2   6   1  457.05   22.80
   2   6   1  444.76   28.50
   2   6   1  477.05   36.60
  -3  -6  -1  841.32   47.80
  -3  -6  -1  856.21   34.60
  -3  -6  -1  815.42   59.69
   3   6   1  895.11   41.00
   3   6   1  839.72   30.10
   3   6   1  846.92   50.79
  -4  -6  -1 1599.04   67.79
  -4  -6  -1 1657.73   84.19
  -4  -6  -1 1551.44   49.00
   4   6   1 1656.83   58.19
   4   6   1 1555.84   44.60
   4   6   1 1584.84   71.89
  -5  -6  -1   -6.70   31.80
  -5  -6  -1  -52.09   43.50
   5   6   1   17.20   23.60
   5   6   1  -10.80   28.90
  -6  -6  -1  691.13   68.09
  -6  -6  -1  838.22   80.69
   6   6   1  635.94   50.99
   6   6   1  821.42   76.99
  -7  -6  -1   -0.50   43.40
   7   6   1   22.40   29.30
   7   6   1   56.89   39.90
   8  -7  -1   26.50   27.00
   8  -7  -1    1.90   46.10
   8  -7  -1    0.50   25.00
  -8   7   1  127.99   38.30
  -8   7   1   24.90   24.50
  -8   7   1   82.19   25.60
   7  -7  -1  242.28   48.40
   7  -7  -1  230.58   32.50
   7  -7  -1  181.68   30.10
  -7   7   1  274.77   42.20
  -7   7   1  218.38   28.80
  -7   7   1  150.68   27.70
  -7   7   1  164.68   26.00
   6  -7  -1  -11.50   21.70
   6  -7  -1    3.60   21.70
   6  -7  -1  -44.70   31.00
   6  -7  -1  -21.00   20.50
  -6   7   1   29.50   21.40
  -6   7   1   73.29   21.80
  -6   7   1   13.90   19.40
  -6   7   1  -27.90   16.90
  -6   7   1   -7.30   21.40
   5  -7  -1   68.69   31.80
   5  -7  -1   81.09   21.50
   5  -7  -1   42.00   20.70
   5  -7  -1   63.29   19.70
   5  -7  -1   59.49   20.30
  -5   7   1   75.29   21.50
  -5   7   1   67.09   19.70
  -5   7   1   62.99   17.40
  -5   7   1   58.49   19.90
   4  -7  -1  179.38   23.70
   4  -7  -1  150.48   29.90
   4  -7  -1  149.29   19.90
   4  -7  -1  164.58   22.70
  -4   7   1  183.78   23.30
  -4   7   1  150.08   20.50
  -4   7   1  167.18   18.30
  -4   7   1  191.48   19.40
   3  -7  -1   64.19   16.70
   3  -7  -1   78.79   24.30
   3  -7  -1   53.99   13.40
   3  -7  -1   62.89   17.10
  -3   7   1   77.19   15.00
  -3   7   1   90.09   17.40
  -3   7   1   85.09   18.00
  -3   7   1   60.99   12.10
   2  -7  -1  898.21   34.70
   2  -7  -1  816.12   43.10
   2  -7  -1  846.82   26.10
   2  -7  -1  825.32   33.60
  -2   7   1  813.72   33.20
  -2   7   1  820.32   32.00
  -2   7   1  790.82   32.70
   1  -7  -1   11.80   14.20
   1  -7  -1  -10.00   20.00
   1  -7  -1  -12.70   13.70
   1  -7  -1  -26.40   11.70
  -1   7   1    2.20   14.70
  -1   7   1   -1.90    8.70
  -1   7   1   -7.00   13.60
  -1   7   1    5.00   14.30
   0  -7  -1  288.77   20.50
   0  -7  -1  316.57   25.00
   0  -7  -1  296.77   27.90
   0  -7  -1  289.17   34.70
   0   7   1  298.57   24.30
   0   7   1  290.77   20.00
   0   7   1  339.77   25.00
   0   7   1  290.97   26.10
  -1  -7  -1   78.29   16.40
  -1  -7  -1   37.10   11.10
  -1  -7  -1   81.49   33.60
  -1  -7  -1   35.50   18.20
   1   7   1   70.59   10.60
   1   7   1   44.70   15.70
   1   7   1   45.50   14.40
   1   7   1   33.10   16.40
  -2  -7  -1 2371.66   66.99
  -2  -7  -1 2321.27   57.39
  -2  -7  -1 2357.36   84.59
   2   7   1 2360.36   71.49
   2   7   1 2334.07   44.00
   2   7   1 2361.76   55.69
   2   7   1 2420.66   63.09
  -3  -7  -1  408.16   37.30
  -3  -7  -1  495.65   32.10
  -3  -7  -1  428.16   50.39
   3   7   1  461.55   26.90
   3   7   1  413.86   44.80
   3   7   1  437.16   36.10
  -4  -7  -1   22.40   20.60
  -4  -7  -1    6.70   29.40
  -4  -7  -1   44.40   43.70
   4   7   1   47.20   23.30
   4   7   1   28.40   27.50
   4   7   1   19.40   19.40
  -5  -7  -1  -62.39   46.20
  -5  -7  -1    3.50   35.10
   5   7   1   11.30   24.70
   5   7   1   28.40   32.60
  -6  -7  -1   -3.20   40.90
  -6  -7  -1   -9.60   56.49
   6   7   1   81.89   30.80
   6   7   1   55.19   37.20
   8  -8  -1    0.30   26.40
   8  -8  -1   27.60   25.60
  -8   8   1  125.69   35.80
  -8   8   1  -32.80   23.60
  -8   8   1   42.00   25.80
   7  -8  -1    6.20   24.40
   7  -8  -1  -12.80   39.80
   7  -8  -1    9.00   23.80
  -7   8   1    6.00   21.30
  -7   8   1   14.70   23.80
  -7   8   1   44.10   23.80
   6  -8  -1  232.68   45.60
   6  -8  -1  191.48   29.20
   6  -8  -1  164.58   28.10
  -6   8   1  204.28   29.70
  -6   8   1  195.88   27.10
  -6   8   1  193.28   24.60
   5  -8  -1    0.20   29.90
   5  -8  -1    6.40   20.70
   5  -8  -1    1.20   19.90
   5  -8  -1   12.30   18.70
  -5   8   1   17.10   19.00
  -5   8   1  -12.60   16.70
  -5   8   1  -11.20   21.10
   4  -8  -1  -13.00   18.00
   4  -8  -1   10.50   15.60
   4  -8  -1    2.80   27.00
   4  -8  -1    5.60   18.60
  -4   8   1   17.50   18.30
  -4   8   1  -14.90   17.10
  -4   8   1   18.70   15.50
   3  -8  -1   -5.40   21.30
   3  -8  -1    8.30   12.20
   3  -8  -1   -0.90   16.20
   3  -8  -1   11.80   16.90
  -3   8   1  -22.70   15.00
  -3   8   1   -4.90   14.90
  -3   8   1   14.10   15.00
   2  -8  -1 1146.29   40.70
   2  -8  -1 1133.89   51.19
   2  -8  -1 1208.08   32.70
   2  -8  -1 1150.78   42.10
  -2   8   1 1178.48   39.20
  -2   8   1 1152.18   40.50
  -2   8   1 1169.88   39.80
   1  -8  -1   70.19   17.60
   1  -8  -1   63.29   23.10
   1  -8  -1   68.29   13.90
   1  -8  -1   64.19   16.40
  -1   8   1   59.19   10.90
  -1   8   1   75.59   17.30
  -1   8   1   67.39   15.10
  -1   8   1   64.69   16.60
   0  -8  -1  622.64   48.20
   0  -8  -1  591.44   33.00
   0  -8  -1  661.83   30.90
   0  -8  -1  627.54   27.80
   0   8   1  634.74   32.70
   0   8   1  642.04   30.90
   0   8   1  605.14   25.80
   0   8   1  608.54   31.10
  -1  -8  -1  358.56   20.50
  -1  -8  -1  379.46   33.00
  -1  -8  -1  396.96   44.00
  -1  -8  -1  395.06   27.70
   1   8   1  383.26   29.50
   1   8   1  392.86   32.90
   1   8   1  357.56   18.50
   1   8   1  397.26   26.50
  -2  -8  -1   11.90   17.60
  -2  -8  -1   -9.80   37.90
  -2  -8  -1    6.30   23.10
   2   8   1   -8.70   16.60
   2   8   1   -5.60   14.00
   2   8   1   12.70   19.40
  -3  -8  -1  124.99   22.10
  -3  -8  -1  105.09   46.00
  -3  -8  -1   70.59   29.90
   3   8   1  100.59   24.60
   3   8   1  110.49   28.10
   3   8   1  104.49   17.90
  -4  -8  -1   36.50   34.50
  -4  -8  -1   87.19   50.89
  -4  -8  -1   98.09   23.40
   4   8   1   93.49   27.10
   4   8   1   77.49   31.80
  -5  -8  -1  530.75   53.79
  -5  -8  -1  489.55   71.59
   5   8   1  571.84   57.09
   5   8   1  470.85   43.00
  -6  -8  -1  424.26   57.19
  -6  -8  -1  367.76   74.99
   6   8   1  447.56   44.70
   6   8   1  440.56   56.69
   8  -9  -1    1.60   27.20
   8  -9  -1   36.20   27.10
  -8   9   1   16.90   26.10
  -8   9   1   43.50   28.00
  -8   9   1  157.28   49.00
   7  -9  -1   10.90   25.90
   7  -9  -1  -10.40   24.30
   7  -9  -1   32.80   40.90
  -7   9   1   12.40   24.50
  -7   9   1    9.60   22.70
  -7   9   1   38.50   26.90
   6  -9  -1   -7.80   22.20
   6  -9  -1   -0.20   22.20
   6  -9  -1    4.10   36.30
  -6   9   1  -40.10   23.00
  -6   9   1  -10.30   22.00
  -6   9   1   25.70   23.80
   5  -9  -1  -12.60   20.80
   5  -9  -1    0.00   21.60
   5  -9  -1    0.10   31.50
  -5   9   1   -0.90   17.80
  -5   9   1  -16.00   21.30
  -5   9   1  -28.30   20.50
   4  -9  -1   37.80   29.70
   4  -9  -1    3.70   19.70
   4  -9  -1    2.40   19.60
  -4   9   1  -13.00   17.90
  -4   9   1   -4.40   17.40
  -4   9   1   -4.60   18.10
   3  -9  -1   49.40   26.90
   3  -9  -1   63.59   21.00
   3  -9  -1   43.80   13.40
   3  -9  -1   47.40   20.10
  -3   9   1   35.80   17.40
  -3   9   1   58.29   19.20
  -3   9   1   95.39   20.10
   2  -9  -1 1245.88   34.70
   2  -9  -1 1175.58   45.20
   2  -9  -1 1116.19   42.50
   2  -9  -1 1155.98   55.49
  -2   9   1 1206.08   42.10
  -2   9   1 1174.88   43.10
  -2   9   1 1144.49   41.10
   1  -9  -1   60.99   15.40
   1  -9  -1   75.69   27.30
   1  -9  -1   59.09   17.60
   1  -9  -1   70.89   19.60
  -1   9   1   88.39   17.80
  -1   9   1   90.29   19.00
  -1   9   1   93.59   17.50
  -1   9   1   77.29   12.60
   0  -9  -1  812.22   32.40
   0  -9  -1  826.12   56.29
   0  -9  -1  727.53   36.70
   0   9   1  793.42   35.50
   0   9   1  765.52   34.40
   0   9   1  795.62   30.40
   0   9   1  792.42   36.40
  -1  -9  -1   -7.90   33.20
  -1  -9  -1  -32.20   21.30
  -1  -9  -1  -16.30   12.20
  -1  -9  -1   15.70   17.90
   1   9   1   12.40   10.30
   1   9   1   -8.00   16.40
   1   9   1   11.70   17.20
   1   9   1  -11.50   14.80
  -2  -9  -1    0.00   43.60
  -2  -9  -1   17.20   19.10
  -2  -9  -1   -7.90   24.70
   2   9   1   -3.40   19.30
   2   9   1   11.70   20.00
   2   9   1    5.90   15.90
  -3  -9  -1  400.16   59.69
  -3  -9  -1  450.05   42.80
  -3  -9  -1  435.86   34.40
   3   9   1  420.76   31.20
   3   9   1  435.26   49.20
   3   9   1  405.56   35.80
  -4  -9  -1   19.80   52.39
  -4  -9  -1   20.30   36.40
   4   9   1  106.99   28.90
   4   9   1   73.59   32.70
  -5  -9  -1  375.36   71.49
  -5  -9  -1  369.56   51.89
   5   9   1  425.16   53.39
   5   9   1  492.25   45.70
  -6  -9  -1  -19.40   43.80
  -6  -9  -1 -127.99   62.69
   6   9   1  -20.10   29.60
   6   9   1   12.20   38.30
   7 -10  -1  -29.50   24.40
   7 -10  -1  -60.39   25.20
   7 -10  -1   -9.90   41.50
  -7  10   1   50.39   28.50
  -7  10   1   41.90   25.80
  -7  10   1  -37.50   24.00
   6 -10  -1   47.60   40.10
   6 -10  -1   43.10   26.00
   6 -10  -1    3.80   24.80
  -6  10   1   37.40   25.50
  -6  10   1   34.70   24.50
   5 -10  -1   39.20   35.40
   5 -10  -1   -2.50   22.10
   5 -10  -1    2.20   22.30
  -5  10   1  -28.20   19.40
  -5  10   1   13.80   23.20
  -5  10   1   30.00   23.50
   4 -10  -1   90.49   24.60
   4 -10  -1  162.58   38.50
   4 -10  -1  101.29   23.90
  -4  10   1  134.89   24.30
  -4  10   1   96.19   22.00
  -4  10   1  114.89   24.90
   3 -10  -1  412.96   35.70
   3 -10  -1  477.15   51.89
   3 -10  -1  435.26   35.70
  -3  10   1  415.06   33.50
  -3  10   1  403.26   33.80
  -3  10   1  383.46   32.80
   2 -10  -1  338.87   30.10
   2 -10  -1  320.77   28.40
   2 -10  -1  388.36   47.00
  -2  10   1  287.67   27.00
  -2  10   1  331.67   28.90
  -2  10   1  249.48   25.80
   1 -10  -1  -27.20   25.50
   1 -10  -1   -3.20   18.60
   1 -10  -1   30.00   15.90
   1 -10  -1   12.80   16.50
  -1  10   1    8.20   18.40
  -1  10   1    8.80   15.70
  -1  10   1   18.20   18.00
   0 -10  -1   43.50   17.30
   0 -10  -1   43.20   22.00
   0 -10  -1   17.80   32.80
   0 -10  -1   63.89   20.50
   0  10   1   57.59   19.20
   0  10   1   62.09   14.80
   0  10   1   72.89   20.10
   0  10   1   62.09   17.00
  -1 -10  -1 1299.57   39.60
  -1 -10  -1 1372.46   57.09
  -1 -10  -1 1360.56   78.69
  -1 -10  -1 1370.76   48.70
   1  10   1 1397.56   40.10
   1  10   1 1400.76   54.69
   1  10   1 1301.07   47.60
   1  10   1 1442.26   52.19
  -2 -10  -1  206.08   34.20
  -2 -10  -1  301.77   53.99
  -2 -10  -1  204.58   26.30
   2  10   1  223.88   31.30
   2  10   1  221.68   24.40
   2  10   1  247.68   30.30
  -3 -10  -1   73.29   54.29
  -3 -10  -1  122.49   35.70
  -3 -10  -1  191.68   26.10
   3  10   1  131.09   28.60
   3  10   1  114.39   31.10
   3  10   1  156.08   22.30
  -4 -10  -1  -26.00   56.39
  -4 -10  -1  -15.50   34.70
   4  10   1   34.80   31.10
   4  10   1    5.20   26.40
  -5 -10  -1   36.70   65.29
  -5 -10  -1  -27.90   40.50
   5  10   1   70.29   32.90
   5  10   1   79.49   39.10
   7 -11  -1  -17.20   26.40
   7 -11  -1   78.09   46.50
   7 -11  -1   11.60   28.80
  -7  11   1   84.39   28.70
  -7  11   1   16.10   28.30
  -7  11   1  -28.20   25.40
   6 -11  -1  181.48   33.00
   6 -11  -1  151.78   32.00
   6 -11  -1  235.08   51.19
  -6  11   1  184.58   31.30
  -6  11   1  170.98   30.40
   5 -11  -1    7.10   37.50
   5 -11  -1   -7.70   23.90
   5 -11  -1   -7.40   23.30
  -5  11   1   18.10   24.50
  -5  11   1   37.00   23.10
  -5  11   1    7.40   21.80
   4 -11  -1  243.48   32.60
   4 -11  -1  340.77   45.80
   4 -11  -1  290.97   33.20
  -4  11   1  273.37   28.60
  -4  11   1  300.17   30.70
  -4  11   1  290.87   30.90
   3 -11  -1  347.07   33.60
   3 -11  -1  338.47   43.90
   3 -11  -1  310.47   34.10
  -3  11   1  325.47   30.70
  -3  11   1  296.37   29.40
  -3  11   1  332.27   28.90
   2 -11  -1    9.70   22.20
   2 -11  -1   -3.90   19.30
   2 -11  -1   21.90   29.10
  -2  11   1   48.40   21.10
  -2  11   1    0.70   17.80
  -2  11   1   19.20   20.50
   1 -11  -1   51.89   32.50
   1 -11  -1  100.49   22.30
   1 -11  -1   86.89   23.80
  -1  11   1   88.49   18.80
  -1  11   1   81.79   21.70
  -1  11   1   49.99   21.30
   0 -11  -1  215.48   28.40
   0 -11  -1  233.38   43.90
   0 -11  -1  181.48   22.80
   0 -11  -1  241.98   28.30
   0  11   1  206.38   19.80
   0  11   1  206.88   25.90
   0  11   1  180.08   26.00
  -1 -11  -1  404.36   54.79
  -1 -11  -1  393.46   35.40
  -1 -11  -1  317.37   35.00
   1  11   1  395.16   31.50
   1  11   1  341.77   32.10
   1  11   1  375.76   38.40
  -2 -11  -1   61.29   23.20
  -2 -11  -1    6.30   30.60
  -2 -11  -1   29.50   48.40
   2  11   1   61.09   20.50
   2  11   1   29.90   23.10
   2  11   1   67.39   25.50
  -3 -11  -1  -62.69   50.69
  -3 -11  -1  -82.59   32.10
   3  11   1    1.40   18.40
   3  11   1   16.00   26.10
   3  11   1   16.50   27.50
  -4 -11  -1   36.10   62.59
  -4 -11  -1   -1.30   38.80
   4  11   1   95.59   36.00
   4  11   1   62.59   30.60
  -5 -11  -1  -42.30   66.99
  -5 -11  -1  -78.89   40.20
   5  11   1   29.10   36.50
   5  11   1   21.40   32.00
   7 -12  -1   28.80   46.40
   7 -12  -1  -29.10   27.60
   7 -12  -1   32.10   29.80
  -7  12   1  -26.40   28.10
  -7  12   1   34.00   28.80
   6 -12  -1   32.00   42.50
   6 -12  -1   -2.20   26.30
   6 -12  -1   15.60   26.60
  -6  12   1    8.60   25.80
  -6  12   1   13.80   26.90
   5 -12  -1   76.49   41.20
   5 -12  -1   13.70   26.80
   5 -12  -1   74.59   28.60
  -5  12   1   32.60   26.90
  -5  12   1   36.50   23.90
   4 -12  -1    0.50   34.80
   4 -12  -1  -16.10   24.40
   4 -12  -1   26.60   26.30
  -4  12   1  -18.30   23.10
  -4  12   1   19.30   21.50
  -4  12   1   12.00   22.40
   3 -12  -1    7.80   24.40
   3 -12  -1    6.60   24.20
   3 -12  -1   32.60   33.80
  -3  12   1   17.70   22.50
  -3  12   1   27.00   23.10
  -3  12   1   -4.60   19.00
   2 -12  -1    9.20   22.80
   2 -12  -1   24.40   24.30
   2 -12  -1   23.00   32.20
  -2  12   1   31.40   19.00
  -2  12   1   -4.10   21.60
  -2  12   1   34.70   22.10
   1 -12  -1  213.18   42.60
   1 -12  -1  270.17   29.00
   1 -12  -1  268.37   32.60
  -1  12   1  193.78   27.80
  -1  12   1  267.87   25.60
  -1  12   1  259.57   29.60
   0 -12  -1   -4.80   23.10
   0 -12  -1   20.00   18.90
   0 -12  -1   -1.40   38.30
   0  12   1  -12.90   21.50
   0  12   1   -4.00   14.60
   0  12   1   18.30   22.40
  -1 -12  -1  241.58   52.39
  -1 -12  -1  213.08   36.10
  -1 -12  -1  257.07   30.10
   1  12   1  278.87   29.80
   1  12   1  269.07   31.60
  -2 -12  -1   61.29   51.99
  -2 -12  -1   46.50   23.70
  -2 -12  -1  -40.50   33.60
   2  12   1   58.69   26.00
   2  12   1   22.30   20.70
   2  12   1   -5.00   23.50
  -3 -12  -1   10.20   38.40
  -3 -12  -1   65.69   58.39
   3  12   1  123.39   32.00
   3  12   1  145.99   34.30
  -4 -12  -1  -10.80   64.29
  -4 -12  -1  -26.90   40.80
   4  12   1   57.39   35.30
   4  12   1   84.89   33.00
   6 -13  -1   19.70   29.40
   6 -13  -1  -49.70   40.00
   6 -13  -1   31.20   29.70
  -6  13   1   11.20   29.10
  -6  13   1  -20.10   26.10
   5 -13  -1  182.88   34.60
   5 -13  -1  248.58   52.39
   5 -13  -1  180.58   35.10
  -5  13   1  198.08   31.60
  -5  13   1  172.98   33.30
   4 -13  -1   26.10   27.60
   4 -13  -1   17.70   38.50
   4 -13  -1   33.80   26.30
  -4  13   1   29.30   26.90
  -4  13   1    7.70   23.10
  -4  13   1   31.60   24.30
   3 -13  -1  455.15   54.99
   3 -13  -1  374.06   38.40
   3 -13  -1  372.06   37.20
  -3  13   1  443.16   37.50
  -3  13   1  420.26   37.00
  -3  13   1  491.25   40.10
   2 -13  -1  -13.50   23.70
   2 -13  -1  -32.40   24.50
   2 -13  -1   37.90   35.80
  -2  13   1  -10.20   22.10
  -2  13   1  -23.50   17.40
  -2  13   1   10.40   22.20
   1 -13  -1   38.70   38.00
   1 -13  -1  -26.20   23.80
   1 -13  -1   -5.50   22.40
  -1  13   1    2.40   17.00
  -1  13   1  -12.70   21.30
  -1  13   1   14.00   21.70
   0 -13  -1  177.28   31.30
   0 -13  -1  144.99   46.10
   0  13   1  149.69   27.90
   0  13   1  147.69   27.80
  -1 -13  -1  152.98   50.19
  -1 -13  -1  125.99   27.60
   1  13   1  104.99   27.10
   1  13   1   87.59   24.90
  -2 -13  -1   97.59   52.99
  -2 -13  -1   52.29   24.90
   2  13   1   11.50   21.60
   2  13   1   36.00   26.50
  -3 -13  -1   -5.50   57.69
  -3 -13  -1 -141.09   54.29
   3  13   1   61.19   29.70
  -4 -13  -1   34.40   68.19
  -4 -13  -1  -63.89   43.60
   4  13   1   22.60   31.30
   4  13   1   13.20   38.10
   6 -14  -1  -12.70   44.30
   6 -14  -1  -14.70   28.30
   6 -14  -1  -24.30   30.40
  -6  14   1    3.00   30.50
  -6  14   1   34.50   29.20
   5 -14  -1  135.19   48.80
   5 -14  -1   64.09   33.60
   5 -14  -1   72.89   31.70
  -5  14   1   78.39   32.40
  -5  14   1  105.89   29.10
   4 -14  -1   85.99   32.40
   4 -14  -1   89.79   31.30
   4 -14  -1  135.39   46.40
  -4  14   1  131.29   31.70
  -4  14   1   83.49   28.20
  -4  14   1  109.39   27.50
   3 -14  -1  184.58   33.10
   3 -14  -1  242.38   36.20
   3 -14  -1  242.38   49.30
  -3  14   1  219.38   33.20
  -3  14   1  254.27   31.50
  -3  14   1  184.48   28.20
   2 -14  -1   46.40   27.70
   2 -14  -1    8.00   27.90
   2 -14  -1   92.29   39.40
  -2  14   1   38.60   21.00
  -2  14   1   16.70   25.60
  -2  14   1   71.79   24.60
   1 -14  -1   56.49   28.50
   1 -14  -1  119.29   44.10
   1 -14  -1   69.49   26.00
  -1  14   1   36.00   20.40
  -1  14   1   34.20   25.20
  -1  14   1   58.49   25.10
   0 -14  -1   27.70   26.50
   0 -14  -1   46.70   44.30
   0  14   1   -7.70   22.60
   0  14   1   41.30   25.50
  -1 -14  -1   58.09   50.29
  -1 -14  -1   46.10   27.40
   1  14   1   42.10   25.90
   1  14   1   -5.60   23.80
  -2 -14  -1   58.69   54.29
   2  14   1  -14.90   27.10
   2  14   1   39.20   24.20
  -3 -14  -1  117.89   62.59
   3  14   1   51.99   31.80
   5 -15  -1   52.99   31.90
   5 -15  -1   84.29   48.00
   5 -15  -1   -3.40   29.80
  -5  15   1   14.90   30.10
  -5  15   1   16.80   27.60
   4 -15  -1   35.50   43.90
   4 -15  -1   33.30   30.10
   4 -15  -1  -43.90   27.20
  -4  15   1  -30.60   24.30
  -4  15   1    3.60   27.70
   3 -15  -1    0.90   27.60
   3 -15  -1   20.50   29.60
  -3  15   1   23.80   24.00
  -3  15   1   23.90   27.80
  -3  15   1  -13.20   23.60
   2 -15  -1   87.19   30.70
   2 -15  -1  148.29   45.70
   2 -15  -1   57.89   29.10
  -2  15   1  131.89   28.10
  -2  15   1   84.59   25.10
  -2  15   1  113.69   30.40
   1 -15  -1   83.09   43.70
   1 -15  -1  -23.20   27.40
  -1  15   1    7.70   26.90
  -1  15   1   31.90   25.70
   0 -15  -1   32.70   29.70
   0 -15  -1  150.58   49.20
   0  15   1  -19.10   23.90
   0  15   1   94.69   29.00
  -1 -15  -1  101.19   51.69
  -1 -15  -1  -11.90   27.60
   1  15   1   57.39   28.50
   1  15   1  -21.50   24.50
  -2 -15  -1  327.67   66.19
   2  15   1  305.87   40.20
   2  15   1  210.28   35.90
   5 -16  -1  110.89   51.79
   4 -16  -1  -14.40   31.40
   4 -16  -1   21.70   31.20
   4 -16  -1   36.60   45.90
  -4  16   1  -36.80   25.60
  -4  16   1  -37.40   29.10
   3 -16  -1   63.69   45.50
   3 -16  -1   23.00   29.80
   3 -16  -1   -1.70   29.80
  -3  16   1    7.10   29.80
  -3  16   1    7.60   25.40
  -3  16   1   54.39   26.30
   2 -16  -1  188.98   50.59
   2 -16  -1   33.20   31.90
  -2  16   1  129.69   28.70
  -2  16   1   87.99   30.90
  -2  16   1   92.59   26.60
   1 -16  -1  190.28   50.69
   1 -16  -1   75.39   32.20
  -1  16   1   59.09   30.30
  -1  16   1  136.19   30.30
   0 -16  -1  871.81   82.99
   0  16   1  726.83   53.79
   0  16   1  601.94   51.39
  -1 -16  -1  412.76   65.39
   1  16   1  340.17   41.50
   1  16   1  328.87   38.20
   3 -17  -1   83.69   48.00
   3 -17  -1    7.90   32.30
  -3  17   1   -6.80   30.00
  -3  17   1    6.90   26.50
   2 -17  -1   -1.30   33.00
   2 -17  -1   93.29   48.00
  -2  17   1   42.70   31.80
  -2  17   1   91.49   28.20
   1 -17  -1  203.78   52.29
   1 -17  -1   62.49   33.00
  -1  17   1  182.08   32.70
  -1  17   1  101.19   32.20
   0  17  -2   54.19   29.10
   0  17  -2   47.30   27.90
   0 -17   2  159.88   53.69
  -1  17  -2   45.20   29.30
  -1  17  -2  108.19   27.10
   1 -17   2   42.60   32.40
   1 -17   2  148.89   52.59
  -2  17  -2  -22.40   22.30
  -2  17  -2  -19.40   26.40
   2 -17   2   11.00   46.60
   2 -17   2   -4.00   30.40
  -3  17  -2   27.60   30.10
  -3  17  -2  -12.30   23.40
   3 -17   2   80.29   48.80
   3 -17   2   67.69   34.40
  -4  17  -2   56.89   32.10
  -4  17  -2    6.70   28.50
   4 -17   2   55.39   33.60
   4 -17   2  134.69   54.19
   2  16  -2   38.20   30.10
   2  16  -2    5.40   26.50
  -2 -16   2  116.09   54.69
   1  16  -2  131.59   31.30
   1  16  -2  114.59   30.10
  -1 -16   2  182.78   53.69
   0  16  -2   23.90   26.80
   0  16  -2   39.50   25.80
   0 -16   2  102.09   52.29
   0 -16   2   17.70   33.10
  -1  16  -2  106.49   26.50
  -1  16  -2   52.09   28.50
   1 -16   2  130.39   51.49
   1 -16   2   47.00   30.40
  -2  16  -2  -22.40   21.60
  -2  16  -2   10.10   26.80
   2 -16   2   46.30   45.80
   2 -16   2   70.89   31.80
  -3  16  -2   71.09   30.00
  -3  16  -2   16.60   25.30
   3 -16   2  117.79   48.20
   3 -16   2   15.30   29.90
  -4  16  -2   27.10   26.70
  -4  16  -2   58.59   31.30
   4 -16   2   40.40   48.30
   4 -16   2   94.69   35.00
  -5  16  -2  142.59   32.90
  -5  16  -2   76.79   33.40
   5 -16   2  121.09   36.10
   5 -16   2  208.98   60.19
   3  15  -2  108.19   30.40
   3  15  -2  148.29   36.50
  -3 -15   2  200.68   63.19
  -3 -15   2  -75.39   63.39
   2  15  -2   57.09   27.20
   2  15  -2   51.49   30.30
  -2 -15   2  100.89   53.89
   1  15  -2    8.90   25.70
   1  15  -2   90.69   27.80
  -1 -15   2  110.79   50.49
   0  15  -2   82.89   26.00
   0  15  -2  114.89   29.00
   0 -15   2  126.79   47.60
   0 -15   2   78.29   28.50
  -1  15  -2   45.20   21.10
  -1  15  -2   62.49   22.70
  -1  15  -2   68.59   27.10
   1 -15   2   36.30   42.00
   1 -15   2   39.20   28.30
  -2  15  -2  251.67   34.50
  -2  15  -2  294.77   29.50
  -2  15  -2  215.18   29.10
   2 -15   2  314.17   55.99
   2 -15   2  257.17   35.90
  -3  15  -2  291.87   33.10
  -3  15  -2  305.87   36.10
   3 -15   2  439.46   60.49
   3 -15   2  262.37   37.20
  -4  15  -2   54.99   30.20
  -4  15  -2   87.09   27.60
   4 -15   2   64.09   31.20
   4 -15   2  136.39   49.99
  -5  15  -2   -4.80   25.10
  -5  15  -2   -9.60   28.10
   5 -15   2   56.59   47.60
   5 -15   2  -10.60   27.90
  -6  15  -2   -1.30   28.30
  -6  15  -2   -9.00   30.50
   6 -15   2    4.70   48.90
   6 -15   2   -1.50   33.10
   3  14  -2   36.00   30.20
   3  14  -2   90.59   26.80
  -3 -14   2   88.79   56.79
  -3 -14   2  -95.39   40.30
   2  14  -2   19.90   27.10
   2  14  -2    8.50   23.90
  -2 -14   2  -61.19   36.20
  -2 -14   2   50.39   50.79
   1  14  -2   25.80   24.10
   1  14  -2   66.19   26.20
  -1 -14   2  -46.20   32.10
  -1 -14   2   98.39   46.60
   0  14  -2   42.70   24.60
   0  14  -2   83.39   24.50
   0 -14   2  107.39   45.40
   0 -14   2   48.80   26.10
  -1  14  -2  175.78   29.80
  -1  14  -2  187.28   24.40
  -1  14  -2  261.57   28.80
   1 -14   2  177.98   32.20
   1 -14   2  253.67   49.40
  -2  14  -2  104.19   27.10
  -2  14  -2  119.09   24.00
  -2  14  -2  114.59   22.80
   2 -14   2  140.69   30.60
   2 -14   2  166.48   46.10
  -3  14  -2    5.80   24.90
  -3  14  -2   -0.90   22.30
   3 -14   2   35.60   40.80
   3 -14   2  -17.00   27.10
  -4  14  -2   25.80   24.40
  -4  14  -2  -11.30   25.00
   4 -14   2    4.80   26.10
   4 -14   2   16.60   42.00
  -5  14  -2  144.79   31.50
  -5  14  -2  152.18   30.70
   5 -14   2  199.88   36.60
   5 -14   2  197.78   55.99
  -6  14  -2   35.80   27.90
  -6  14  -2   32.60   29.40
   6 -14   2  106.79   51.99
   6 -14   2   23.60   33.00
   4  13  -2   -9.50   30.30
   4  13  -2   39.20   33.00
  -4 -13   2  -89.19   44.50
  -4 -13   2   20.50   59.59
   3  13  -2  -10.30   27.10
   3  13  -2   49.50   24.40
  -3 -13   2  -41.80   39.70
  -3 -13   2   53.99   53.19
   2  13  -2  284.37   35.40
   2  13  -2  283.57   32.60
  -2 -13   2  206.68   43.10
  -2 -13   2  287.17   57.29
   1  13  -2  710.23   45.90
   1  13  -2  785.62   48.10
  -1 -13   2  608.34   54.59
  -1 -13   2  740.43   75.99
  -1 -13   2  702.93   41.80
   0  13  -2  580.64   40.00
   0  13  -2  568.84   42.50
   0  13  -2  466.05   31.10
   0 -13   2  625.84   67.99
   0 -13   2  529.75   40.10
   0 -13   2  526.35   47.90
  -1  13  -2    4.70   18.50
  -1  13  -2   -6.50   21.90
  -1  13  -2   10.30   17.50
   1 -13   2   28.60   24.80
   1 -13   2   35.90   36.20
   1 -13   2   16.80   22.30
  -2  13  -2   16.80   18.90
  -2  13  -2   53.79   19.00
  -2  13  -2   52.79   24.00
   2 -13   2   15.80   25.50
   2 -13   2   45.60   37.60
  -3  13  -2   22.00   18.10
  -3  13  -2   -2.20   22.70
  -3  13  -2   12.70   21.20
   3 -13   2  -28.70   24.70
   3 -13   2   23.30   36.70
  -4  13  -2  299.77   34.00
  -4  13  -2  341.47   34.00
   4 -13   2  367.86   54.79
   4 -13   2  346.17   39.40
  -5  13  -2  182.98   31.20
  -5  13  -2  132.39   29.90
   5 -13   2  109.79   31.50
   5 -13   2  171.58   51.09
  -6  13  -2  215.38   33.40
  -6  13  -2  185.28   32.40
   6 -13   2  235.18   57.49
   6 -13   2  149.19   34.40
  -7  13  -2   52.59   30.50
  -7  13  -2   -0.90   30.20
  -7  13  -2  122.49   32.00
   7 -13   2  115.99   55.59
   7 -13   2   42.90   32.90
   5  12  -2   60.79   33.80
   5  12  -2    1.90   34.10
  -5 -12   2  -89.39   46.20
  -5 -12   2   11.20   65.19
   4  12  -2  224.48   37.80
   4  12  -2  206.18   40.60
  -4 -12   2  168.38   63.99
  -4 -12   2   56.59   42.40
   3  12  -2  135.39   26.60
   3  12  -2  119.29   30.20
   3  12  -2  113.39   31.80
  -3 -12   2   92.09   41.70
  -3 -12   2  123.39   54.69
   2  12  -2  257.27   29.70
   2  12  -2  208.18   31.40
   2  12  -2  309.27   33.80
  -2 -12   2  174.48   39.50
  -2 -12   2  337.07   56.69
   1  12  -2   45.10   22.70
   1  12  -2   40.10   22.20
  -1 -12   2   73.39   42.60
  -1 -12   2   29.80   20.90
  -1 -12   2    5.10   30.90
   0  12  -2   18.90   21.20
   0  12  -2    1.30   18.30
   0  12  -2    6.10   14.80
   0 -12   2   30.80   21.60
   0 -12   2    5.40   34.70
   0 -12   2  -19.20   25.70
  -1  12  -2   38.20   22.00
  -1  12  -2   44.10   18.70
  -1  12  -2   40.50   17.30
   1 -12   2   42.30   22.70
   1 -12   2   39.10   23.50
   1 -12   2    5.80   33.20
  -2  12  -2   19.90   21.00
  -2  12  -2   33.30   17.20
  -2  12  -2   26.30   18.60
   2 -12   2   60.99   20.50
   2 -12   2   19.90   23.10
   2 -12   2    7.90   32.60
  -3  12  -2   23.40   22.00
  -3  12  -2   -0.20   20.30
  -3  12  -2    2.20   16.60
   3 -12   2   -3.60   33.60
   3 -12   2  -11.20   23.00
  -4  12  -2  121.99   27.20
  -4  12  -2  216.58   29.10
   4 -12   2  208.88   46.60
   4 -12   2  163.98   31.10
  -5  12  -2  -31.00   22.40
  -5  12  -2   44.20   25.00
   5 -12   2   18.90   40.80
   5 -12   2   20.70   26.40
  -6  12  -2  -21.80   24.10
  -6  12  -2  -33.50   24.80
  -6  12  -2   39.40   26.30
   6 -12   2   52.29   45.90
   6 -12   2  -16.80   26.50
  -7  12  -2    4.80   29.10
  -7  12  -2  -46.50   25.90
  -7  12  -2   12.60   26.50
   7 -12   2   12.30   49.50
   7 -12   2   -9.30   28.60
   5  11  -2  117.49   36.50
   5  11  -2   74.79   38.10
  -5 -11   2   67.79   47.70
  -5 -11   2   70.39   65.29
   4  11  -2  370.36   42.30
   4  11  -2  322.47   30.90
   4  11  -2  375.86   46.90
  -4 -11   2  290.97   48.70
  -4 -11   2  362.26   68.39
   3  11  -2   24.70   24.10
   3  11  -2    8.00   26.70
   3  11  -2    4.90   20.10
  -3 -11   2   23.40   49.10
  -3 -11   2  -31.50   32.30
   2  11  -2   19.30   21.50
   2  11  -2    7.80   22.10
   2  11  -2   17.20   20.40
  -2 -11   2   -2.80   33.10
  -2 -11   2   35.00   18.10
  -2 -11   2   20.40   42.50
   1  11  -2  129.79   23.70
   1  11  -2  112.69   21.60
   1  11  -2   79.79   22.60
   1  11  -2   96.39   23.30
  -1 -11   2  107.19   40.90
  -1 -11   2   98.79   21.30
  -1 -11   2  107.09   31.90
   0  11  -2  460.15   36.20
   0  11  -2  491.45   33.70
   0  11  -2  508.35   28.20
   0 -11   2  447.76   55.69
   0 -11   2  497.45   43.60
   0 -11   2  429.06   32.50
  -1  11  -2  221.88   25.20
  -1  11  -2  208.38   21.00
  -1  11  -2  222.58   22.60
   1 -11   2  201.88   37.90
   1 -11   2  191.48   25.20
   1 -11   2  197.58   26.30
  -2  11  -2  789.12   34.70
  -2  11  -2  780.32   41.30
  -2  11  -2  780.62   37.00
   2 -11   2  723.73   42.10
   2 -11   2  767.82   60.49
   2 -11   2  739.83   38.60
  -3  11  -2  151.08   20.20
  -3  11  -2  145.99   23.80
  -3  11  -2  156.98   25.10
   3 -11   2  170.68   38.30
   3 -11   2  145.19   22.40
   3 -11   2  134.49   26.70
   3 -11   2  145.49   26.30
  -4  11  -2   12.20   22.20
  -4  11  -2    4.10   20.30
   4 -11   2    2.90   21.10
   4 -11   2   12.30   23.50
   4 -11   2  -13.50   20.70
   4 -11   2   15.70   36.00
  -5  11  -2  137.99   27.70
  -5  11  -2  124.99   26.60
   5 -11   2  143.39   30.50
   5 -11   2   88.39   42.00
  -6  11  -2   -5.90   23.10
  -6  11  -2   -9.80   24.20
  -6  11  -2   34.00   25.30
   6 -11   2   44.00   28.70
   6 -11   2   13.30   44.00
  -7  11  -2  428.46   40.90
  -7  11  -2  429.46   41.20
  -7  11  -2  311.37   35.20
   7 -11   2  415.16   66.19
   7 -11   2  363.56   42.40
   6  10  -2  450.55   50.49
   6  10  -2  371.26   54.49
  -6 -10   2  264.77   54.99
  -6 -10   2  328.47   78.79
   5  10  -2   14.40   30.00
   5  10  -2   30.10   34.30
  -5 -10   2  -70.39   40.40
  -5 -10   2  -55.29   56.49
   4  10  -2    7.00   25.90
   4  10  -2   -2.90   28.10
   4  10  -2    8.80   19.60
  -4 -10   2   28.00   53.39
  -4 -10   2  -59.49   36.30
   3  10  -2   13.40   25.10
   3  10  -2   17.50   23.00
   3  10  -2   26.60   20.00
  -3 -10   2  -21.40   33.40
  -3 -10   2   25.60   47.10
   2  10  -2  311.47   28.10
   2  10  -2  385.96   32.80
   2  10  -2  331.57   38.60
  -2 -10   2  364.86   41.70
  -2 -10   2  312.67   49.80
  -2 -10   2  374.36   27.90
   1  10  -2  165.38   16.30
   1  10  -2  202.88   24.10
   1  10  -2  206.18   24.80
   1  10  -2  190.28   23.50
  -1 -10   2  195.78   32.80
  -1 -10   2  216.08   22.80
  -1 -10   2  177.58   39.80
   0  10  -2   26.70   15.80
   0  10  -2  -11.60   11.60
   0  10  -2    6.70   16.60
   0  10  -2    2.90   12.40
   0 -10   2  -17.50   16.40
   0 -10   2   51.69   17.20
   0 -10   2   23.30   23.00
   0 -10   2   22.30   28.60
  -1  10  -2   92.09   16.60
  -1  10  -2  103.39   17.50
  -1  10  -2   79.29   19.30
   1 -10   2   81.59   28.80
   1 -10   2   64.39   20.10
   1 -10   2   68.29   19.60
  -2  10  -2   25.50   16.20
  -2  10  -2   14.90   14.60
  -2  10  -2    2.40   16.70
   2 -10   2   26.10   27.20
   2 -10   2   33.00   17.60
   2 -10   2    7.20   18.40
  -3  10  -2  131.89   22.20
  -3  10  -2  161.88   19.30
  -3  10  -2  139.99   22.40
   3 -10   2  119.39   34.20
   3 -10   2  176.68   22.70
   3 -10   2  115.79   23.30
   3 -10   2  172.28   25.70
  -4  10  -2   -7.50   18.20
  -4  10  -2    5.20   16.10
  -4  10  -2   21.90   20.90
   4 -10   2    9.70   19.70
   4 -10   2   17.00   22.10
   4 -10   2  -57.49   29.20
   4 -10   2   17.10   21.50
  -5  10  -2  123.19   26.00
  -5  10  -2  106.59   24.00
   5 -10   2   91.29   26.00
   5 -10   2   84.99   27.80
   5 -10   2  124.39   41.70
  -6  10  -2   -4.20   23.90
  -6  10  -2   37.30   25.40
  -6  10  -2   10.10   21.60
   6 -10   2  -12.80   40.40
   6 -10   2   35.80   27.00
  -7  10  -2   75.19   28.70
  -7  10  -2   54.49   27.70
  -7  10  -2   38.40   26.70
   7 -10   2   16.80   29.60
   7 -10   2   46.00   46.60
   8 -10   2  601.14   52.39
   8 -10   2  590.34   75.29
   6   9  -2    8.60   30.90
   6   9  -2   -3.40   36.00
  -6  -9   2 -111.79   54.09
  -6  -9   2 -109.49   42.20
   5   9  -2   -7.10   31.50
   5   9  -2   -4.30   27.40
  -5  -9   2    2.70   37.70
  -5  -9   2  -77.79   49.30
   4   9  -2   78.59   28.00
   4   9  -2   46.00   30.40
   4   9  -2   81.29   20.80
  -4  -9   2  -15.10   48.90
  -4  -9   2   70.09   37.00
   3   9  -2   30.20   17.80
   3   9  -2   19.40   21.80
   3   9  -2   43.90   25.10
  -3  -9   2   18.10   31.20
  -3  -9   2   24.90   44.90
   2   9  -2   15.10   16.90
   2   9  -2   -0.10   18.10
   2   9  -2   -1.20   18.70
  -2  -9   2   -6.40   36.10
  -2  -9   2   -0.50   27.00
  -2  -9   2   27.00   14.80
   1   9  -2   99.99   19.10
   1   9  -2   43.90   17.70
   1   9  -2   77.79   12.20
   1   9  -2   75.39   18.30
  -1  -9   2   82.99   16.90
  -1  -9   2   91.19   32.60
  -1  -9   2   64.79   26.10
   0   9  -2   -0.90   13.40
   0   9  -2   13.00   11.50
   0   9  -2    8.20   14.90
   0   9  -2   20.60   11.90
   0  -9   2   22.10   15.30
   0  -9   2    3.60   20.00
   0  -9   2   38.40   25.20
  -1   9  -2  171.08   17.50
  -1   9  -2  155.38   17.50
  -1   9  -2  203.98   20.50
   1  -9   2  165.48   20.80
   1  -9   2  188.08   29.20
   1  -9   2  181.98   21.30
  -2   9  -2    2.80   14.10
  -2   9  -2   18.80   13.10
  -2   9  -2    0.90   14.90
   2  -9   2   18.30   17.00
   2  -9   2   25.60   16.80
   2  -9   2   30.00   16.20
   2  -9   2   22.50   23.60
  -3   9  -2  608.74   34.70
  -3   9  -2  624.54   33.30
  -3   9  -2  641.64   28.00
   3  -9   2  647.64   51.59
   3  -9   2  608.14   33.80
   3  -9   2  633.04   36.10
   3  -9   2  620.74   35.60
  -4   9  -2  113.19   21.20
  -4   9  -2  117.39   16.80
  -4   9  -2  145.79   23.50
   4  -9   2  118.69   23.70
   4  -9   2  112.09   36.30
   4  -9   2  130.89   24.10
   4  -9   2  114.49   23.00
  -5   9  -2   40.80   20.00
  -5   9  -2    7.70   21.20
   5  -9   2   33.40   23.30
   5  -9   2    8.30   35.70
   5  -9   2   10.90   22.90
   5  -9   2   -8.20   20.70
  -6   9  -2  532.75   37.30
  -6   9  -2  614.34   41.90
  -6   9  -2  591.64   44.00
   6  -9   2  564.54   51.59
   6  -9   2  560.34   70.39
   6  -9   2  575.24   47.00
  -7   9  -2   51.59   26.00
  -7   9  -2   27.20   25.70
   7  -9   2   38.80   45.90
   7  -9   2   77.59   28.30
  -8   9  -2  155.08   33.30
  -8   9  -2   96.09   31.00
   8  -9   2  104.49   33.00
   8  -9   2  149.79   55.29
   6   8  -2  133.39   41.90
   6   8  -2   15.60   30.00
  -6  -8   2  -28.90   53.59
  -6  -8   2   25.20   41.90
   5   8  -2  255.37   43.10
   5   8  -2  274.37   36.00
  -5  -8   2  228.98   43.50
  -5  -8   2  187.78   54.99
   4   8  -2   49.99   19.00
   4   8  -2   78.09   29.20
   4   8  -2   31.10   24.20
  -4  -8   2   28.90   34.00
  -4  -8   2   57.59   45.40
   3   8  -2  348.97   36.10
   3   8  -2  335.47   31.00
   3   8  -2  322.77   29.00
  -3  -8   2  364.86   24.30
  -3  -8   2  356.86   37.70
  -3  -8   2  448.66   54.99
   2   8  -2   37.50   15.90
   2   8  -2   28.20   18.60
   2   8  -2   36.60    8.80
   2   8  -2   33.60   17.40
  -2  -8   2   35.30   34.00
  -2  -8   2   24.70   25.30
  -2  -8   2   40.90   14.00
   1   8  -2  288.17   18.00
   1   8  -2  281.87   28.30
   1   8  -2  294.97   26.50
   1   8  -2  326.17   26.10
  -1  -8   2  293.27   22.40
  -1  -8   2  328.17   30.70
  -1  -8   2  296.67   37.50
   0   8  -2  138.39   18.20
   0   8  -2  154.58   17.00
   0   8  -2  116.99   14.00
   0   8  -2  156.88   15.00
   0  -8   2  118.29   17.10
   0  -8   2  134.69   28.50
   0  -8   2  144.29   22.90
  -1   8  -2  787.02   32.10
  -1   8  -2  773.12   28.50
  -1   8  -2  799.92   30.50
   1  -8   2  732.93   33.50
   1  -8   2  730.93   44.40
   1  -8   2  764.72   32.50
  -2   8  -2    6.90   13.90
  -2   8  -2   -3.80   13.40
  -2   8  -2   -0.40   11.20
   2  -8   2    0.90   13.60
   2  -8   2   -2.20   21.90
   2  -8   2    0.20   14.90
   2  -8   2   14.50   15.40
  -3   8  -2   -5.00   14.60
  -3   8  -2   17.00   12.10
  -3   8  -2    2.70   14.40
   3  -8   2    0.70   15.10
   3  -8   2    1.40   23.90
   3  -8   2    6.00   16.50
   3  -8   2   -4.30   15.30
  -4   8  -2  476.85   31.80
  -4   8  -2  440.96   23.80
  -4   8  -2  463.25   30.80
   4  -8   2  445.06   34.10
   4  -8   2  460.65   35.40
   4  -8   2  403.26   49.90
   4  -8   2  451.55   33.60
  -5   8  -2   76.09   22.10
  -5   8  -2   81.29   23.70
  -5   8  -2   65.59   19.60
   5  -8   2   49.99   24.10
   5  -8   2   62.99   36.80
   5  -8   2   50.29   22.40
   5  -8   2   46.00   24.90
  -6   8  -2  372.06   34.30
  -6   8  -2  380.46   35.10
  -6   8  -2  367.36   29.50
   6  -8   2  386.56   37.60
   6  -8   2  369.76   55.19
   6  -8   2  352.56   37.90
  -7   8  -2  126.59   28.60
  -7   8  -2  165.28   28.50
   7  -8   2  144.69   49.70
   7  -8   2  107.19   34.40
   7  -8   2  106.39   29.40
  -8   8  -2   40.80   30.60
  -8   8  -2   23.40   25.20
  -8   8  -2   24.70   26.40
   8  -8   2   12.90   48.40
   8  -8   2  -16.20   25.20
   7   7  -2  109.09   35.10
   7   7  -2   59.79   41.50
  -7  -7   2   76.59   46.40
  -7  -7   2  -65.39   58.19
   6   7  -2   73.49   29.70
   6   7  -2   62.69   38.10
  -6  -7   2  -84.19   49.30
  -6  -7   2  -36.40   38.20
   5   7  -2   42.70   19.70
   5   7  -2   31.60   30.70
   5   7  -2   36.00   25.60
  -5  -7   2   -7.50   43.90
  -5  -7   2    1.40   33.70
   4   7  -2   48.60   18.10
   4   7  -2   24.00   25.70
   4   7  -2   36.40   22.90
  -4  -7   2   63.09   31.60
  -4  -7   2   -3.20   39.70
   3   7  -2  601.64   45.40
   3   7  -2  616.24   36.70
   3   7  -2  613.14   31.30
  -3  -7   2  604.84   25.50
  -3  -7   2  611.44   61.69
  -3  -7   2  594.54   45.30
   2   7  -2   -0.80   15.20
   2   7  -2    6.80   13.40
   2   7  -2   -0.70   16.60
   2   7  -2    8.80    7.00
  -2  -7   2   26.50   11.50
  -2  -7   2    5.00   21.50
  -2  -7   2  -17.20   29.60
   1   7  -2   29.70   14.50
   1   7  -2   48.90   15.60
   1   7  -2   46.20   10.00
   1   7  -2   44.20   14.20
  -1  -7   2   44.90   22.90
  -1  -7   2   26.60   27.10
  -1  -7   2   21.60   12.20
   0   7  -2   30.50   11.40
   0   7  -2   34.30   14.20
   0   7  -2   31.60   11.60
   0   7  -2   24.20   12.60
   0  -7   2  -29.70   23.30
   0  -7   2   19.00   13.80
   0  -7   2   38.50   21.00
  -1   7  -2  156.38   18.50
  -1   7  -2  106.29   14.40
  -1   7  -2  150.68   16.30
   1  -7   2  142.59   18.00
   1  -7   2   96.59   24.00
   1  -7   2  107.59   18.80
  -2   7  -2 2951.10   59.39
  -2   7  -2 2888.91   64.79
  -2   7  -2 2922.61   65.29
   2  -7   2 2803.22   80.49
   2  -7   2 2901.11   66.19
   2  -7   2 2931.31   67.39
   2  -7   2 2934.81   67.99
  -3   7  -2   -3.70   10.20
  -3   7  -2   -8.60   12.90
  -3   7  -2   10.70   14.40
   3  -7   2   17.50   16.60
   3  -7   2   -1.30   15.30
   3  -7   2  -20.10   21.20
   3  -7   2   14.50   15.20
  -4   7  -2  899.61   29.40
  -4   7  -2  895.21   37.80
  -4   7  -2  899.21   36.40
   4  -7   2  983.30   57.79
   4  -7   2  984.10   44.20
   4  -7   2  940.71   34.60
   4  -7   2  941.31   40.20
   4  -7   2  893.61   40.60
  -5   7  -2  160.08   25.30
  -5   7  -2  142.39   23.00
  -5   7  -2  137.89   17.60
  -5   7  -2  147.69   20.10
   5  -7   2  110.39   20.80
   5  -7   2  155.08   27.40
   5  -7   2  130.59   23.80
   5  -7   2  121.59   25.40
   5  -7   2  183.58   40.80
  -6   7  -2    2.70   22.40
  -6   7  -2    6.80   17.10
  -6   7  -2   17.20   20.90
   6  -7   2   24.00   23.80
   6  -7   2   13.00   36.60
   6  -7   2    8.80   26.40
  -7   7  -2    7.30   24.80
  -7   7  -2  115.39   39.50
  -7   7  -2   23.60   21.80
   7  -7   2   21.80   30.10
   7  -7   2   21.70   26.10
   7  -7   2   23.60   41.90
  -8   7  -2  198.88   33.60
  -8   7  -2  382.96   58.19
  -8   7  -2  257.17   38.40
   8  -7   2  254.47   60.19
   8  -7   2  203.28   43.70
   7   6  -2    6.90   35.90
   7   6  -2   51.29   31.80
  -7  -6   2    1.60   41.50
  -7  -6   2  -76.79   51.29
   6   6  -2   -4.40   25.90
   6   6  -2    1.30   32.60
  -6  -6   2  -28.10   34.90
  -6  -6   2 -100.09   45.20
   5   6  -2   62.49   31.90
   5   6  -2   95.99   27.00
   5   6  -2   84.49   20.30
  -5  -6   2   64.99   42.70
  -5  -6   2   53.89   34.40
   4   6  -2    5.20   20.90
   4   6  -2    6.90   23.30
   4   6  -2   21.40   16.10
  -4  -6   2   -6.50   26.70
  -4  -6   2   34.90   36.20
   3   6  -2   25.30   14.10
   3   6  -2   18.00   16.50
   3   6  -2   15.90   20.00
  -3  -6   2  -24.10   21.20
  -3  -6   2   18.60   30.50
  -3  -6   2   38.90   12.40
   2   6  -2  207.38   18.60
   2   6  -2  170.78   11.10
   2   6  -2  208.48   24.10
   2   6  -2  199.08   20.40
  -2  -6   2  228.08   34.40
  -2  -6   2  213.48   17.10
  -2  -6   2  218.98   25.70
   1   6  -2   68.69   15.20
   1   6  -2  107.19   11.00
   1   6  -2   94.99   16.40
   1   6  -2   95.09   17.50
  -1  -6   2  112.69   30.80
  -1  -6   2  125.29   23.30
  -1  -6   2   85.99   12.70
   0   6  -2  736.23   24.50
   0   6  -2  723.03   26.10
   0   6  -2  694.03   26.80
   0   6  -2  712.03   29.10
   0  -6   2  661.83   45.00
   0  -6   2  582.74   30.50
   0  -6   2  745.53   37.40
   0  -6   2  752.22   27.00
  -1   6  -2   28.10   14.50
  -1   6  -2   30.60   13.10
  -1   6  -2   14.20   11.40
   1  -6   2  -11.50   19.50
   1  -6   2   23.00   13.90
   1  -6   2  -22.90   15.70
  -2   6  -2 3942.61   73.69
  -2   6  -2 3922.31   80.39
  -2   6  -2 4024.90   80.79
   2  -6   2 3972.70   82.99
   2  -6   2 3966.90   96.29
   2  -6   2 3927.01   82.29
   2  -6   2 3912.51   82.09
  -3   6  -2 1572.34   42.80
  -3   6  -2 1673.13   45.40
  -3   6  -2 1506.75   36.00
   3  -6   2 1627.14   40.10
   3  -6   2 1595.54   46.30
   3  -6   2 1610.24   47.20
   3  -6   2 1530.05   47.70
  -4   6  -2   27.30   17.70
  -4   6  -2   20.80   13.50
  -4   6  -2   25.10   15.50
  -4   6  -2   19.70   11.20
   4  -6   2    9.30   14.10
   4  -6   2   11.40   16.30
   4  -6   2  -17.80   16.10
   4  -6   2   22.20   25.60
   4  -6   2   24.70   18.60
  -5   6  -2   83.99   15.80
  -5   6  -2   94.29   17.30
  -5   6  -2   73.39   19.50
  -5   6  -2   97.79   22.20
   5  -6   2   64.29   21.70
   5  -6   2   81.39   16.00
   5  -6   2   53.79   20.00
   5  -6   2  122.79   25.60
   5  -6   2   66.39   32.60
  -6   6  -2   62.49   21.50
  -6   6  -2   85.79   23.60
  -6   6  -2   67.29   18.50
   6  -6   2   75.49   28.60
   6  -6   2   69.99   24.10
   6  -6   2   53.79   24.10
   6  -6   2   92.99   41.00
  -7   6  -2  -14.80   20.20
  -7   6  -2    2.70   23.10
  -7   6  -2   69.09   37.90
   7  -6   2   -2.50   30.00
   7  -6   2    8.40   42.00
   7  -6   2  -18.30   22.90
  -8   6  -2   35.10   42.40
  -8   6  -2   52.69   31.50
  -8   6  -2   33.00   26.50
   8  -6   2   -5.30   34.00
   8  -6   2   45.20   50.79
   7   5  -2  -32.70   33.90
   7   5  -2   44.30   29.00
  -7  -5   2 -104.09   47.10
  -7  -5   2  -27.10   38.80
   6   5  -2  171.88   40.70
   6   5  -2   61.49   27.60
  -6  -5   2   63.99   46.80
  -6  -5   2   94.19   36.30
   5   5  -2  101.59   31.70
   5   5  -2   78.49   25.20
   5   5  -2   75.69   19.00
  -5  -5   2   37.80   39.60
  -5  -5   2   89.09   32.60
   4   5  -2  132.39   23.80
   4   5  -2   93.89   26.10
   4   5  -2  117.29   18.50
  -4  -5   2  117.39   36.20
  -4  -5   2   92.39   15.10
  -4  -5   2  120.19   27.60
   3   5  -2  155.98   24.80
   3   5  -2  214.08   22.80
   3   5  -2  190.78   18.00
  -3  -5   2  209.38   17.00
  -3  -5   2  221.78   26.60
  -3  -5   2  222.98   32.90
   2   5  -2 1432.16   50.69
   2   5  -2 1388.66   28.50
   2   5  -2 1363.26   42.30
   2   5  -2 1421.16   39.40
  -2  -5   2 1475.85   59.69
  -2  -5   2 1414.26   32.90
  -2  -5   2 1455.95   48.90
   1   5  -2   15.70   13.10
   1   5  -2   36.70   13.50
   1   5  -2   19.60   14.70
   1   5  -2   42.10    9.20
  -1  -5   2   45.50   26.40
  -1  -5   2   56.99   20.60
  -1  -5   2   25.50   10.60
   0   5  -2 4738.43   88.79
   0   5  -2 4686.23   87.19
   0   5  -2 4690.03   85.69
   0   5  -2 4755.92   87.09
   0  -5   2 4724.23   87.69
   0  -5   2 4803.02   86.99
   0  -5   2 4633.94   91.69
   0  -5   2 4651.63  100.49
  -1   5  -2 1220.28   32.80
  -1   5  -2 1225.28   34.00
  -1   5  -2 1223.08   29.00
   1  -5   2 1226.88   45.00
   1  -5   2 1148.39   35.60
   1  -5   2 1236.38   35.00
  -2   5  -2  389.06   17.00
  -2   5  -2  337.97   22.90
  -2   5  -2  407.66   22.90
   2  -5   2  371.06   24.90
   2  -5   2  292.27   32.00
   2  -5   2  354.66   17.10
   2  -5   2  396.26   25.10
   2  -5   2  341.57   25.10
  -3   5  -2  146.39   12.20
  -3   5  -2  126.59   14.60
  -3   5  -2  108.29   16.60
   3  -5   2  130.09   17.60
   3  -5   2   89.79   18.10
   3  -5   2  110.29   15.50
   3  -5   2  106.49   18.60
   3  -5   2  123.49   25.90
  -4   5  -2   29.40   12.50
  -4   5  -2   33.20   14.50
  -4   5  -2   35.50   16.90
  -4   5  -2   35.30   11.50
   4  -5   2   30.00   15.50
   4  -5   2   28.30   15.50
   4  -5   2   24.70   24.80
   4  -5   2   40.40   17.70
   4  -5   2   35.50   11.40
   4  -5   2   32.00   18.30
  -5   5  -2  318.57   27.80
  -5   5  -2  358.66   24.30
  -5   5  -2  324.37   28.50
  -5   5  -2  311.17   25.00
   5  -5   2  384.66   36.70
   5  -5   2  336.37   24.90
   5  -5   2  380.06   33.70
   5  -5   2  404.66   41.20
   5  -5   2  406.76   45.90
  -6   5  -2   43.90   17.90
  -6   5  -2   59.89   23.90
  -6   5  -2    8.70   15.90
  -6   5  -2   62.99   36.30
  -6   5  -2   34.60   22.20
   6  -5   2   25.00   23.70
   6  -5   2   45.70   36.20
   6  -5   2   18.80   22.00
   6  -5   2   15.60   26.70
  -7   5  -2  102.19   27.10
  -7   5  -2   93.89   22.10
  -7   5  -2  187.48   46.70
   7  -5   2  115.69   31.90
   7  -5   2  148.79   36.80
   7  -5   2  106.49   48.30
  -8   5  -2   59.89   31.00
  -8   5  -2  -42.40   36.80
  -8   5  -2   39.30   25.20
   8  -5   2   25.70   48.00
   8  -5   2  -31.80   30.90
   7   4  -2   83.69   30.00
   7   4  -2   95.39   39.50
  -7  -4   2   60.49   39.60
  -7  -4   2    2.80   46.00
   6   4  -2   76.39   25.90
   6   4  -2   47.30   33.90
  -6  -4   2  101.69   43.80
  -6  -4   2   96.09   35.00
   5   4  -2   76.09   18.80
   5   4  -2   87.09   24.90
   5   4  -2   55.59   28.40
  -5  -4   2   45.30   33.80
  -5  -4   2   75.69   29.60
   4   4  -2  582.54   29.70
   4   4  -2  560.84   45.40
   4   4  -2  568.84   35.80
  -4  -4   2  580.44   48.10
  -4  -4   2  511.05   40.50
  -4  -4   2  624.84   24.40
   3   4  -2  232.88   18.70
   3   4  -2  235.88   26.60
   3   4  -2  253.57   23.00
  -3  -4   2  233.38   25.60
  -3  -4   2  286.67   16.60
  -3  -4   2  293.27   32.60
   2   4  -2 2088.59   53.19
   2   4  -2 2171.18   39.80
   2   4  -2 2195.58   62.49
   2   4  -2 2201.18   49.90
  -2  -4   2 2128.19   67.29
  -2  -4   2 2145.29   42.80
  -2  -4   2 2191.58   60.09
   1   4  -2   71.39   13.20
   1   4  -2   75.09    8.50
   1   4  -2   63.69   15.20
   1   4  -2   73.19   12.30
  -1  -4   2   90.09   17.80
  -1  -4   2   67.39    8.70
  -1  -4   2  100.99   23.30
   0   4  -2  159.98   15.90
   0   4  -2  182.08   14.20
   0   4  -2  161.08   11.90
   0   4  -2  153.48   11.90
   0  -4   2  157.28   13.20
   0  -4   2  171.48   15.00
   0  -4   2  141.39   19.50
   0  -4   2  177.58   17.50
  -1   4  -2  908.51   26.60
  -1   4  -2  876.01   21.60
  -1   4  -2  917.01   26.80
   1  -4   2  942.81   29.00
   1  -4   2  892.51   37.40
   1  -4   2  896.91   29.60
  -2   4  -2 6916.81  123.29
  -2   4  -2 6830.32  120.69
  -2   4  -2 6661.43  115.59
   2  -4   2 6556.04  137.69
   2  -4   2 6789.02  120.99
   2  -4   2 6747.52  126.29
   2  -4   2 6968.60  124.69
   2  -4   2 7003.10  125.89
  -3   4  -2   62.79   10.90
  -3   4  -2   43.00   16.80
  -3   4  -2   54.89   14.00
  -3   4  -2   73.89   12.50
   3  -4   2   41.10   16.40
   3  -4   2   59.29   11.10
   3  -4   2   73.69   15.40
   3  -4   2   52.39   17.30
   3  -4   2   64.99   15.30
   3  -4   2   54.79   23.00
  -4   4  -2  148.09   19.20
  -4   4  -2  142.19   17.10
  -4   4  -2  151.68   15.30
  -4   4  -2  194.18   17.50
   4  -4   2  125.79   19.70
   4  -4   2  157.78   15.30
   4  -4   2  153.18   21.10
   4  -4   2  158.98   23.30
   4  -4   2  160.08   30.70
  -5   4  -2   50.29   16.50
  -5   4  -2   69.49   14.70
  -5   4  -2   61.69   31.20
  -5   4  -2   45.60   20.10
  -5   4  -2   26.80   13.80
   5  -4   2   25.10   20.90
   5  -4   2   38.30   29.90
   5  -4   2   34.10   22.10
   5  -4   2   35.20   19.20
   5  -4   2   29.20   15.10
  -6   4  -2  652.43   38.00
  -6   4  -2  633.34   40.20
  -6   4  -2  702.33   59.99
  -6   4  -2  660.23   35.00
  -6   4  -2  788.02   33.20
   6  -4   2  664.13   34.90
   6  -4   2  657.03   51.59
   6  -4   2  701.53   42.30
   6  -4   2  761.32   68.19
   6  -4   2  739.93   53.79
  -7   4  -2  143.99   26.00
  -7   4  -2  168.18   35.90
  -7   4  -2  156.28   42.70
   7  -4   2  161.28   37.90
   7  -4   2  210.68   51.29
   7  -4   2  148.09   35.00
  -8   4  -2  145.59   38.70
  -8   4  -2  188.38   50.69
  -8   4  -2  174.38   30.00
   8  -4   2  169.78   54.49
   8  -4   2  151.98   40.20
   8  -4   2  140.49   41.70
   8   3  -2   23.80   29.00
   8   3  -2   14.20   39.70
  -8  -3   2  -75.39   47.30
  -8  -3   2    7.70   42.10
   7   3  -2  -10.00   25.30
   7   3  -2  -17.70   32.20
  -7  -3   2  -54.89   39.50
  -7  -3   2  -39.80   33.90
   6   3  -2  118.59   28.20
   6   3  -2  136.89   36.20
  -6  -3   2  165.38   37.10
  -6  -3   2  162.28   41.90
   5   3  -2   10.70   20.90
   5   3  -2   25.50   16.30
   5   3  -2  -28.60   23.00
  -5  -3   2   -2.70   29.60
  -5  -3   2   -4.80   18.50
  -5  -3   2  -14.40   25.10
   4   3  -2 1358.36   47.60
   4   3  -2 1289.47   28.60
   4   3  -2 1370.96   58.69
   4   3  -2 1261.27   39.80
  -4  -3   2 1275.37   33.60
  -4  -3   2 1273.47   53.69
  -4  -3   2 1350.86   58.49
  -4  -3   2 1238.38   28.10
   3   3  -2  281.77   22.40
   3   3  -2  306.17   33.30
   3   3  -2  271.17   12.70
   3   3  -2  272.27   25.00
  -3  -3   2  278.47   15.80
  -3  -3   2  272.47   26.80
  -3  -3   2  271.77   34.80
   2   3  -2  923.71   40.80
   2   3  -2  896.41   29.50
   2   3  -2  918.51   33.00
   2   3  -2  921.71   21.10
  -2  -3   2  943.71   21.90
  -2  -3   2 1021.20   43.70
   1   3  -2  167.18   13.30
   1   3  -2  176.58   17.70
   1   3  -2  165.08    9.40
   1   3  -2  159.38   11.10
   1   3  -2  174.78   14.70
  -1  -3   2  174.68   20.90
  -1  -3   2  146.19    9.60
  -1  -3   2  183.38   17.20
   0   3  -2  995.70   25.80
   0   3  -2  969.40   24.30
   0   3  -2 1033.00   24.30
   0   3  -2 1016.90   26.00
   0  -3   2  950.50   33.90
   0  -3   2 1006.10   24.10
   0  -3   2  979.40   31.00
   0  -3   2 1013.40   27.20
  -1   3  -2  701.83   22.60
  -1   3  -2  657.83   19.90
  -1   3  -2  697.13   16.00
  -1   3  -2  733.63   21.50
   1  -3   2  699.13   25.80
   1  -3   2  713.43   32.70
   1  -3   2  684.93   19.60
   1  -3   2  675.73   15.90
   1  -3   2  721.63   24.80
  -2   3  -2  190.18   16.60
  -2   3  -2  188.58   11.80
  -2   3  -2  185.38   14.50
  -2   3  -2  194.98   14.50
   2  -3   2  196.78   23.70
   2  -3   2  183.08   17.70
   2  -3   2  229.48   18.30
   2  -3   2  176.58   19.40
   2  -3   2  181.58   12.10
  -3   3  -2  246.18   20.50
  -3   3  -2  241.88   17.80
  -3   3  -2  246.48   20.70
   3  -3   2  231.08   22.70
   3  -3   2  257.17   17.40
   3  -3   2  232.18   28.60
   3  -3   2  241.08   26.50
   3  -3   2  247.68   21.00
  -4   3  -2  535.05   25.30
  -4   3  -2  522.85   47.00
  -4   3  -2  534.55   29.70
  -4   3  -2  502.05   22.30
   4  -3   2  505.75   22.60
   4  -3   2  522.75   44.10
   4  -3   2  546.95   36.40
   4  -3   2  534.95   29.10
   4  -3   2  529.95   35.60
   4  -3   2  533.05   24.90
  -5   3  -2    6.70   16.70
  -5   3  -2   11.70   12.10
  -5   3  -2    5.50   26.30
  -5   3  -2    1.60   13.20
   5  -3   2    4.30   14.40
   5  -3   2    0.70   19.60
   5  -3   2    7.00   11.90
   5  -3   2   10.40   21.20
   5  -3   2    9.20   17.50
   5  -3   2   29.90   28.90
  -6   3  -2  136.99   38.20
  -6   3  -2  103.59   18.70
  -6   3  -2  150.18   24.20
   6  -3   2   94.09   21.00
   6  -3   2  146.79   32.40
   6  -3   2  140.89   30.30
   6  -3   2  117.59   40.80
  -7   3  -2   29.30   29.80
  -7   3  -2    7.70   21.40
  -7   3  -2   -8.70   35.80
   7  -3   2   -3.90   31.70
   7  -3   2   -2.70   42.10
   7  -3   2    6.60   29.80
  -8   3  -2  -11.20   42.40
  -8   3  -2   28.70   32.00
  -8   3  -2    6.50   24.20
   8  -3   2  -31.40   33.50
   8  -3   2   13.60   35.10
   8   2  -2   24.10   37.60
   8   2  -2  -13.20   27.30
  -8  -2   2  -29.50   39.10
  -8  -2   2  -90.39   43.60
   7   2  -2   13.20   25.50
   7   2  -2  -33.00   30.20
  -7  -2   2  -20.30   37.80
  -7  -2   2  -15.90   33.70
   6   2  -2  237.68   24.80
   6   2  -2  239.08   39.60
   6   2  -2  266.57   31.40
   6   2  -2  206.28   35.80
  -6  -2   2  259.17   38.40
  -6  -2   2  259.07   44.50
   5   2  -2  196.18   21.00
   5   2  -2  148.79   28.00
   5   2  -2  162.28   30.40
   5   2  -2  157.68   24.80
  -5  -2   2  168.78   33.40
  -5  -2   2  146.79   17.20
  -5  -2   2  157.68   29.10
   4   2  -2  280.37   27.50
   4   2  -2  314.57   26.20
   4   2  -2  323.17   37.00
   4   2  -2  307.97   24.30
   4   2  -2  311.07   16.40
  -4  -2   2  315.07   37.90
  -4  -2   2  255.07   26.90
  -4  -2   2  294.57   18.60
   3   2  -2   36.40    8.80
   3   2  -2   72.49   20.20
   3   2  -2   56.09   17.50
   3   2  -2   43.70   13.80
   3   2  -2   51.49   15.90
  -3  -2   2   61.69   22.60
  -3  -2   2   65.19   19.90
  -3  -2   2   47.10   10.10
   2   2  -2 8299.27  155.28
   2   2  -2 8012.60  136.69
   2   2  -2 8059.99  146.19
   2   2  -2 8225.58  142.89
  -2  -2   2 8124.79  148.69
  -2  -2   2 8184.08  150.48
  -2  -2   2 7907.91  135.39
   1   2  -2  703.43   28.60
   1   2  -2  646.94   21.50
   1   2  -2  626.14   23.50
   1   2  -2  670.73   17.40
  -1  -2   2  620.74   31.10
  -1  -2   2  683.63   26.90
  -1  -2   2  661.53   29.00
   0   2  -2 5588.24   92.89
   0   2  -2 5265.57   90.39
   0   2  -2 5239.08   90.69
   0   2  -2 5201.78   89.49
   0  -2   2 5224.78   91.99
   0  -2   2 5141.69   89.19
   0  -2   2 4962.50   94.59
   0  -2   2 5341.47   93.89
  -1   2  -2  118.89   12.10
  -1   2  -2  155.48   11.70
  -1   2  -2  146.89   11.90
   1  -2   2  121.59   17.70
   1  -2   2  110.09   11.00
   1  -2   2   97.69   12.40
   1  -2   2  132.89   12.70
  -2   2  -2  772.12   23.20
  -2   2  -2  750.62   25.70
  -2   2  -2  698.03   19.50
   2  -2   2  633.74   28.70
   2  -2   2  720.53   20.10
   2  -2   2  739.53   29.20
   2  -2   2  720.53   27.20
   2  -2   2  685.33   37.10
  -3   2  -2  321.87   25.00
  -3   2  -2  340.77   17.40
  -3   2  -2  347.07   20.00
   3  -2   2  345.77   17.10
   3  -2   2  333.97   19.50
   3  -2   2  309.77   28.70
   3  -2   2  332.37   36.80
   3  -2   2  343.77   25.50
   3  -2   2  362.56   30.40
  -4   2  -2   89.29   13.20
  -4   2  -2   93.59   12.10
  -4   2  -2   90.89   26.00
  -4   2  -2   87.49   16.70
   4  -2   2   59.19   11.70
   4  -2   2   76.19   21.00
   4  -2   2   91.49   15.10
   4  -2   2   80.39   25.40
   4  -2   2   70.09   19.80
   4  -2   2   75.79   17.50
  -5   2  -2  675.53   34.20
  -5   2  -2  651.43   28.50
  -5   2  -2  636.04   52.49
  -5   2  -2  635.44   26.20
   5  -2   2  624.34   47.60
   5  -2   2  645.74   46.00
   5  -2   2  663.43   32.30
   5  -2   2  621.04   55.19
   5  -2   2  673.33   27.10
  -6   2  -2   42.60   16.20
  -6   2  -2   97.99   36.10
  -6   2  -2   92.89   22.50
  -6   2  -2   79.39   30.50
   6  -2   2   85.19   38.40
   6  -2   2   58.69   29.10
   6  -2   2   85.89   20.90
   6  -2   2   78.89   29.10
  -7   2  -2   28.50   40.40
  -7   2  -2   41.70   22.40
  -7   2  -2   52.29   31.10
   7  -2   2   50.49   31.60
   7  -2   2   53.19   33.20
  -8   2  -2  295.17   57.39
  -8   2  -2  282.47   43.50
   8  -2   2  258.67   49.00
   8  -2   2  300.77   47.30
   8   1  -2  316.27   52.19
   8   1  -2  299.37   38.60
  -8  -1   2  296.17   57.19
  -8  -1   2  259.27   45.00
   7   1  -2   49.60   26.50
   7   1  -2   69.29   34.60
   7   1  -2   51.79   32.40
  -7  -1   2  237.38   43.30
  -7  -1   2   45.00   38.60
  -7  -1   2   70.99   34.40
   6   1  -2   62.49   24.10
   6   1  -2   74.89   30.40
   6   1  -2   54.69   29.00
   6   1  -2   71.89   19.50
  -6  -1   2   88.09   34.90
  -6  -1   2   46.70   30.10
   5   1  -2  -12.20   18.30
   5   1  -2  -20.10    9.90
   5   1  -2  -19.90   14.70
   5   1  -2   18.60   22.80
   5   1  -2   -9.10   20.60
  -5  -1   2   19.80   22.90
  -5  -1   2    0.40   25.90
  -5  -1   2   -4.70   13.40
  -5  -1   2    9.00   11.50
   4   1  -2 1632.04   45.70
   4   1  -2 1716.23   51.09
   4   1  -2 1684.43   61.59
   4   1  -2 1776.72   56.29
   4   1  -2 1671.33   39.80
  -4  -1   2 1744.93   60.59
  -4  -1   2 1702.93   55.29
  -4  -1   2 1720.03   40.80
   3   1  -2  176.88   21.50
   3   1  -2  180.48   24.30
   3   1  -2  182.68   17.40
   3   1  -2  199.88   15.70
   3   1  -2  189.38   20.10
  -3  -1   2  193.58   24.60
  -3  -1   2  187.08   15.40
  -3  -1   2  166.38   21.30
   2   1  -2  108.09   15.40
   2   1  -2  127.19   13.90
   2   1  -2  129.09   16.00
   2   1  -2  116.39    9.30
   2   1  -2  127.29   10.50
   2   1  -2  115.59   18.70
  -2  -1   2  138.49   17.60
  -2  -1   2  115.79   15.60
  -2  -1   2  113.89    9.00
   1   1  -2  213.98   17.10
   1   1  -2  192.78   14.80
   1   1  -2  195.38   12.40
   1   1  -2  202.88   20.20
  -1  -1   2  273.67   20.10
  -1  -1   2  243.08   17.70
  -1  -1   2  189.68   21.70
   0   1  -2 1529.55   28.40
   0   1  -2 1516.45   29.70
   0   1  -2 1508.45   29.50
   0   1  -2 1509.65   28.80
   0  -1   2 1582.24   32.50
   0  -1   2 1522.15   31.80
   0  -1   2 1538.25   32.70
   0  -1   2 1535.15   28.60
  -1   1  -2   10.30    5.20
  -1   1  -2   14.40    8.20
  -1   1  -2  -14.10    4.90
  -1   1  -2   18.40    9.80
   1  -1   2    1.20    5.20
   1  -1   2   -8.90   10.60
   1  -1   2   -4.20    9.90
   1  -1   2   -3.50    5.10
   1  -1   2    6.60   13.90
  -2   1  -2  438.86   34.80
  -2   1  -2  453.65   17.40
  -2   1  -2  476.35   22.60
  -2   1  -2  462.55   14.00
   2  -1   2  458.05   32.60
   2  -1   2  413.36   25.40
   2  -1   2  439.86   26.50
   2  -1   2  449.16   18.10
   2  -1   2  461.55   14.30
  -3   1  -2    8.40   13.60
  -3   1  -2   -2.50    8.60
  -3   1  -2  -26.80   21.70
  -3   1  -2    3.20    9.80
   3  -1   2    6.20   15.60
   3  -1   2    4.50   21.10
   3  -1   2   -9.20    8.60
   3  -1   2  -28.60   15.20
   3  -1   2   -0.10   11.70
  -4   1  -2  308.77   34.70
  -4   1  -2  250.47   18.00
  -4   1  -2  283.67   23.50
  -4   1  -2  317.37   17.00
   4  -1   2  303.67   31.60
   4  -1   2  248.18   27.40
   4  -1   2  310.77   40.10
   4  -1   2  325.47   17.80
  -5   1  -2   39.20   11.60
  -5   1  -2    6.70   16.10
  -5   1  -2  -16.50   11.80
  -5   1  -2  -28.70   25.90
   5  -1   2   -9.90   21.30
   5  -1   2    2.60   11.50
   5  -1   2    7.60   27.80
   5  -1   2    3.80   15.90
   5  -1   2   16.00   23.00
  -6   1  -2  144.69   23.40
  -6   1  -2   99.39   37.50
  -6   1  -2  117.09   31.80
   6  -1   2  113.39   22.80
   6  -1   2  126.79   33.10
   6  -1   2  106.49   31.60
  -7   1  -2   77.69   43.00
  -7   1  -2   97.59   33.30
  -7   1  -2   77.19   23.60
   7  -1   2   45.30   25.30
   7  -1   2  104.19   35.20
   7  -1   2  109.69   36.30
  -8   1  -2  100.09   51.79
  -8   1  -2   31.10   35.60
   8  -1   2   31.70   37.90
   8  -1   2   28.60   36.60
   8   0  -2   26.30   37.80
   8   0  -2   38.60   28.10
  -8   0   2  -23.30   40.40
  -8   0   2   23.70   36.10
   7   0  -2    1.40   29.60
   7   0  -2   -6.20   29.50
   7   0  -2  -19.20   22.60
  -7   0   2  -22.10   32.60
  -7   0   2  -27.00   30.10
  -7   0   2  166.78   43.00
   6   0  -2   -5.50   21.80
   6   0  -2   29.40   18.60
   6   0  -2   41.80   26.90
   6   0  -2   51.09   28.90
  -6   0   2   96.79   35.30
  -6   0   2   34.10   30.30
  -6   0   2   41.10   26.90
  -6   0   2   17.30   16.20
   5   0  -2  172.88   29.10
   5   0  -2  215.78   25.10
   5   0  -2  215.68   29.60
   5   0  -2  227.08   22.30
   5   0  -2  259.57   20.80
  -5   0   2  236.88   20.80
  -5   0   2  234.98   19.70
  -5   0   2  205.68   28.70
  -5   0   2  253.57   33.40
   4   0  -2    3.50   18.40
   4   0  -2    8.10   13.40
   4   0  -2   17.10   16.80
   4   0  -2   -5.80   14.60
   4   0  -2  -13.80   10.90
   4   0  -2    7.00   10.60
  -4   0   2    8.50   11.70
  -4   0   2   -3.80   17.00
  -4   0   2   18.90   19.50
   3   0  -2  438.16   28.30
   3   0  -2  394.16   26.50
   3   0  -2  410.86   20.60
   3   0  -2  392.36   19.50
   3   0  -2  422.66   33.60
   3   0  -2  383.96   23.90
   3   0  -2  400.36   32.10
  -3   0   2  436.36   32.30
  -3   0   2  409.96   30.90
  -3   0   2  417.36   20.10
   2   0  -2 1298.07   31.20
   2   0  -2 1312.97   36.10
   2   0  -2 1307.17   38.20
   2   0  -2 1273.37   35.50
   2   0  -2 1280.57   40.90
   2   0  -2 1297.77   34.20
   2   0  -2 1324.07   29.30
  -2   0   2 1329.37   35.60
  -2   0   2 1275.27   43.10
  -2   0   2 1268.57   37.30
   1   0  -2   75.29    9.10
   1   0  -2   70.39   11.00
   1   0  -2   55.99    9.00
   1   0  -2   69.99    6.90
   1   0  -2   58.69   11.80
   1   0  -2   69.49   11.00
  -1   0   2   76.99   10.20
  -1   0   2   67.19   13.00
  -1   0   2   50.09    6.90
  -1   0   2   58.69    9.00
  -1   0   2   79.79    9.60
   0   0  -2    3.90    6.60
   0   0  -2    6.70    5.40
   0   0  -2    4.90    6.00
   0   0  -2    4.80    5.80
   0   0  -2   -0.20    5.60
   0   0  -2   -2.00    5.90
   0   0  -2   -4.80    7.10
   0   0   2    5.60    5.50
   0   0   2    7.80    7.50
   0   0   2    3.30    5.50
   0   0   2    4.40    6.20
   0   0   2    4.40    5.50
  -1   0  -2 4781.92   91.69
  -1   0  -2 4750.72   84.09
  -1   0  -2 4746.53   81.49
   1   0   2 4621.54   91.99
   1   0   2 4708.53   89.29
   1   0   2 4765.12   87.69
   1   0   2 4834.52   82.09
  -2   0  -2  350.96   30.20
  -2   0  -2  391.16   15.20
  -2   0  -2  401.86   20.90
   2   0   2  380.26   25.80
   2   0   2  389.96   18.30
   2   0   2  423.16   28.20
   2   0   2  384.86   12.40
   2   0   2  365.76   31.90
  -3   0  -2  314.77   16.50
  -3   0  -2  325.87   23.60
  -3   0  -2  336.67   32.90
   3   0   2  342.87   21.80
   3   0   2  321.77   32.50
   3   0   2  319.47   15.30
   3   0   2  341.87   36.80
   3   0   2  286.27   28.70
  -4   0  -2  421.56   19.10
  -4   0  -2  471.55   26.20
  -4   0  -2  429.46   41.60
   4   0   2  420.76   26.80
   4   0   2  473.15   43.70
   4   0   2  475.55   39.20
   4   0   2  440.36   18.90
   4   0   2  430.96   35.90
  -5   0  -2  147.39   20.90
  -5   0  -2  164.18   29.80
  -5   0  -2  195.28   36.70
  -5   0  -2  123.29   14.40
   5   0   2  163.38   29.00
   5   0   2  158.08   21.60
   5   0   2  173.38   29.00
  -6   0  -2  234.88   36.20
  -6   0  -2  282.87   47.00
  -6   0  -2  237.38   25.90
   6   0   2  305.07   38.60
   6   0   2  225.88   37.90
   6   0   2  278.17   28.50
  -7   0  -2   49.50   31.60
  -7   0  -2    4.00   41.90
  -7   0  -2   35.90   23.30
   7   0   2   19.20   23.40
   7   0   2   42.70   31.50
   7   0   2   29.00   34.50
  -8   0  -2   98.49   41.10
  -8   0  -2   65.69   50.79
   8   0   2    8.30   37.40
   8   0   2   34.60   39.70
   8  -1  -2  280.37   36.60
   8  -1  -2  360.86   51.89
   8  -1  -2  333.77   47.20
  -8   1   2  287.67   43.40
  -8   1   2  370.36   53.39
   7  -1  -2   96.99   34.20
   7  -1  -2  126.49   27.80
   7  -1  -2  114.39   34.40
  -7   1   2  118.39   38.20
  -7   1   2  114.89   33.20
   6  -1  -2    9.00   21.40
   6  -1  -2    6.20   25.80
   6  -1  -2   15.30   25.80
   6  -1  -2   12.60   17.50
  -6   1   2   22.60   15.50
  -6   1   2    5.90   15.70
  -6   1   2   23.90   25.60
  -6   1   2   26.40   33.50
  -6   1   2   16.40   27.70
   5  -1  -2   83.29   27.80
   5  -1  -2   68.99   23.90
   5  -1  -2  115.89   19.40
   5  -1  -2  104.89   15.90
   5  -1  -2   94.19   20.90
   5  -1  -2   96.19   24.40
   5  -1  -2   88.19   17.10
  -5   1   2   96.79   26.50
  -5   1   2   94.19   23.30
  -5   1   2  122.29   16.90
  -5   1   2   82.99   16.80
  -5   1   2  122.79   31.20
   4  -1  -2   90.09   14.00
   4  -1  -2   86.39   17.60
   4  -1  -2   94.69   19.60
   4  -1  -2   87.59   16.20
   4  -1  -2   87.39   20.80
   4  -1  -2   90.49   23.20
   4  -1  -2   71.49   14.10
  -4   1   2   88.09   14.20
  -4   1   2   37.00   17.90
  -4   1   2   93.89   22.00
  -4   1   2   60.49   24.40
   3  -1  -2  348.27   24.60
   3  -1  -2  340.87   21.60
   3  -1  -2  306.87   23.70
   3  -1  -2  321.47   26.90
   3  -1  -2  342.87   20.50
   3  -1  -2  316.97   29.70
   3  -1  -2  307.47   30.20
  -3   1   2  308.77   29.30
  -3   1   2  336.27   27.50
  -3   1   2  254.77   30.80
   2  -1  -2  270.67   16.80
   2  -1  -2  272.97   20.70
   2  -1  -2  251.67   19.20
   2  -1  -2  280.97   25.30
   2  -1  -2  269.27   17.60
   2  -1  -2  260.37   20.90
   2  -1  -2  216.58   23.30
  -2   1   2  257.97   20.20
  -2   1   2  232.48   24.60
   1  -1  -2 5111.59   89.29
   1  -1  -2 5061.29   88.09
   1  -1  -2 5056.69   89.79
   1  -1  -2 5155.08   87.69
   1  -1  -2 5060.09   86.49
   1  -1  -2 5122.29   89.89
  -1   1   2 4999.60   86.29
  -1   1   2 5037.40   86.59
  -1   1   2 5027.20   89.49
  -1   1   2 5082.19   91.89
  -1   1   2 4664.23   87.39
   0  -1  -2   78.99   11.20
   0  -1  -2   58.69    7.50
   0  -1  -2   68.39    9.60
   0  -1  -2   36.40    6.50
   0  -1  -2   59.29    8.30
   0   1   2   64.99    9.20
   0   1   2   38.20    7.80
   0   1   2   47.90    6.80
   0   1   2   49.60   10.40
   0   1   2   70.69   14.10
  -1  -1  -2  299.87   18.10
  -1  -1  -2  295.37   26.30
  -1  -1  -2  295.27   11.90
  -1  -1  -2  289.67    9.50
   1   1   2  288.97   16.70
   1   1   2  276.07   19.70
   1   1   2  265.77   22.00
   1   1   2  290.17    9.60
  -2  -1  -2 1341.17   46.80
  -2  -1  -2 1374.86   34.30
  -2  -1  -2 1126.89   28.30
  -2  -1  -2 1344.17   27.00
   2   1   2 1346.27   26.30
   2   1   2 1332.47   34.20
   2   1   2 1311.37   44.20
   2   1   2 1337.57   41.10
  -3  -1  -2  261.17   21.90
  -3  -1  -2  236.88   29.40
  -3  -1  -2  235.98   13.50
   3   1   2  254.67   21.80
   3   1   2  214.38   25.20
   3   1   2  261.87   14.50
   3   1   2  235.98   23.70
  -4  -1  -2  657.43   20.80
  -4  -1  -2  684.23   48.10
  -4  -1  -2  663.73   41.30
  -4  -1  -2  688.53   29.50
   4   1   2  633.84   44.30
   4   1   2  668.13   39.70
   4   1   2  647.64   22.40
   4   1   2  681.93   32.00
  -5  -1  -2  411.46   41.80
  -5  -1  -2  449.46   53.19
  -5  -1  -2  366.66   29.40
   5   1   2  373.06   32.10
   5   1   2  455.05   48.70
   5   1   2  353.56   35.30
  -6  -1  -2  130.99   43.60
  -6  -1  -2  121.69   33.40
  -6  -1  -2  154.08   24.50
   6   1   2  152.18   35.40
   6   1   2  155.98   35.70
  -7  -1  -2   -3.70   32.10
  -7  -1  -2  -36.70   40.80
   7   1   2  -23.50   32.30
   7   1   2   26.60   24.20
   7   1   2    7.30   32.00
  -8  -1  -2   39.90   53.79
  -8  -1  -2  104.69   40.10
   8   1   2  131.29   44.70
   8   1   2   80.39   42.00
   8  -2  -2   52.89   35.90
   8  -2  -2   45.30   36.30
   8  -2  -2   60.39   28.50
  -8   2   2  183.18   26.30
   7  -2  -2  -30.50   27.90
   7  -2  -2    6.20   24.20
   7  -2  -2  -13.40   29.40
  -7   2   2   26.00   31.30
  -7   2   2   69.99   20.10
  -7   2   2  130.79   42.10
  -7   2   2   28.20   27.10
   6  -2  -2  -20.50   23.80
   6  -2  -2   -9.20   24.40
   6  -2  -2   -3.50   17.70
   6  -2  -2   -8.20   15.00
   6  -2  -2  -22.30   27.90
   6  -2  -2   18.80   21.10
   6  -2  -2   24.10   17.90
  -6   2   2    2.70   24.10
  -6   2   2   26.10   32.10
  -6   2   2   24.50   26.80
  -6   2   2   27.80   16.50
  -6   2   2  -19.50   16.10
   5  -2  -2   72.79   27.80
   5  -2  -2   96.69   24.60
   5  -2  -2  117.59   17.60
   5  -2  -2   86.59   17.80
   5  -2  -2  101.89   19.10
   5  -2  -2   80.89   20.50
   5  -2  -2   71.39   22.20
  -5   2   2   81.49   21.70
  -5   2   2   91.39   17.80
  -5   2   2  105.59   26.90
  -5   2   2  101.29   18.10
  -5   2   2  103.79   28.20
   4  -2  -2  314.77   32.10
   4  -2  -2  296.57   26.00
   4  -2  -2  291.67   29.00
   4  -2  -2  272.47   33.00
   4  -2  -2  314.07   23.80
   4  -2  -2  303.27   22.60
   4  -2  -2  296.97   22.40
  -4   2   2  287.07   22.60
  -4   2   2  285.37   27.30
  -4   2   2  261.47   27.70
  -4   2   2  297.37   29.20
   3  -2  -2   -0.80   12.00
   3  -2  -2    3.90   17.20
   3  -2  -2   12.10   11.90
   3  -2  -2   -0.50   12.90
   3  -2  -2   -5.50   13.80
   3  -2  -2    5.40   13.90
   3  -2  -2   21.90   16.10
  -3   2   2  -33.30   16.90
  -3   2   2  -42.00   13.40
  -3   2   2   10.80   13.90
   2  -2  -2 1225.98   32.70
   2  -2  -2 1219.68   34.50
   2  -2  -2 1272.77   34.60
   2  -2  -2 1243.18   34.30
   2  -2  -2 1252.17   32.20
   2  -2  -2 1257.17   38.70
   2  -2  -2 1282.07   37.80
  -2   2   2 1237.68   31.50
  -2   2   2 1281.07   34.40
  -2   2   2 1253.57   37.10
   1  -2  -2  551.34   19.80
   1  -2  -2  540.75   22.50
   1  -2  -2  557.54   21.30
   1  -2  -2  566.94   21.10
  -1   2   2  547.25   20.80
  -1   2   2  556.14   13.30
  -1   2   2  533.05   13.40
  -1   2   2  515.75   22.30
  -1   2   2  586.94   24.20
   0  -2  -2 1821.32   44.80
   0  -2  -2 1835.52   37.20
   0  -2  -2 1796.22   36.90
   0  -2  -2 1832.52   39.00
   0   2   2 1847.52   42.00
   0   2   2 1811.32   36.40
   0   2   2 1861.01   39.60
   0   2   2 1750.02   35.00
  -1  -2  -2 1562.64   45.90
  -1  -2  -2 1581.24   36.80
  -1  -2  -2 1596.04   30.90
   1   2   2 1585.24   37.30
   1   2   2 1591.84   39.40
   1   2   2 1561.34   31.30
   1   2   2 1560.34   43.90
  -2  -2  -2 1826.32   42.60
  -2  -2  -2 1708.63   33.10
  -2  -2  -2 1768.92   56.89
   2   2   2 1859.61   34.90
   2   2   2 1763.92   49.20
   2   2   2 1728.43   53.79
   2   2   2 1767.12   43.80
   2   2   2 1743.63   35.00
  -3  -2  -2  485.85   42.00
  -3  -2  -2  475.45   14.10
  -3  -2  -2  545.35   26.30
  -3  -2  -2  488.55   35.40
   3   2   2  523.85   26.70
   3   2   2  493.75   18.20
   3   2   2  529.85   33.10
   3   2   2  473.25   36.70
  -4  -2  -2  130.79   18.60
  -4  -2  -2   90.59   24.80
  -4  -2  -2   80.59    8.10
  -4  -2  -2   73.69   29.30
   4   2   2   93.49   18.40
   4   2   2   87.39   23.50
   4   2   2   92.19   22.80
   4   2   2  116.89   12.20
  -5  -2  -2   19.10   25.80
  -5  -2  -2  -24.40   31.80
  -5  -2  -2    8.50   18.00
   5   2   2   22.60   19.10
   5   2   2   16.20   25.80
   5   2   2   -1.30   24.20
  -6  -2  -2    9.00   30.90
  -6  -2  -2    5.40   38.30
  -6  -2  -2  -22.30   19.40
   6   2   2    8.10   30.50
   6   2   2    7.70   28.90
   6   2   2   -0.90   21.40
  -7  -2  -2   93.09   38.60
  -7  -2  -2   10.90   47.90
   7   2   2   91.39   38.10
   7   2   2   92.79   28.40
   7   2   2   46.30   38.70
  -8  -2  -2  238.98   66.49
  -8  -2  -2  273.17   50.39
   8   2   2  295.67   49.70
   8   2   2  285.97   54.99
   8  -3  -2  140.39   40.50
   8  -3  -2  157.88   32.70
   8  -3  -2  167.58   39.30
  -8   3   2  252.27   32.10
  -8   3   2  122.09   40.60
  -8   3   2  169.78   36.10
   7  -3  -2   -5.40   34.20
   7  -3  -2   44.00   30.60
   7  -3  -2   69.29   24.70
   7  -3  -2   48.90   29.10
   7  -3  -2   42.70   20.90
   7  -3  -2   23.00   29.80
  -7   3   2   46.70   20.60
  -7   3   2   28.50   30.30
  -7   3   2   72.89   28.80
  -7   3   2   51.89   19.30
  -7   3   2  100.29   23.00
  -7   3   2  168.08   40.00
   6  -3  -2  117.89   20.90
   6  -3  -2   99.59   27.00
   6  -3  -2  146.69   36.10
   6  -3  -2  102.49   23.80
   6  -3  -2  106.29   21.30
   6  -3  -2  125.29   30.20
   6  -3  -2  117.99   21.90
  -6   3   2  118.69   22.70
  -6   3   2  115.59   20.70
  -6   3   2  137.79   34.30
  -6   3   2  102.49   30.80
  -6   3   2   99.29   26.30
  -6   3   2  115.99   21.10
  -6   3   2  142.89   21.20
   5  -3  -2  841.92   48.00
   5  -3  -2  814.62   38.50
   5  -3  -2  811.42   37.10
   5  -3  -2  852.21   51.09
   5  -3  -2  905.01   37.30
   5  -3  -2  848.02   35.90
   5  -3  -2  806.92   43.30
  -5   3   2  817.82   36.60
  -5   3   2  756.82   46.80
  -5   3   2  852.01   35.20
  -5   3   2  748.93   34.60
  -5   3   2  827.42   40.50
  -5   3   2  848.62   49.99
  -5   3   2  820.32   34.80
   4  -3  -2   64.89   15.60
   4  -3  -2   61.79   18.90
   4  -3  -2   72.49   22.70
   4  -3  -2   44.20   15.90
   4  -3  -2   65.69   15.70
   4  -3  -2   56.29   14.60
   4  -3  -2   64.19   17.00
  -4   3   2   62.39   19.40
  -4   3   2   47.20   15.40
  -4   3   2   71.09   16.50
  -4   3   2   44.80   15.20
   3  -3  -2    6.30   14.10
   3  -3  -2   -6.00   13.00
   3  -3  -2   12.00   17.80
   3  -3  -2   25.00   13.20
   3  -3  -2   20.20   14.10
   3  -3  -2   19.30   15.20
   3  -3  -2    8.70   12.80
  -3   3   2   -9.10   14.90
  -3   3   2  -19.30   13.40
  -3   3   2   -5.30   12.40
  -3   3   2  -32.30   14.10
   2  -3  -2  634.54   26.30
   2  -3  -2  665.13   30.70
   2  -3  -2  636.74   24.80
   2  -3  -2  691.43   27.60
   2  -3  -2  645.64   22.00
  -2   3   2  628.14   26.40
  -2   3   2  612.04   24.80
  -2   3   2  635.54   26.80
   1  -3  -2 1679.33   39.30
   1  -3  -2 1687.73   38.80
   1  -3  -2 1664.73   39.00
   1  -3  -2 1624.54   42.40
  -1   3   2 1613.04   38.10
  -1   3   2 1652.93   38.30
  -1   3   2 1632.24   38.20
   0  -3  -2 1168.58   31.80
   0  -3  -2 1125.89   40.10
   0  -3  -2 1160.88   27.00
   0  -3  -2 1197.68   29.10
   0   3   2 1145.99   26.30
   0   3   2 1178.68   31.70
   0   3   2 1142.09   32.30
   0   3   2 1185.88   29.00
  -1  -3  -2 2139.09   58.59
  -1  -3  -2 2195.38   41.80
  -1  -3  -2 2199.18   50.49
  -1  -3  -2 2219.18   47.70
   1   3   2 2246.68   43.80
   1   3   2 2150.38   55.19
   1   3   2 2172.98   50.19
   1   3   2 2178.58   49.00
  -2  -3  -2  476.75   40.90
  -2  -3  -2  399.86   12.00
  -2  -3  -2  421.46   25.30
  -2  -3  -2  391.76   32.50
   2   3   2  353.16   24.30
   2   3   2  414.66   33.60
   2   3   2  394.36   17.30
   2   3   2  405.96   11.70
   2   3   2  424.06   29.70
  -3  -3  -2   14.10   14.20
  -3  -3  -2    9.30   19.10
  -3  -3  -2   20.90   24.60
   3   3   2   24.90   14.60
   3   3   2    6.50   17.60
   3   3   2   14.80   16.90
   3   3   2   13.10    8.90
  -4  -3  -2   41.70   24.00
  -4  -3  -2   55.59   17.50
  -4  -3  -2   18.80   29.20
   4   3   2   46.80   11.00
   4   3   2   55.49   17.80
   4   3   2   53.69   23.30
   4   3   2   27.30   21.50
  -5  -3  -2   81.29   38.30
  -5  -3  -2   94.29   21.50
  -5  -3  -2   98.19   30.10
   5   3   2  117.89   24.30
   5   3   2  110.29   29.10
   5   3   2   49.90   28.90
  -6  -3  -2   41.60   23.20
  -6  -3  -2   32.30   32.80
  -6  -3  -2   35.40   42.90
   6   3   2   37.30   24.50
   6   3   2   19.20   31.30
   6   3   2  107.39   37.30
  -7  -3  -2  -18.20   36.60
  -7  -3  -2  -24.50   48.00
   7   3   2    9.30   35.30
   7   3   2   27.80   36.70
   7   3   2    2.60   24.90
   8  -4  -2    1.60   31.80
   8  -4  -2  -10.00   31.30
  -8   4   2   -9.90   33.40
  -8   4   2   19.50   29.20
   7  -4  -2    6.40   20.60
   7  -4  -2   14.80   21.70
   7  -4  -2   27.90   29.70
   7  -4  -2    9.50   27.80
   7  -4  -2   -1.70   34.00
   7  -4  -2   24.50   19.90
   7  -4  -2   15.70   23.20
  -7   4   2   -3.90   18.00
  -7   4   2   66.09   30.00
  -7   4   2   62.19   22.80
  -7   4   2   25.20   20.30
  -7   4   2   77.59   32.30
  -7   4   2   24.10   25.40
  -7   4   2   20.10   19.30
   6  -4  -2   -2.60   16.10
   6  -4  -2   27.40   31.30
   6  -4  -2   56.49   20.60
   6  -4  -2   13.40   24.00
   6  -4  -2   43.40   21.90
   6  -4  -2   39.40   23.80
   6  -4  -2   34.50   19.70
  -6   4   2   24.90   18.50
  -6   4   2   21.90   18.00
  -6   4   2   41.10   18.80
  -6   4   2   51.69   21.40
  -6   4   2   24.60   19.20
  -6   4   2   41.30   27.30
  -6   4   2   31.90   25.60
   5  -4  -2  113.79   29.30
   5  -4  -2  128.79   20.60
   5  -4  -2   86.39   23.20
   5  -4  -2   89.59   21.20
   5  -4  -2  106.39   20.50
   5  -4  -2   89.99   19.20
   5  -4  -2  114.89   20.90
  -5   4   2   85.59   27.80
  -5   4   2  104.29   22.90
  -5   4   2   96.69   18.70
  -5   4   2   91.29   20.00
  -5   4   2   83.19   19.00
  -5   4   2  108.39   21.00
   4  -4  -2  204.08   21.00
   4  -4  -2  209.38   21.10
   4  -4  -2  185.88   20.00
   4  -4  -2  150.08   21.10
   4  -4  -2  177.68   27.30
   4  -4  -2  201.58   21.20
   4  -4  -2  183.48   20.20
  -4   4   2  173.78   21.10
  -4   4   2  207.18   19.50
  -4   4   2  203.38   19.70
  -4   4   2  186.28   19.50
   3  -4  -2  516.45   29.20
   3  -4  -2  497.55   34.00
   3  -4  -2  542.25   27.90
   3  -4  -2  504.65   27.00
   3  -4  -2  539.55   29.50
   3  -4  -2  496.35   27.30
  -3   4   2  531.95   28.60
  -3   4   2  524.95   26.30
  -3   4   2  530.75   29.70
   2  -4  -2 1791.22   45.10
   2  -4  -2 1785.52   38.20
   2  -4  -2 1877.91   45.90
   2  -4  -2 1770.72   46.10
   2  -4  -2 1781.02   50.89
  -2   4   2 1754.92   43.30
  -2   4   2 1796.02   43.50
  -2   4   2 1769.42   44.50
   1  -4  -2  991.10   31.00
   1  -4  -2  987.10   30.80
   1  -4  -2  896.31   34.90
  -1   4   2  989.00   30.00
  -1   4   2  968.50   29.20
  -1   4   2  999.90   28.60
   0  -4  -2 5380.96   99.19
   0  -4  -2 5254.27  109.89
   0  -4  -2 5358.46   94.79
   0  -4  -2 5400.56   96.79
   0   4   2 5407.66   97.09
   0   4   2 5217.08   99.59
   0   4   2 5279.67  100.59
  -1  -4  -2   63.89   16.10
  -1  -4  -2  100.09   25.70
  -1  -4  -2   64.49   16.10
  -1  -4  -2   76.29   10.20
   1   4   2   57.79   15.90
   1   4   2   67.49   12.30
   1   4   2   65.99   15.10
   1   4   2   71.39   14.30
  -2  -4  -2  204.08   19.20
  -2  -4  -2  157.18   22.60
  -2  -4  -2  181.58   29.50
   2   4   2  168.98   13.30
   2   4   2  140.89   17.60
   2   4   2  179.08   23.50
   2   4   2  161.68   20.30
  -3  -4  -2   -2.40   25.80
  -3  -4  -2   10.50   15.30
  -3  -4  -2    2.80   20.00
   3   4   2    1.40    9.10
   3   4   2    7.80   15.00
   3   4   2    8.40   18.70
   3   4   2   18.90   17.40
  -4  -4  -2  161.58   28.50
  -4  -4  -2  169.98   37.30
  -4  -4  -2  173.78   21.90
   4   4   2  188.48   15.80
   4   4   2  184.48   23.60
   4   4   2  167.08   30.20
   4   4   2  146.19   26.80
  -5  -4  -2  159.28   33.40
  -5  -4  -2   97.19   23.30
  -5  -4  -2  130.09   42.20
   5   4   2  136.39   33.90
   5   4   2  131.59   31.40
   5   4   2  130.19   25.60
  -6  -4  -2   31.50   46.90
  -6  -4  -2  -13.30   30.80
   6   4   2  -10.00   29.50
   6   4   2  -15.70   22.80
   6   4   2    1.90   33.20
  -7  -4  -2   -9.40   37.30
  -7  -4  -2  -26.30   50.09
   7   4   2   68.89   40.40
   7   4   2  -13.80   34.00
   7   4   2   17.90   25.50
  -8   5   2  205.28   40.20
   7  -5  -2    1.90   22.70
   7  -5  -2   12.70   21.00
   7  -5  -2  -14.10   25.20
   7  -5  -2   13.10   22.20
   7  -5  -2   -1.50   26.70
   7  -5  -2   36.10   21.40
   7  -5  -2    0.30   35.90
  -7   5   2   50.49   30.70
  -7   5   2   46.90   29.30
  -7   5   2   33.70   23.90
  -7   5   2   37.90   20.80
  -7   5   2    9.90   20.30
  -7   5   2    9.40   19.20
  -7   5   2   22.70   19.90
   6  -5  -2   37.40   20.60
   6  -5  -2   32.20   20.10
   6  -5  -2   27.20   23.90
   6  -5  -2   49.30   21.60
   6  -5  -2   47.30   24.00
   6  -5  -2   59.49   31.90
   6  -5  -2   57.89   20.10
  -6   5   2   73.49   21.60
  -6   5   2   42.80   19.90
  -6   5   2   14.40   19.20
  -6   5   2   23.30   19.60
  -6   5   2    4.90   17.60
  -6   5   2   53.29   29.40
  -6   5   2   36.90   25.10
   5  -5  -2   52.59   27.30
   5  -5  -2   34.10   20.20
   5  -5  -2   29.40   18.30
   5  -5  -2   37.50   18.00
   5  -5  -2   17.50   19.10
   5  -5  -2   33.80   18.10
   5  -5  -2   21.50   17.60
  -5   5   2   39.20   20.00
  -5   5   2   17.60   19.40
  -5   5   2   16.90   17.20
  -5   5   2   64.29   18.70
  -5   5   2   41.00   17.00
   4  -5  -2  352.16   26.30
   4  -5  -2  347.07   28.30
   4  -5  -2  335.37   26.30
   4  -5  -2  302.27   26.00
   4  -5  -2  352.66   29.50
   4  -5  -2  325.07   36.90
   4  -5  -2  356.56   29.40
  -4   5   2  344.27   27.30
  -4   5   2  359.86   25.20
  -4   5   2  323.67   28.90
   3  -5  -2 1061.89   36.90
   3  -5  -2 1037.60   37.00
   3  -5  -2 1086.39   38.00
   3  -5  -2 1102.19   32.30
   3  -5  -2 1019.80   45.00
  -3   5   2 1023.10   35.70
  -3   5   2 1083.79   34.70
  -3   5   2 1095.59   36.60
   2  -5  -2  633.04   28.90
   2  -5  -2  737.43   31.40
   2  -5  -2  647.74   36.30
   2  -5  -2  693.33   21.00
   2  -5  -2  693.73   29.60
  -2   5   2  721.13   29.70
  -2   5   2  691.73   29.00
  -2   5   2  712.83   28.10
   1  -5  -2  196.78   18.30
   1  -5  -2  190.18   18.60
   1  -5  -2  216.08   25.30
  -1   5   2  240.88   20.80
  -1   5   2  207.78   18.60
  -1   5   2  177.58   20.50
  -1   5   2  231.18   12.70
   0  -5  -2   59.19   27.10
   0  -5  -2   46.90   13.50
   0  -5  -2   17.80   12.60
   0  -5  -2   17.40   14.80
   0   5   2   36.40   13.30
   0   5   2   27.10   15.70
   0   5   2   19.40   13.00
  -1  -5  -2  328.07   17.40
  -1  -5  -2  320.47   27.60
  -1  -5  -2  420.56   45.80
  -1  -5  -2  321.17   27.00
   1   5   2  310.47   25.90
   1   5   2  353.56   22.30
   1   5   2  303.57   29.60
  -2  -5  -2  398.66   12.90
  -2  -5  -2  440.16   32.70
  -2  -5  -2  421.16   26.60
  -2  -5  -2  419.46   44.60
   2   5   2  411.56   27.20
   2   5   2  437.56   30.30
   2   5   2  428.56   21.10
   2   5   2  419.96   34.60
  -3  -5  -2   37.80   22.90
  -3  -5  -2   -9.10   15.40
  -3  -5  -2    6.10   29.00
   3   5   2   27.40   17.10
   3   5   2   -2.00   18.70
   3   5   2   16.00   10.90
   3   5   2    2.30   18.80
  -4  -5  -2  119.59   30.30
  -4  -5  -2  154.08   22.90
  -4  -5  -2  146.09   40.40
   4   5   2  135.69   30.70
   4   5   2  133.89   23.70
   4   5   2  110.99   27.50
  -5  -5  -2   -5.00   30.10
  -5  -5  -2  -12.80   21.40
  -5  -5  -2    6.30   41.70
   5   5   2   11.70   26.80
   5   5   2  -11.40   27.60
   5   5   2   -7.70   21.30
  -6  -5  -2   21.10   37.50
  -6  -5  -2  -41.70   46.40
   6   5   2   37.30   36.00
   6   5   2  -17.40   24.10
   6   5   2  -12.40   29.80
  -7  -5  -2  -22.90   40.30
  -7  -5  -2  -38.20   54.89
   7   5   2   25.20   27.70
   7   5   2   24.60   37.30
   7   5   2   61.79   41.80
  -8   6   2   -0.20   22.90
   7  -6  -2  154.18   43.30
   7  -6  -2  120.09   27.40
   7  -6  -2  165.38   28.40
   7  -6  -2  161.28   26.80
   7  -6  -2  125.59   26.40
  -7   6   2  115.39   24.40
  -7   6   2  140.29   29.50
  -7   6   2  150.78   24.90
  -7   6   2  127.49   24.70
  -7   6   2  222.48   37.70
  -7   6   2  157.18   25.80
   6  -6  -2  108.49   24.00
   6  -6  -2  126.59   25.40
   6  -6  -2  132.79   37.80
   6  -6  -2  124.49   23.70
   6  -6  -2  164.58   25.70
   6  -6  -2  110.79   26.20
   6  -6  -2   99.19   26.10
  -6   6   2  130.49   25.10
  -6   6   2  158.88   24.80
  -6   6   2  151.48   27.20
  -6   6   2  136.49   23.40
  -6   6   2  162.38   26.30
  -6   6   2  133.79   22.80
   5  -6  -2   86.99   20.60
   5  -6  -2   55.59   19.70
   5  -6  -2   74.59   20.50
   5  -6  -2  102.69   21.50
   5  -6  -2   61.29   21.20
   5  -6  -2   90.49   30.60
  -5   6   2   77.39   18.40
  -5   6   2   85.09   21.20
  -5   6   2   56.89   19.70
  -5   6   2  107.19   22.30
  -5   6   2  103.09   20.00
   4  -6  -2  278.27   25.30
   4  -6  -2  290.57   25.50
   4  -6  -2  311.47   26.00
   4  -6  -2  309.27   39.40
   4  -6  -2  303.27   27.50
  -4   6   2  307.47   27.50
  -4   6   2  278.07   24.90
  -4   6   2  300.87   26.00
   3  -6  -2   36.10   11.50
   3  -6  -2   23.30   20.60
   3  -6  -2   75.29   18.20
   3  -6  -2   45.50   16.20
   3  -6  -2   42.10   16.10
  -3   6   2   63.09   15.00
  -3   6   2   27.20   12.70
  -3   6   2   42.20   15.20
   2  -6  -2   25.30   19.40
   2  -6  -2   48.30   15.80
   2  -6  -2   52.09   17.20
   2  -6  -2   43.30    8.90
  -2   6   2   48.90   15.50
  -2   6   2   72.59   16.00
  -2   6   2   68.69   12.80
   1  -6  -2    1.00   21.60
   1  -6  -2   21.30   15.20
   1  -6  -2   25.40   10.40
   1  -6  -2   38.80   14.60
  -1   6   2   49.20   14.60
  -1   6   2   41.20   16.30
  -1   6   2   17.00   11.40
   0  -6  -2  790.32   28.20
   0  -6  -2  802.62   30.20
   0  -6  -2  805.72   50.79
   0  -6  -2  742.43   31.20
   0   6   2  804.42   32.50
   0   6   2  750.12   33.70
   0   6   2  808.72   31.30
  -1  -6  -2  608.64   21.90
  -1  -6  -2  593.74   52.39
  -1  -6  -2  634.34   32.50
  -1  -6  -2  611.94   30.10
   1   6   2  612.24   26.50
   1   6   2  598.44   30.50
   1   6   2  642.44   34.70
  -2  -6  -2   74.29    8.30
  -2  -6  -2   88.79   17.90
  -2  -6  -2   89.89   31.40
  -2  -6  -2   96.99   22.20
   2   6   2   89.59    8.00
   2   6   2   95.29   20.80
   2   6   2   77.39   13.40
   2   6   2  105.09   17.90
  -3  -6  -2 2178.18   69.19
  -3  -6  -2 2217.78   58.29
  -3  -6  -2 2234.68   85.59
   3   6   2 2273.07   52.09
   3   6   2 2246.88   66.99
   3   6   2 2250.27   64.49
   3   6   2 2202.18   76.39
  -4  -6  -2  287.87   49.80
  -4  -6  -2  334.47   28.60
  -4  -6  -2  318.77   38.60
   4   6   2  314.37   39.00
   4   6   2  273.97   29.90
   4   6   2  278.07   33.80
  -5  -6  -2   17.60   32.60
  -5  -6  -2    2.10   22.30
  -5  -6  -2  -31.30   45.30
   5   6   2   36.50   32.40
   5   6   2   33.10   24.70
   5   6   2    0.20   27.00
  -6  -6  -2  -48.40   51.79
  -6  -6  -2  -23.60   35.40
   6   6   2    9.50   26.60
   6   6   2   27.60   36.70
  -7  -6  -2  -96.99   58.69
  -7  -6  -2 -110.69   37.80
   7   6   2    1.30   27.20
   7   6   2   -7.40   38.20
   8  -7  -2   14.80   26.00
   8  -7  -2   39.80   25.60
  -8   7   2   41.90   24.40
  -8   7   2   19.80   24.30
   7  -7  -2  118.09   27.40
   7  -7  -2  173.98   28.50
   7  -7  -2  158.18   29.00
   7  -7  -2  203.48   44.90
  -7   7   2  197.38   27.80
  -7   7   2  198.88   29.70
  -7   7   2  257.17   40.60
  -7   7   2  155.98   27.60
  -7   7   2  179.08   28.00
   6  -7  -2   94.89   24.40
   6  -7  -2   80.69   23.40
   6  -7  -2  106.69   25.90
   6  -7  -2  120.19   37.20
  -6   7   2   96.09   23.10
  -6   7   2   87.69   25.50
  -6   7   2  144.69   23.20
   5  -7  -2  407.16   32.80
   5  -7  -2  408.36   35.20
   5  -7  -2  413.96   34.60
   5  -7  -2  429.76   50.09
   5  -7  -2  381.96   34.10
  -5   7   2  379.16   33.60
  -5   7   2  446.76   32.00
  -5   7   2  375.96   34.30
  -5   7   2  387.16   34.20
   4  -7  -2   35.00   18.00
   4  -7  -2    8.60   16.90
   4  -7  -2   28.80   18.80
   4  -7  -2   51.49   25.60
   4  -7  -2   11.60   13.90
  -4   7   2   22.20   15.10
  -4   7   2   16.80   15.80
  -4   7   2   43.30   19.60
  -4   7   2   40.40   17.80
   3  -7  -2  162.18   26.20
   3  -7  -2  102.89   19.90
   3  -7  -2  134.09   20.00
   3  -7  -2  112.29   13.40
  -3   7   2  116.79   17.70
  -3   7   2  128.69   18.60
  -3   7   2  116.19   15.00
   2  -7  -2  543.85   30.20
   2  -7  -2  532.85   38.40
   2  -7  -2  556.34   30.30
   2  -7  -2  517.65   18.60
  -2   7   2  556.14   23.20
  -2   7   2  531.25   29.40
  -2   7   2  501.65   29.40
   1  -7  -2  530.55   41.40
   1  -7  -2  531.35   22.10
   1  -7  -2  598.64   29.80
   1  -7  -2  561.54   30.00
  -1   7   2  576.54   30.40
  -1   7   2  610.24   29.40
  -1   7   2  589.14   24.70
   0  -7  -2  287.67   24.90
   0  -7  -2  269.97   24.00
   0  -7  -2  290.47   34.50
   0  -7  -2  285.77   22.70
   0   7   2  266.07   25.20
   0   7   2  275.57   23.30
   0   7   2  317.97   24.20
  -1  -7  -2   71.59   12.30
  -1  -7  -2   75.19   17.70
  -1  -7  -2   87.69   32.50
  -1  -7  -2   71.69   18.60
   1   7   2   92.39   15.90
   1   7   2   74.99   18.30
   1   7   2  104.69   12.30
   1   7   2   58.39   16.80
  -2  -7  -2   17.20   33.10
  -2  -7  -2   -1.90    8.30
  -2  -7  -2   29.10   17.60
  -2  -7  -2   27.60   20.80
   2   7   2   -2.40   18.40
   2   7   2   10.70   13.10
   2   7   2   -6.30   10.00
   2   7   2   15.40   16.90
  -3  -7  -2    8.10   38.00
  -3  -7  -2   -0.30   19.50
  -3  -7  -2   17.10   25.20
   3   7   2    9.00   13.40
   3   7   2   11.40   19.70
   3   7   2   23.50   23.80
  -4  -7  -2  218.78   26.90
  -4  -7  -2  267.27   38.80
  -4  -7  -2  234.88   52.49
   4   7   2  264.97   39.30
   4   7   2  275.37   32.40
  -5  -7  -2   44.80   52.69
  -5  -7  -2   87.19   37.30
   5   7   2   40.60   34.00
   5   7   2   59.29   27.50
  -6  -7  -2  -70.49   56.19
  -6  -7  -2  -47.60   36.90
   6   7   2   43.50   28.80
   6   7   2    4.80   38.20
   8  -8  -2   25.50   25.80
   8  -8  -2  -17.50   26.10
  -8   8   2   10.50   25.60
  -8   8   2   44.40   24.80
  -8   8   2   -4.60   27.20
   7  -8  -2   11.60   24.00
   7  -8  -2  -10.20   23.60
   7  -8  -2   -6.30   37.80
  -7   8   2   18.20   22.90
  -7   8   2   -9.50   23.20
  -7   8   2   11.90   22.40
   6  -8  -2   20.30   22.70
   6  -8  -2   -4.10   32.90
   6  -8  -2    1.10   21.50
  -6   8   2  -24.60   18.80
  -6   8   2  -41.60   20.30
  -6   8   2   15.40   22.60
   5  -8  -2  891.71   47.00
   5  -8  -2  891.21   47.00
   5  -8  -2 1063.59   65.09
  -5   8   2  962.10   45.00
  -5   8   2  959.60   45.40
  -5   8   2  969.90   40.60
   4  -8  -2    6.90   18.80
   4  -8  -2   28.10   26.70
   4  -8  -2   26.70   19.80
  -4   8   2    1.20   17.90
  -4   8   2   29.80   17.80
  -4   8   2  -16.20   18.90
   3  -8  -2  252.07   19.20
   3  -8  -2  232.68   25.40
   3  -8  -2  219.18   25.00
   3  -8  -2  256.77   32.20
  -3   8   2  252.97   22.60
  -3   8   2  271.07   21.60
  -3   8   2  253.17   24.20
  -3   8   2  279.27   25.80
   2  -8  -2   18.30    9.00
   2  -8  -2  -13.90   18.90
   2  -8  -2    5.80   16.30
   2  -8  -2  -20.30   14.80
  -2   8   2    2.80   15.30
  -2   8   2   21.00    9.40
  -2   8   2   13.50   15.50
   1  -8  -2  155.28   19.70
   1  -8  -2  163.68   28.90
   1  -8  -2  181.18   21.50
   1  -8  -2  179.78   18.80
  -1   8   2  142.49   18.90
  -1   8   2  195.78   20.20
  -1   8   2  173.98   20.70
   0  -8  -2  360.06   24.50
   0  -8  -2  346.77   28.50
   0  -8  -2  372.46   39.40
   0  -8  -2  278.37   27.10
   0   8   2  334.07   22.70
   0   8   2  361.76   27.50
   0   8   2  349.27   26.30
   0   8   2  323.37   28.10
  -1  -8  -2   -3.80   11.50
  -1  -8  -2   27.60   32.30
  -1  -8  -2  -15.00   18.30
  -1  -8  -2    6.10   17.30
   1   8   2    2.00   14.30
   1   8   2    5.20   10.80
   1   8   2    3.90   16.10
   1   8   2  -14.60   16.00
  -2  -8  -2  124.19   27.30
  -2  -8  -2  172.78   42.50
  -2  -8  -2  113.49   21.90
   2   8   2  140.89   22.90
   2   8   2  152.68   19.20
   2   8   2  148.19   26.30
  -3  -8  -2  289.87   37.40
  -3  -8  -2  340.47   54.39
  -3  -8  -2  298.67   28.40
   3   8   2  294.07   31.90
   3   8   2  325.27   37.60
   3   8   2  286.77   26.10
  -4  -8  -2  102.29   51.59
  -4  -8  -2   -1.10   31.60
  -4  -8  -2   22.40   22.90
   4   8   2   52.09   30.20
   4   8   2   27.30   24.60
  -5  -8  -2  366.56   67.99
  -5  -8  -2  360.66   48.30
   5   8   2  402.86   40.60
   5   8   2  390.06   50.99
  -6  -8  -2    8.10   61.89
  -6  -8  -2   29.00   42.60
   6   8   2   35.70   30.30
   6   8   2  144.69   45.70
   8  -9  -2   24.90   28.30
   8  -9  -2    9.50   26.90
  -8   9   2   52.89   27.30
  -8   9   2   94.09   27.40
  -8   9   2   22.60   28.20
   7  -9  -2  169.48   33.40
   7  -9  -2  239.18   50.19
   7  -9  -2  146.19   30.30
  -7   9   2  205.88   31.80
  -7   9   2  204.28   31.00
  -7   9   2  215.58   33.10
   6  -9  -2  -20.10   22.40
   6  -9  -2   -5.90   35.10
   6  -9  -2   -7.40   22.00
  -6   9   2  -41.60   20.00
  -6   9   2   -9.50   22.90
  -6   9   2   19.40   23.10
   5  -9  -2  228.48   30.90
   5  -9  -2  258.17   32.00
   5  -9  -2  309.77   44.50
  -5   9   2  265.67   27.60
  -5   9   2  267.27   29.80
  -5   9   2  281.27   30.40
   4  -9  -2    6.70   28.10
   4  -9  -2    5.80   18.70
   4  -9  -2   -3.70   20.50
  -4   9   2   -4.10   18.90
  -4   9   2   26.20   19.40
  -4   9   2   -7.80   19.00
   3  -9  -2   36.30   18.90
   3  -9  -2   66.29   27.80
   3  -9  -2   46.80   20.20
  -3   9   2   53.49   19.60
  -3   9   2   41.60   19.60
  -3   9   2   54.79   20.10
   2  -9  -2   11.70   17.90
   2  -9  -2    9.10   17.90
   2  -9  -2   22.30   24.90
  -2   9   2   31.40   17.60
  -2   9   2   21.10    9.60
  -2   9   2   24.70   17.00
  -2   9   2   12.10   17.60
   1  -9  -2  112.89   19.90
   1  -9  -2  120.29   15.40
   1  -9  -2  139.09   30.00
   1  -9  -2  106.79   21.70
  -1   9   2  130.09   20.70
  -1   9   2  119.79   21.20
  -1   9   2  130.79   15.50
  -1   9   2  140.29   19.40
   0  -9  -2  266.37   24.90
   0  -9  -2  234.38   37.20
   0  -9  -2  242.18   23.80
   0  -9  -2  289.37   25.00
   0   9   2  244.88   21.70
   0   9   2  236.28   23.30
   0   9   2  296.37   26.40
   0   9   2  258.37   28.30
  -1  -9  -2  163.68   23.90
  -1  -9  -2  128.09   25.40
  -1  -9  -2  129.99   41.10
  -1  -9  -2  108.49   15.90
   1   9   2  165.28   15.40
   1   9   2  135.29   23.80
   1   9   2  123.19   22.40
   1   9   2  124.19   20.10
  -2  -9  -2  134.39   23.40
  -2  -9  -2  127.89   28.70
  -2  -9  -2  133.89   48.60
   2   9   2  138.89   27.50
   2   9   2  161.38   25.20
   2   9   2  124.69   20.20
  -3  -9  -2  179.48   26.10
  -3  -9  -2  127.39   51.09
  -3  -9  -2  140.09   33.40
   3   9   2  172.98   32.70
   3   9   2  147.69   20.10
   3   9   2  143.39   28.00
  -4  -9  -2  146.79   58.49
  -4  -9  -2  211.48   41.70
   4   9   2  267.27   41.90
   4   9   2  229.18   33.60
  -5  -9  -2  172.28   44.20
  -5  -9  -2   92.29   64.99
   5   9   2  157.48   41.90
   5   9   2  177.48   34.20
  -6  -9  -2   10.00   45.90
  -6  -9  -2  -53.29   67.09
   6   9   2   25.50   38.50
   6   9   2   34.40   32.10
   7 -10  -2   11.40   25.20
   7 -10  -2  -16.40   26.20
  -7  10   2  -21.10   25.10
  -7  10   2   27.30   28.30
   6 -10  -2  118.99   43.30
   6 -10  -2   88.49   28.30
   6 -10  -2   73.89   27.10
  -6  10   2  123.89   28.20
  -6  10   2   96.29   27.90
  -6  10   2   65.19   26.50
   5 -10  -2  237.18   43.60
   5 -10  -2  222.28   31.70
   5 -10  -2  246.08   32.60
  -5  10   2  220.68   27.90
  -5  10   2  245.18   31.00
  -5  10   2  231.38   30.50
   4 -10  -2  124.09   26.80
   4 -10  -2  165.38   37.60
   4 -10  -2  178.38   28.10
  -4  10   2  115.19   25.50
  -4  10   2  140.69   25.90
  -4  10   2  141.79   24.80
   3 -10  -2   -9.90   20.30
   3 -10  -2  -12.40   19.80
   3 -10  -2   20.50   27.40
  -3  10   2   20.00   20.00
  -3  10   2    2.00   20.20
  -3  10   2   22.40   19.70
   2 -10  -2 2615.34   69.59
   2 -10  -2 2677.13   73.19
   2 -10  -2 2550.74   86.49
  -2  10   2 2414.16   67.49
  -2  10   2 2642.94   68.09
  -2  10   2 2605.14   69.39
   1 -10  -2  132.49   21.70
   1 -10  -2  140.49   23.60
   1 -10  -2  100.99   32.20
  -1  10   2  119.39   22.80
  -1  10   2  124.59   20.40
  -1  10   2  123.89   21.60
  -1  10   2   99.39   18.00
   0 -10  -2    2.60   33.00
   0 -10  -2  -14.00   20.10
   0 -10  -2   -3.10   19.80
   0 -10  -2   -7.20   15.70
   0  10   2   15.20   18.40
   0  10   2   28.50   19.90
   0  10   2   16.10   16.40
   0  10   2    7.10   14.80
  -1 -10  -2  206.48   29.10
  -1 -10  -2  245.78   49.10
  -1 -10  -2  211.58   20.30
  -1 -10  -2  233.48   27.50
   1  10   2  242.28   24.80
   1  10   2  222.68   27.50
   1  10   2  259.47   28.60
  -2 -10  -2   77.69   29.90
  -2 -10  -2   85.69   23.80
  -2 -10  -2   80.49   48.50
   2  10   2   62.89   25.20
   2  10   2  105.39   24.80
   2  10   2   73.89   19.50
  -3 -10  -2  522.95   70.49
  -3 -10  -2  567.04   40.50
  -3 -10  -2  465.55   44.90
   3  10   2  563.54   45.60
   3  10   2  490.55   46.90
  -4 -10  -2  -10.30   35.20
  -4 -10  -2  -39.40   55.99
   4  10   2   29.80   27.30
   4  10   2   17.50   31.90
  -5 -10  -2  -27.40   62.29
  -5 -10  -2  -13.90   39.00
   5  10   2   68.79   32.80
   5  10   2  -20.30   33.00
   7 -11  -2   14.00   29.40
   7 -11  -2   -1.40   27.20
  -7  11   2    7.80   26.70
  -7  11   2   73.29   28.70
   6 -11  -2  299.87   53.29
   6 -11  -2  239.98   35.70
   6 -11  -2  310.17   37.70
  -6  11   2  267.47   35.00
  -6  11   2  328.07   36.00
   5 -11  -2  -15.60   24.10
   5 -11  -2  -10.10   23.40
   5 -11  -2   27.20   37.30
  -5  11   2  -16.70   22.70
  -5  11   2   -9.80   23.70
  -5  11   2   24.60   23.10
   4 -11  -2  279.97   34.20
   4 -11  -2  293.77   44.80
   4 -11  -2  257.17   32.60
  -4  11   2  236.98   29.70
  -4  11   2  229.48   28.60
  -4  11   2  313.17   32.70
   3 -11  -2   84.59   25.80
   3 -11  -2   75.49   24.20
   3 -11  -2   99.49   34.30
  -3  11   2   59.19   23.30
  -3  11   2   81.89   23.30
  -3  11   2   54.19   23.00
   2 -11  -2    3.90   20.90
   2 -11  -2   19.50   22.80
   2 -11  -2   -8.20   29.40
  -2  11   2   24.50   19.30
  -2  11   2   36.60   22.60
  -2  11   2    4.60   22.00
   1 -11  -2  588.04   42.30
   1 -11  -2  657.63   61.19
   1 -11  -2  623.34   37.50
  -1  11   2  650.43   42.00
  -1  11   2  588.24   37.70
  -1  11   2  664.63   35.00
   0 -11  -2  -10.10   21.20
   0 -11  -2   -8.40   17.10
   0 -11  -2   36.80   38.10
   0  11   2  -10.10   19.10
   0  11   2   28.70   21.30
   0  11   2    3.30   14.60
  -1 -11  -2  828.42   45.60
  -1 -11  -2  682.73   50.69
  -1 -11  -2  725.93   78.09
   1  11   2  744.33   40.00
   1  11   2  809.12   47.80
   1  11   2  717.93   44.50
  -2 -11  -2   27.50   48.80
  -2 -11  -2  -24.30   30.80
  -2 -11  -2   31.80   23.10
   2  11   2   14.60   18.60
   2  11   2   22.80   23.40
   2  11   2   -1.60   23.10
  -3 -11  -2  -50.69   54.69
  -3 -11  -2    0.40   34.20
  -3 -11  -2   82.89   25.80
   3  11   2   69.29   28.40
   3  11   2    3.70   28.40
  -4 -11  -2  -59.09   37.70
  -4 -11  -2  -39.80   62.99
   4  11   2   54.39   30.50
   4  11   2   55.69   34.40
  -5 -11  -2  -35.30   42.70
  -5 -11  -2   45.40   73.69
   5  11   2   47.70   34.00
   5  11   2   77.89   39.70
   7 -12  -2    1.10   29.60
   7 -12  -2  -14.50   27.90
  -7  12   2   -8.40   27.60
  -7  12   2   25.80   29.30
   6 -12  -2  280.87   39.20
   6 -12  -2  353.86   57.89
   6 -12  -2  322.87   39.70
  -6  12   2  348.77   37.90
  -6  12   2  367.06   39.60
   5 -12  -2    8.20   25.40
   5 -12  -2    7.70   27.50
   5 -12  -2   41.00   39.50
  -5  12   2    6.40   24.50
  -5  12   2   -3.80   26.30
  -5  12   2   16.40   23.60
   4 -12  -2   33.70   35.70
   4 -12  -2  -37.40   22.70
   4 -12  -2   24.30   25.90
  -4  12   2   14.70   22.60
  -4  12   2  -24.90   22.70
  -4  12   2  -32.80   23.10
   3 -12  -2   64.99   26.50
   3 -12  -2   82.99   26.90
   3 -12  -2  106.09   37.00
  -3  12   2   95.69   26.40
  -3  12   2   94.69   24.30
  -3  12   2   29.80   23.50
   2 -12  -2  311.07   34.20
   2 -12  -2  312.97   44.50
   2 -12  -2  313.17   32.60
  -2  12   2  341.07   30.90
  -2  12   2  338.77   32.40
  -2  12   2  318.17   31.90
   1 -12  -2  455.35   36.70
   1 -12  -2  423.46   38.00
   1 -12  -2  527.85   59.79
  -1  12   2  489.85   41.80
  -1  12   2  512.45   33.30
  -1  12   2  457.25   40.10
   0 -12  -2   30.70   19.70
   0 -12  -2   30.30   40.40
   0 -12  -2    6.50   23.90
   0  12   2   17.30   22.60
   0  12   2    4.30   21.30
   0  12   2   13.80   15.70
  -1 -12  -2  383.66   58.49
  -1 -12  -2  386.56   35.40
   1  12   2  376.26   35.90
   1  12   2  391.66   33.20
  -2 -12  -2  272.47   60.99
  -2 -12  -2  267.67   32.10
   2  12   2  210.98   33.40
   2  12   2  220.48   27.60
   2  12   2  226.98   33.10
  -3 -12  -2   23.20   60.19
  -3 -12  -2  -83.59   36.10
   3  12   2   60.19   30.10
   3  12   2   33.00   30.40
  -4 -12  -2 -100.59   38.90
  -4 -12  -2   10.30   66.59
   4  12   2  -12.60   32.00
   4  12   2    3.50   30.40
   6 -13  -2   48.10   30.70
   6 -13  -2   40.60   30.40
   6 -13  -2   59.89   44.80
  -6  13   2   -4.90   28.30
  -6  13   2   18.50   26.10
   5 -13  -2  113.89   32.30
   5 -13  -2  115.39   32.00
   5 -13  -2  120.39   45.70
  -5  13   2  112.79   28.60
  -5  13   2   79.59   30.80
   4 -13  -2   80.09   29.40
   4 -13  -2   49.60   28.00
   4 -13  -2   79.39   40.00
  -4  13   2   77.29   26.80
  -4  13   2   31.20   27.40
  -4  13   2   62.79   25.50
   3 -13  -2  887.01   50.49
   3 -13  -2  965.60   73.39
  -3  13   2  831.22   47.60
  -3  13   2  859.31   49.70
  -3  13   2  945.31   50.79
   2 -13  -2   42.20   26.00
   2 -13  -2   68.19   28.50
   2 -13  -2   84.09   39.90
  -2  13   2   46.00   25.70
  -2  13   2   48.70   21.10
  -2  13   2   63.79   25.80
   1 -13  -2   90.89   39.40
   1 -13  -2    8.00   26.10
   1 -13  -2   40.10   23.70
  -1  13   2   30.50   24.00
  -1  13   2   28.80   19.30
  -1  13   2   65.79   25.10
   0 -13  -2  165.78   30.80
   0 -13  -2  169.58   46.80
   0  13   2  142.59   28.20
   0  13   2  171.48   29.70
  -1 -13  -2  288.47   56.59
  -1 -13  -2  235.38   32.70
   1  13   2  270.37   34.90
   1  13   2  217.48   29.90
  -2 -13  -2    8.00   52.39
  -2 -13  -2   18.80   25.40
   2  13   2   15.90   21.10
   2  13   2   12.90   26.50
  -3 -13  -2   -1.50   60.89
   3  13   2   77.39   31.10
   4  13   2  -30.40   49.40
   6 -14  -2  183.18   66.59
   6 -14  -2   73.39   33.10
   6 -14  -2  100.89   36.30
  -6  14   2   93.09   34.90
  -6  14   2  158.78   33.00
   5 -14  -2  449.26   61.59
   5 -14  -2  304.07   40.20
   5 -14  -2  302.57   40.10
  -5  14   2  392.66   39.60
  -5  14   2  407.06   42.80
   4 -14  -2  -19.90   28.00
   4 -14  -2   12.10   29.20
   4 -14  -2   27.20   40.00
  -4  14   2   -2.80   23.10
  -4  14   2    4.80   26.70
  -4  14   2   18.00   27.50
   3 -14  -2   69.19   29.10
   3 -14  -2   41.40   39.70
   3 -14  -2   78.89   31.40
  -3  14   2   68.09   25.20
  -3  14   2   65.19   27.50
  -3  14   2   54.19   27.00
   2 -14  -2  128.89   32.00
   2 -14  -2  168.28   43.20
   2 -14  -2  101.69   28.30
  -2  14   2  110.49   29.10
  -2  14   2  119.49   27.90
  -2  14   2  128.69   25.60
   1 -14  -2   10.00   24.70
   1 -14  -2  109.69   43.90
   1 -14  -2   14.80   27.10
  -1  14   2   43.80   25.90
  -1  14   2    5.30   24.60
  -1  14   2   53.49   21.00
   0 -14  -2  148.19   47.80
   0 -14  -2   68.99   29.70
   0  14   2  104.19   28.00
   0  14   2   84.29   26.80
  -1 -14  -2   42.50   28.00
  -1 -14  -2    4.30   49.20
   1  14   2   28.00   26.00
   1  14   2   -7.00   23.20
  -2 -14  -2   99.39   57.99
   2  14   2   84.59   30.80
  -3 -14  -2  -33.30   58.59
   3  14   2   29.40   30.40
   5 -15  -2  121.69   49.60
   5 -15  -2   41.40   33.80
   5 -15  -2   29.50   31.80
  -5  15   2   17.50   32.00
  -5  15   2   64.29   28.50
   4 -15  -2  244.18   38.60
   4 -15  -2  279.37   54.39
   4 -15  -2  170.98   36.10
  -4  15   2  164.58   34.20
  -4  15   2  211.78   36.50
  -4  15   2  182.18   32.10
   3 -15  -2   -1.50   27.60
   3 -15  -2   69.99   42.20
   3 -15  -2    9.80   30.40
  -3  15   2   33.50   24.40
  -3  15   2  -30.10   26.00
  -3  15   2   12.00   26.50
   2 -15  -2  -15.60   27.00
   2 -15  -2   59.09   41.50
   2 -15  -2   17.70   29.60
  -2  15   2   19.60   21.10
  -2  15   2   35.90   26.20
  -2  15   2   -4.30   27.10
   1 -15  -2   81.99   44.00
   1 -15  -2   51.39   31.00
  -1  15   2   78.59   28.30
  -1  15   2   27.60   27.60
   0 -15  -2   83.19   46.20
   0 -15  -2   82.99   30.80
   0  15   2   30.90   26.20
   0  15   2   21.40   26.30
  -1 -15  -2    8.00   28.50
  -1 -15  -2  141.89   53.89
   1  15   2   27.40   26.00
   1  15   2   31.00   27.90
  -2 -15  -2  105.69   59.49
   2  15   2   44.40   31.70
   4 -16  -2  196.68   39.60
   4 -16  -2  150.58   36.50
   4 -16  -2  268.87   56.19
  -4  16   2  172.68   36.70
  -4  16   2  260.67   36.30
   3 -16  -2  463.45   63.19
   3 -16  -2  386.26   41.80
   3 -16  -2  348.27   44.40
  -3  16   2  350.36   41.80
  -3  16   2  459.95   41.40
  -3  16   2  315.17   36.60
   2 -16  -2  179.08   48.60
   2 -16  -2   94.89   31.00
   2 -16  -2   50.39   32.10
  -2  16   2   30.90   29.70
  -2  16   2  124.79   30.40
  -2  16   2   56.89   25.80
   1 -16  -2   58.89   43.90
   1 -16  -2   45.80   31.60
  -1  16   2  147.09   31.20
  -1  16   2  -43.80   26.90
   0 -16  -2   90.89   32.90
   0 -16  -2  205.88   52.29
   0  16   2   47.40   29.30
   0  16   2   59.39   29.40
  -1 -16  -2  292.07   61.59
  -1 -16  -2  125.89   49.10
   1  16   2  150.78   32.70
   1  16   2  182.18   34.40
   2 -17  -2   25.40   34.10
   2 -17  -2  110.69   48.00
  -2  17   2  117.19   30.40
  -2  17   2   28.00   31.70
   1 -17  -2  116.29   47.90
   2 -18   3   68.69   55.09
   1  17  -3  105.29   32.00
   1  17  -3   71.79   30.70
  -1 -17   3  214.68   61.19
   0  17  -3  -20.60   26.10
   0  17  -3   61.09   27.60
   0 -17   3  155.68   52.79
  -1  17  -3    6.20   27.30
   1 -17   3   15.90   31.80
   1 -17   3  116.29   49.90
  -2  17  -3   30.40   24.30
  -2  17  -3   37.20   28.80
   2 -17   3   -8.20   31.20
   2 -17   3   59.29   50.09
  -3  17  -3   25.90   30.00
  -3  17  -3  -18.50   24.80
   3 -17   3  102.99   50.49
   3 -17   3   42.30   33.80
  -4  17  -3  -28.50   24.70
  -4  17  -3    1.80   29.90
   4 -17   3   67.09   52.29
   4 -17   3   53.89   33.40
   2  16  -3   18.00   27.90
   2  16  -3   27.10   26.90
  -2 -16   3  166.98   56.79
   1  16  -3   99.29   30.90
   1  16  -3  139.99   32.10
  -1 -16   3  229.48   54.39
   0  16  -3   45.30   25.70
   0  16  -3   34.20   28.20
   0 -16   3  138.59   51.39
  -1  16  -3   92.09   28.70
  -1  16  -3  124.09   26.40
   1 -16   3  151.28   50.99
   1 -16   3   35.50   29.70
  -2  16  -3  -21.30   24.50
  -2  16  -3   11.10   23.40
   2 -16   3   89.99   49.00
   2 -16   3   18.90   29.40
  -3  16  -3  -15.90   23.30
  -3  16  -3    3.80   27.70
   3 -16   3   -0.70   29.00
   3 -16   3   45.50   47.70
  -4  16  -3    0.00   27.40
  -4  16  -3  -31.90   23.40
   4 -16   3   73.99   49.50
   4 -16   3   11.40   30.60
  -5  16  -3  228.88   37.30
  -5  16  -3  228.68   36.00
   5 -16   3  250.67   62.79
   5 -16   3  238.98   39.20
   3  15  -3   46.90   31.60
   3  15  -3   91.19   28.00
  -3 -15   3  144.69   58.59
  -3 -15   3  -58.29   44.50
   2  15  -3   43.50   26.80
   2  15  -3   48.10   30.10
  -2 -15   3  123.49   52.19
  -2 -15   3    8.30   41.10
   1  15  -3   60.99   27.20
   1  15  -3  115.09   29.10
  -1 -15   3  171.88   51.29
  -1 -15   3   13.90   48.80
   0  15  -3   44.80   23.80
   0  15  -3   15.80   25.30
   0 -15   3   73.89   46.90
   0 -15   3   30.70   26.30
  -1  15  -3   -4.70   18.70
  -1  15  -3    1.50   24.50
  -1  15  -3   30.40   20.60
   1 -15   3   23.60   28.00
   1 -15   3   66.29   44.10
  -2  15  -3  217.88   28.60
  -2  15  -3  150.78   30.80
   2 -15   3  236.38   52.49
   2 -15   3  243.68   35.60
  -3  15  -3  216.88   33.60
  -3  15  -3  212.28   30.10
   3 -15   3  214.68   51.69
   3 -15   3  197.98   36.50
  -4  15  -3  439.76   39.60
  -4  15  -3  404.66   40.30
   4 -15   3  374.16   41.40
   4 -15   3  468.15   65.49
  -5  15  -3   10.10   26.20
  -5  15  -3    7.10   29.10
   5 -15   3   30.50   31.50
   5 -15   3   38.30   49.50
  -6  15  -3  171.88   34.60
  -6  15  -3   59.39   32.30
  -6  15  -3   54.29   32.60
   6 -15   3   99.99   37.30
   6 -15   3  138.79   56.49
   3  14  -3   24.20   25.60
   3  14  -3   66.59   32.10
  -3 -14   3    4.00   44.80
  -3 -14   3  103.29   54.19
   2  14  -3   16.80   24.00
   2  14  -3    4.90   25.40
  -2 -14   3  -70.09   36.00
  -2 -14   3   80.89   51.49
   1  14  -3   40.10   24.90
   1  14  -3   60.69   25.40
  -1 -14   3  139.69   48.60
  -1 -14   3   33.00   35.60
   0  14  -3  122.49   25.30
   0  14  -3   97.99   27.00
   0 -14   3  155.58   47.30
   0 -14   3  147.19   29.60
   0 -14   3  127.79   32.30
  -1  14  -3  406.86   35.70
  -1  14  -3  398.16   36.80
  -1  14  -3  377.56   30.90
   1 -14   3  376.76   36.90
   1 -14   3  453.95   59.89
   1 -14   3  532.05   60.79
  -2  14  -3   40.10   25.10
  -2  14  -3   94.09   22.20
  -2  14  -3   96.59   20.80
   2 -14   3   47.00   28.00
   2 -14   3   34.30   42.20
  -3  14  -3  -41.30   20.70
  -3  14  -3   -8.50   23.90
   3 -14   3   35.70   28.40
   3 -14   3   52.59   41.70
  -4  14  -3  185.78   32.60
  -4  14  -3  162.38   28.70
   4 -14   3  156.58   33.50
   4 -14   3  181.48   49.40
  -5  14  -3   40.90   27.10
  -5  14  -3   -5.40   27.10
   5 -14   3  -13.30   29.60
   5 -14   3   10.60   46.60
  -6  14  -3  387.46   39.70
  -6  14  -3  281.07   37.30
  -6  14  -3  270.77   38.00
   6 -14   3  242.88   40.80
   6 -14   3  372.76   65.69
   4  13  -3  -29.40   28.50
   4  13  -3   10.80   31.90
   4  13  -3   34.60   28.00
  -4 -13   3  -84.59   44.70
  -4 -13   3   46.90   57.49
   3  13  -3   11.30   26.70
   3  13  -3    5.20   23.30
  -3 -13   3   61.09   51.39
  -3 -13   3  -30.30   41.20
   2  13  -3  104.99   26.90
   2  13  -3  140.89   29.10
  -2 -13   3   57.59   39.70
  -2 -13   3  190.58   52.89
   1  13  -3  179.58   28.20
   1  13  -3  195.98   29.10
  -1 -13   3  195.68   48.20
  -1 -13   3  208.78   39.30
  -1 -13   3  152.38   27.50
   0  13  -3  403.06   34.40
   0  13  -3  543.75   38.90
   0  13  -3  433.86   30.80
   0 -13   3  474.45   37.60
   0 -13   3  484.75   56.59
   0 -13   3  466.65   47.00
  -1  13  -3   67.99   23.60
  -1  13  -3   87.59   20.10
  -1  13  -3   96.09   20.90
   1 -13   3   96.79   39.40
   1 -13   3  120.79   26.70
   1 -13   3   80.59   25.40
  -2  13  -3   81.09   21.50
  -2  13  -3  130.89   20.80
  -2  13  -3   48.10   24.10
   2 -13   3   95.59   41.10
   2 -13   3  101.39   23.80
   2 -13   3   88.29   27.90
  -3  13  -3   31.80   21.80
  -3  13  -3   -3.40   22.50
   3 -13   3   40.50   38.20
   3 -13   3   24.40   25.90
  -4  13  -3  231.88   32.00
  -4  13  -3  269.97   31.90
   4 -13   3  249.97   34.10
   4 -13   3  280.77   52.99
  -5  13  -3  121.19   28.80
  -5  13  -3  176.58   29.80
   5 -13   3  159.28   34.00
   5 -13   3  169.18   51.79
  -6  13  -3  153.78   31.80
  -6  13  -3   94.19   30.30
  -6  13  -3   78.39   30.10
   6 -13   3   79.49   33.60
   6 -13   3  147.39   53.99
  -7  13  -3  207.08   36.30
  -7  13  -3  144.49   35.40
  -7  13  -3  192.88   37.70
   7 -13   3  254.67   40.80
   7 -13   3  260.17   63.49
   5  12  -3   48.80   36.40
   5  12  -3   63.49   34.50
  -5 -12   3   22.90   61.69
  -5 -12   3  -43.10   44.40
   4  12  -3   44.90   31.00
   4  12  -3   12.70   30.10
   4  12  -3   51.89   24.70
  -4 -12   3   -9.70   44.70
  -4 -12   3   55.69   57.99
   3  12  -3  154.98   32.90
   3  12  -3  249.97   35.30
   3  12  -3  221.88   29.10
  -3 -12   3  241.78   57.19
  -3 -12   3  128.39   43.50
   2  12  -3  165.68   26.90
   2  12  -3  142.59   28.00
   2  12  -3  188.28   30.30
  -2 -12   3   70.99   38.50
  -2 -12   3  193.38   49.99
  -2 -12   3  249.97   42.80
   1  12  -3   53.79   21.90
   1  12  -3   46.00   22.40
  -1 -12   3   34.40   39.20
  -1 -12   3   22.00   31.50
  -1 -12   3   37.70   20.60
   0  12  -3  232.18   21.90
   0  12  -3  217.48   25.80
   0  12  -3  246.58   27.80
   0 -12   3  223.88   41.90
   0 -12   3  204.28   26.80
   0 -12   3  232.78   33.10
  -1  12  -3   58.79   21.10
  -1  12  -3   24.40   17.00
  -1  12  -3   44.00   17.40
   1 -12   3    5.20   23.10
   1 -12   3   63.09   34.60
   1 -12   3   48.80   23.30
  -2  12  -3  798.82   42.00
  -2  12  -3  797.92   39.00
  -2  12  -3  815.92   35.70
   2 -12   3  824.82   65.39
   2 -12   3  769.32   42.80
   2 -12   3  768.32   45.50
  -3  12  -3   67.79   22.10
  -3  12  -3   67.59   23.90
  -3  12  -3   76.29   20.30
   3 -12   3   99.79   26.20
   3 -12   3   58.99   21.80
   3 -12   3  108.09   37.60
  -4  12  -3  150.08   27.00
  -4  12  -3  153.48   26.40
   4 -12   3  141.99   46.40
   4 -12   3  182.88   37.90
   4 -12   3  203.28   31.80
  -5  12  -3  -12.00   23.40
  -5  12  -3   11.90   23.50
   5 -12   3   39.70   42.50
   5 -12   3   14.00   26.80
  -6  12  -3   55.19   26.30
  -6  12  -3   62.19   27.10
  -6  12  -3   36.40   28.30
   6 -12   3   87.89   49.90
   6 -12   3   48.10   29.50
  -7  12  -3  195.18   35.90
  -7  12  -3  214.78   35.20
   7 -12   3  209.18   59.09
   7 -12   3  163.38   35.40
   5  11  -3   57.59   33.00
   5  11  -3  -23.20   31.80
  -5 -11   3  -91.89   41.60
  -5 -11   3  -10.30   60.39
   4  11  -3  182.58   27.50
   4  11  -3  183.88   34.20
   4  11  -3  228.98   39.80
  -4 -11   3  119.39   43.20
  -4 -11   3  202.18   58.99
   3  11  -3   42.90   26.70
   3  11  -3   61.99   22.40
   3  11  -3   26.00   24.50
  -3 -11   3   16.00   38.60
  -3 -11   3   92.49   49.50
   2  11  -3  -10.20   21.40
   2  11  -3   27.80   20.60
   2  11  -3   10.10   20.60
  -2 -11   3   -0.60   33.10
  -2 -11   3   21.20   42.00
  -2 -11   3  106.59   31.70
   1  11  -3  243.38   27.10
   1  11  -3  257.77   26.30
   1  11  -3  260.37   22.30
   1  11  -3  285.27   28.60
  -1 -11   3  295.67   30.70
  -1 -11   3  242.08   36.80
  -1 -11   3  296.27   48.00
  -1 -11   3  263.67   25.30
   0  11  -3  388.86   30.80
   0  11  -3  362.16   30.10
   0  11  -3  378.46   26.20
   0 -11   3  385.66   32.60
   0 -11   3  358.46   34.30
   0 -11   3  404.16   51.99
  -1  11  -3   18.60   15.10
  -1  11  -3   23.60   19.30
  -1  11  -3   15.30   15.20
   1 -11   3   -5.80   20.70
   1 -11   3   20.70   19.80
   1 -11   3    5.00   27.90
  -2  11  -3  219.08   20.30
  -2  11  -3  213.48   23.20
  -2  11  -3  169.68   24.20
   2 -11   3  219.28   27.90
   2 -11   3  196.88   25.30
   2 -11   3  199.08   38.40
  -3  11  -3  277.87   25.00
  -3  11  -3  269.87   27.40
  -3  11  -3  228.98   27.20
   3 -11   3  232.48   29.90
   3 -11   3  274.97   42.80
   3 -11   3  255.57   27.30
  -4  11  -3   28.30   22.30
  -4  11  -3  -16.80   19.00
   4 -11   3   -1.70   21.50
   4 -11   3  -34.30   32.80
   4 -11   3  -12.40   21.90
  -5  11  -3   28.80   22.90
  -5  11  -3   62.99   24.10
   5 -11   3  -14.20   23.70
   5 -11   3   14.80   26.20
   5 -11   3   41.80   40.60
  -6  11  -3   56.69   26.60
  -6  11  -3    9.40   23.10
  -6  11  -3   22.20   24.70
   6 -11   3   19.80   26.40
   6 -11   3   50.79   45.50
  -7  11  -3   -7.10   28.00
  -7  11  -3   18.00   28.60
   7 -11   3  -52.59   27.10
   7 -11   3  -23.70   46.90
   6  10  -3  265.37   42.70
   6  10  -3  272.47   50.59
  -6 -10   3  138.39   69.29
  -6 -10   3  154.98   54.39
   5  10  -3   26.50   29.70
   5  10  -3   20.10   32.00
  -5 -10   3  -52.59   42.70
  -5 -10   3  -32.90   56.59
   4  10  -3   36.90   29.00
   4  10  -3   31.00   26.60
   4  10  -3   28.90   21.30
  -4 -10   3  -14.20   37.00
  -4 -10   3   33.50   50.29
   3  10  -3    8.10   19.40
   3  10  -3   34.20   23.60
   3  10  -3   31.10   25.00
  -3 -10   3  -22.70   31.50
  -3 -10   3   37.20   44.90
   2  10  -3  673.23   38.90
   2  10  -3  706.73   46.20
   2  10  -3  681.13   41.30
  -2 -10   3  703.63   31.30
  -2 -10   3  656.73   56.59
  -2 -10   3  659.83   67.29
   1  10  -3   38.90   18.30
   1  10  -3   17.70   18.00
   1  10  -3   29.80   12.90
   1  10  -3   33.30   17.00
  -1 -10   3   35.70   27.20
  -1 -10   3   33.20   16.70
  -1 -10   3   43.50   33.50
  -1 -10   3   41.10   22.80
   0  10  -3  209.98   23.30
   0  10  -3  231.98   22.80
   0  10  -3  256.97   20.10
   0  10  -3  241.38   22.40
   0 -10   3  245.28   26.00
   0 -10   3  231.08   23.40
   0 -10   3  265.07   29.70
   0 -10   3  201.98   35.00
  -1  10  -3   94.99   17.30
  -1  10  -3  117.19   16.70
  -1  10  -3  146.59   21.90
   1 -10   3  115.29   21.00
   1 -10   3  127.59   23.00
   1 -10   3  119.59   29.70
  -2  10  -3  309.97   22.80
  -2  10  -3  304.27   26.00
  -2  10  -3  313.07   25.10
   2 -10   3  300.47   27.80
   2 -10   3  301.47   26.90
   2 -10   3  265.77   36.20
  -3  10  -3  112.49   16.20
  -3  10  -3  102.99   21.40
  -3  10  -3   90.19   20.40
   3 -10   3   52.39   21.50
   3 -10   3   96.29   21.60
   3 -10   3   99.09   34.30
  -4  10  -3    5.40   18.90
  -4  10  -3   10.90   19.40
   4 -10   3   38.00   34.60
   4 -10   3   52.89   23.60
   4 -10   3   23.20   21.20
  -5  10  -3  404.26   32.70
  -5  10  -3  391.86   34.70
  -5  10  -3  451.25   38.10
   5 -10   3  319.87   35.50
   5 -10   3  485.55   58.69
   5 -10   3  433.36   45.60
  -6  10  -3   26.60   24.50
  -6  10  -3   -7.00   24.00
  -6  10  -3   19.10   22.40
   6 -10   3   32.30   29.10
   6 -10   3   -4.40   25.70
   6 -10   3   52.29   45.10
  -7  10  -3   13.30   26.40
  -7  10  -3   16.30   26.50
   7 -10   3   18.90   28.00
   7 -10   3   27.10   46.50
   6   9  -3   16.50   35.80
   6   9  -3   18.50   30.60
  -6  -9   3  -53.99   44.20
  -6  -9   3  -65.69   55.49
   5   9  -3   32.10   22.10
   5   9  -3   40.70   32.90
   5   9  -3   50.59   29.50
  -5  -9   3   -3.80   51.99
  -5  -9   3  -20.60   38.80
   4   9  -3  397.46   38.30
   4   9  -3  387.56   43.90
   4   9  -3  338.07   29.40
  -4  -9   3  261.97   44.80
  -4  -9   3  347.87   60.49
   3   9  -3  129.99   26.10
   3   9  -3  125.09   29.30
   3   9  -3   72.59   21.20
  -3  -9   3  125.29   46.00
  -3  -9   3   80.69   34.40
   2   9  -3   65.49   20.30
   2   9  -3   75.59   22.00
   2   9  -3   82.29   18.70
  -2  -9   3   80.49   15.50
  -2  -9   3   30.70   30.90
  -2  -9   3   50.39   37.20
   1   9  -3  114.59   13.90
   1   9  -3  113.39   19.40
   1   9  -3   96.59   18.80
   1   9  -3  102.09   19.10
  -1  -9   3  129.19   23.70
  -1  -9   3  105.89   16.80
  -1  -9   3  131.69   33.50
  -1  -9   3  113.39   27.40
   0   9  -3   19.50   16.00
   0   9  -3   28.30   12.20
   0   9  -3   17.90   11.60
   0   9  -3   12.60   13.00
   0  -9   3   26.30   21.20
   0  -9   3   25.20   15.60
   0  -9   3    6.60   23.80
   0  -9   3   16.70   13.70
  -1   9  -3   -2.20   14.00
  -1   9  -3    9.50   11.40
  -1   9  -3   -5.70   12.70
   1  -9   3    5.50   15.00
   1  -9   3   17.40   22.40
   1  -9   3   -0.80   16.90
  -2   9  -3   39.20   15.10
  -2   9  -3   30.10   12.10
  -2   9  -3    6.30   15.60
   2  -9   3   18.00   16.60
   2  -9   3   22.30   24.50
   2  -9   3   23.50   17.20
  -3   9  -3  250.47   23.70
  -3   9  -3  188.18   22.10
  -3   9  -3  228.38   17.40
   3  -9   3  195.18   23.80
   3  -9   3  221.38   36.00
   3  -9   3  171.08   24.10
  -4   9  -3   28.40   19.00
  -4   9  -3    5.20   17.60
  -4   9  -3   12.50   18.60
   4  -9   3   25.40   31.80
   4  -9   3   17.50   20.90
   4  -9   3   42.00   22.30
  -5   9  -3  -31.70   17.60
  -5   9  -3   -3.90   21.20
  -5   9  -3   -6.20   19.90
   5  -9   3    5.00   23.80
   5  -9   3   40.40   23.30
   5  -9   3    9.80   36.60
  -6   9  -3   65.59   25.60
  -6   9  -3   43.00   20.80
  -6   9  -3   42.00   24.20
   6  -9   3   67.49   44.70
   6  -9   3   41.80   30.70
   6  -9   3  102.09   28.60
  -7   9  -3   86.79   29.60
  -7   9  -3   97.49   28.20
   7  -9   3   70.59   30.60
   7  -9   3   88.79   35.20
   7  -9   3  137.89   52.09
  -8   9  -3  107.39   31.30
  -8   9  -3  312.17   54.09
  -8   9  -3  126.19   32.60
   8  -9   3  105.49   33.00
   8  -9   3  152.68   55.59
   6   8  -3  116.59   33.30
   6   8  -3   80.49   38.60
  -6  -8   3   62.99   55.99
  -6  -8   3   36.10   43.70
   5   8  -3   31.90   20.60
   5   8  -3  -21.90   28.40
   5   8  -3   30.30   26.90
  -5  -8   3   24.50   47.20
  -5  -8   3   19.20   37.20
   4   8  -3   77.59   25.70
   4   8  -3   85.69   29.70
   4   8  -3  112.69   21.70
  -4  -8   3   22.70   44.40
  -4  -8   3   67.79   34.80
   3   8  -3  539.65   34.70
   3   8  -3  496.15   37.60
  -3  -8   3  466.85   42.20
  -3  -8   3  483.95   54.29
   2   8  -3    6.80   14.40
   2   8  -3   -4.40   17.70
   2   8  -3  -10.80   15.70
   2   8  -3   -3.20    8.40
  -2  -8   3   -1.10   30.80
  -2  -8   3   -1.70   11.40
  -2  -8   3   13.10   24.40
   1   8  -3  168.68   14.40
   1   8  -3  184.08   20.40
   1   8  -3  161.28   20.00
   1   8  -3  176.38   19.30
  -1  -8   3  169.58   16.90
  -1  -8   3  186.88   27.20
  -1  -8   3  203.78   24.80
  -1  -8   3  180.88   32.00
   0   8  -3   59.19   12.30
   0   8  -3   72.29   13.10
   0   8  -3   76.99   14.00
   0   8  -3   64.59   16.30
   0  -8   3   31.10   23.90
   0  -8   3   88.49   15.60
   0  -8   3   81.79   21.70
   0  -8   3   64.39   14.40
  -1   8  -3  563.34   27.10
  -1   8  -3  574.84   24.50
  -1   8  -3  566.34   29.10
   1  -8   3  521.65   40.30
   1  -8   3  570.44   33.40
   1  -8   3  565.84   28.90
  -2   8  -3   45.60   15.10
  -2   8  -3   33.60   10.80
  -2   8  -3   11.60   13.90
   2  -8   3   24.50   16.00
   2  -8   3   29.70   16.30
   2  -8   3   38.50   23.00
  -3   8  -3   14.90   14.20
  -3   8  -3   -3.30   14.50
  -3   8  -3    2.20   10.30
   3  -8   3   29.20   25.40
   3  -8   3   -9.00   16.00
   3  -8   3    2.70   16.20
  -4   8  -3  301.17   24.20
  -4   8  -3  240.58   24.80
  -4   8  -3  214.58   19.30
   4  -8   3  215.78   26.50
   4  -8   3  301.87   39.90
   4  -8   3  273.97   29.80
  -5   8  -3  107.99   24.40
  -5   8  -3   93.49   19.70
  -5   8  -3  113.39   23.10
   5  -8   3   65.29   24.80
   5  -8   3   96.79   39.10
   5  -8   3   96.89   27.70
  -6   8  -3  302.87   32.80
  -6   8  -3  318.57   31.70
  -6   8  -3  302.07   26.70
   6  -8   3  308.87   34.10
   6  -8   3  310.97   38.70
   6  -8   3  362.26   55.89
  -7   8  -3   75.89   26.10
  -7   8  -3   46.90   28.50
   7  -8   3   51.29   33.50
   7  -8   3   22.90   27.70
   7  -8   3   27.70   46.70
  -8   8  -3  206.98   49.80
  -8   8  -3   44.00   28.90
  -8   8  -3   46.90   28.40
   8  -8   3   -1.10   49.50
   8  -8   3   37.10   38.30
   8  -8   3   52.49   31.10
   7   7  -3   -2.70   30.60
   7   7  -3   44.20   40.60
  -7  -7   3  -63.09   41.00
  -7  -7   3  -94.79   54.59
   6   7  -3  171.88   42.40
   6   7  -3  162.28   34.10
  -6  -7   3  133.89   42.30
  -6  -7   3   31.80   49.99
  -6  -7   3  386.16   52.89
   5   7  -3   49.00   31.00
   5   7  -3    7.30   24.60
   5   7  -3   30.20   19.40
  -5  -7   3   -0.50   43.50
  -5  -7   3    2.80   34.10
   4   7  -3   57.29   19.00
   4   7  -3   71.69   28.70
   4   7  -3   76.49   25.50
  -4  -7   3   70.19   31.40
  -4  -7   3   79.19   41.30
   3   7  -3   93.99   18.10
   3   7  -3   85.79   21.70
   3   7  -3   91.39   25.20
  -3  -7   3  126.89   13.40
  -3  -7   3  113.09   37.80
  -3  -7   3   97.29   28.60
   2   7  -3   20.40   13.80
   2   7  -3   10.20   14.70
   2   7  -3    9.40   17.30
   2   7  -3    8.60    7.70
  -2  -7   3    9.00    9.90
  -2  -7   3    7.60   28.70
  -2  -7   3   31.90   23.70
   1   7  -3  308.57   17.90
   1   7  -3  316.27   27.50
   1   7  -3  347.57   24.10
   1   7  -3  320.67   24.40
  -1  -7   3  290.77   28.30
  -1  -7   3  319.57   35.00
  -1  -7   3  322.47   34.10
  -1  -7   3  347.57   19.60
   0   7  -3  258.07   20.10
   0   7  -3  235.88   19.80
   0   7  -3  230.68   19.40
   0   7  -3  243.68   18.00
   0  -7   3  252.57   26.20
   0  -7   3  210.38   23.40
   0  -7   3  221.78   19.80
   0  -7   3  219.18   29.50
  -1   7  -3  104.99   17.00
  -1   7  -3   88.89   12.80
  -1   7  -3  113.89   15.10
   1  -7   3  103.39   19.60
   1  -7   3  120.09   17.10
   1  -7   3   95.59   24.00
  -2   7  -3  186.58   18.00
  -2   7  -3  223.48   19.60
  -2   7  -3  194.98   16.40
   2  -7   3  172.78   20.10
   2  -7   3  177.48   27.20
   2  -7   3  184.28   20.40
  -3   7  -3  264.37   20.80
  -3   7  -3  250.27   16.30
  -3   7  -3  276.87   22.40
   3  -7   3  226.28   23.20
   3  -7   3  291.37   33.90
   3  -7   3  282.17   28.50
  -4   7  -3  944.81   34.50
  -4   7  -3  872.01   37.10
  -4   7  -3  891.01   39.10
  -4   7  -3  850.51   26.90
   4  -7   3  930.91   45.40
   4  -7   3  878.31   58.09
   4  -7   3  860.71   34.80
   4  -7   3  844.92   40.40
  -5   7  -3  115.29   18.60
  -5   7  -3   75.99   20.00
  -5   7  -3  109.09   23.50
   5  -7   3   54.59   19.40
   5  -7   3   85.99   37.00
   5  -7   3   65.39   23.80
   5  -7   3   82.79   27.00
  -6   7  -3   20.20   22.70
  -6   7  -3   19.20   21.30
  -6   7  -3   15.30   17.30
   6  -7   3   36.70   24.10
   6  -7   3   44.30   28.70
   6  -7   3   -7.00   37.50
  -7   7  -3  -20.60   23.30
  -7   7  -3   22.30   22.30
  -7   7  -3   93.69   40.50
   7  -7   3   -7.40   30.20
   7  -7   3    2.20   25.00
   7  -7   3    2.60   42.20
  -8   7  -3  436.06   43.10
  -8   7  -3  648.74   80.19
   8  -7   3  597.54   76.69
   8  -7   3  529.75   56.59
   7   6  -3   30.50   38.60
   7   6  -3   56.79   32.50
  -7  -6   3  -63.49   38.10
  -7  -6   3 -116.29   49.70
   6   6  -3  -13.30   31.50
   6   6  -3    3.70   26.40
  -6  -6   3  -52.99   43.40
  -6  -6   3  -17.20   35.70
   5   6  -3   84.89   26.50
   5   6  -3   55.49   19.90
   5   6  -3   26.60   29.50
  -5  -6   3   14.40   40.80
  -5  -6   3   54.79   33.50
   4   6  -3  -10.70   15.30
   4   6  -3    0.70   20.10
  -4  -6   3   -9.30   26.40
  -4  -6   3    3.30   33.80
   3   6  -3   41.70   17.80
   3   6  -3   70.79   16.90
   3   6  -3   66.89   22.50
  -3  -6   3   61.69   25.30
  -3  -6   3   34.60   30.90
  -3  -6   3   76.79   10.80
   2   6  -3  215.88   24.60
   2   6  -3  209.48   18.60
   2   6  -3  191.28   13.00
   2   6  -3  212.88   20.70
  -2  -6   3  211.98   26.80
  -2  -6   3  211.58   35.10
  -2  -6   3  201.98   14.50
   1   6  -3   -2.00   13.40
   1   6  -3   13.90    9.90
   1   6  -3    7.20   13.40
   1   6  -3    0.50   13.80
  -1  -6   3  -10.50   25.60
  -1  -6   3  -41.40   18.80
  -1  -6   3   -3.70   10.00
  -1  -6   3    6.00   21.30
   0   6  -3  383.26   22.10
   0   6  -3  453.15   21.40
   0   6  -3  416.76   22.00
   0   6  -3  419.16   24.90
   0  -6   3  414.96   22.20
   0  -6   3  343.37   37.90
   0  -6   3  395.06   25.10
   0  -6   3  427.06   36.70
  -1   6  -3  -22.60    9.30
  -1   6  -3   15.70   12.10
  -1   6  -3   22.70   14.10
   1  -6   3  -27.30   15.60
   1  -6   3   -6.00   20.00
   1  -6   3    4.50   13.50
  -2   6  -3 4103.09   73.59
  -2   6  -3 4151.38   81.69
  -2   6  -3 4115.89   82.29
   2  -6   3 4086.59   99.29
   2  -6   3 3778.32   85.19
   2  -6   3 4169.88   85.19
  -3   6  -3  422.96   17.20
  -3   6  -3  478.95   26.50
  -3   6  -3  471.55   24.40
   3  -6   3  453.95   23.60
   3  -6   3  435.86   41.00
   3  -6   3  469.65   30.20
   3  -6   3  433.06   30.50
  -4   6  -3   20.20   16.90
  -4   6  -3   19.20   12.90
  -4   6  -3   -0.10   10.00
  -4   6  -3   31.30   15.80
   4  -6   3   11.70   14.60
   4  -6   3  -23.00   24.10
   4  -6   3    1.40   17.80
   4  -6   3   12.90   17.60
  -5   6  -3   26.50   17.40
  -5   6  -3   -0.50   14.30
  -5   6  -3   13.90   13.50
  -5   6  -3   48.40   20.80
   5  -6   3    8.10   31.40
   5  -6   3   31.90   24.90
   5  -6   3   47.80   21.80
   5  -6   3   21.20   18.90
  -6   6  -3  680.63   39.20
  -6   6  -3  804.02   65.99
  -6   6  -3  587.24   37.00
  -6   6  -3  649.04   43.80
   6  -6   3  670.13   54.39
   6  -6   3  672.63   48.40
   6  -6   3  633.94   43.20
   6  -6   3  699.13   72.49
  -7   6  -3  198.98   30.90
  -7   6  -3  315.17   51.39
  -7   6  -3  215.38   27.90
   7  -6   3  246.78   53.69
   7  -6   3  140.69   37.90
  -8   6  -3    9.60   26.40
  -8   6  -3  130.29   47.10
  -8   6  -3   36.80   32.40
   8  -6   3   32.60   50.89
   8  -6   3  -33.30   34.50
   7   5  -3   43.30   38.50
   7   5  -3   96.99   32.80
  -7  -5   3   40.70   43.20
  -7  -5   3  -62.39   48.70
   6   5  -3   16.00   31.80
   6   5  -3  -15.80   25.00
  -6  -5   3   24.20   35.30
  -6  -5   3   -0.30   42.20
   5   5  -3  124.99   27.40
   5   5  -3  120.79   31.70
   5   5  -3  126.59   21.70
  -5  -5   3   95.29   32.90
  -5  -5   3  108.59   40.80
   4   5  -3  170.18   21.00
   4   5  -3  165.08   24.90
   4   5  -3  157.28   29.20
  -4  -5   3  186.48   31.70
  -4  -5   3  164.78   35.90
   3   5  -3   19.80    6.30
   3   5  -3   15.50   13.60
   3   5  -3   39.60   17.20
   3   5  -3    7.60   18.40
  -3  -5   3   34.80   22.20
  -3  -5   3   30.10   27.10
  -3  -5   3   35.80    9.10
   2   5  -3  657.63   37.00
   2   5  -3  592.64   26.80
   2   5  -3  598.04   18.40
   2   5  -3  598.34   30.40
  -2  -5   3  613.34   37.50
  -2  -5   3  563.54   17.60
  -2  -5   3  591.34   45.80
   1   5  -3  234.08   18.50
   1   5  -3  202.48   19.70
   1   5  -3  212.28   18.20
   1   5  -3  221.68   15.90
  -1  -5   3  170.08   23.50
  -1  -5   3  331.47   34.60
  -1  -5   3  219.48   30.00
  -1  -5   3  204.18   14.50
   0   5  -3 3572.04   70.29
   0   5  -3 3561.64   67.89
   0   5  -3 3506.05   67.59
   0  -5   3 3497.85   67.19
   0  -5   3 3432.56   74.59
   0  -5   3 3420.26   80.19
   0  -5   3 3590.24   69.79
  -1   5  -3   26.40   12.10
  -1   5  -3    9.30   11.60
  -1   5  -3   26.60    7.80
   1  -5   3   12.20   18.60
   1  -5   3   18.80   13.10
   1  -5   3   10.00   14.20
   1  -5   3   18.80    9.00
  -2   5  -3  272.77   21.90
  -2   5  -3  289.17   22.20
  -2   5  -3  308.27   13.90
   2  -5   3  261.17   18.30
   2  -5   3  283.47   22.10
   2  -5   3  304.17   36.30
   2  -5   3  246.08   21.50
  -3   5  -3   16.20   13.40
  -3   5  -3   -5.60    8.10
  -3   5  -3    4.90   15.60
  -3   5  -3   16.00   11.30
   3  -5   3   -8.20   12.50
   3  -5   3    5.50   21.70
   3  -5   3    8.10   15.20
   3  -5   3   -2.70   15.10
  -4   5  -3  935.41   26.70
  -4   5  -3  920.71   30.30
  -4   5  -3  887.91   34.90
  -4   5  -3  921.21   37.00
   4  -5   3  928.61   27.20
   4  -5   3  858.31   53.59
   4  -5   3  945.71   39.80
   4  -5   3  924.11   43.70
   4  -5   3  846.62   38.70
  -5   5  -3   58.19   14.50
  -5   5  -3   31.60   14.70
  -5   5  -3   84.79   22.10
  -5   5  -3   53.19   17.80
   5  -5   3   70.89   33.40
   5  -5   3   68.99   15.20
   5  -5   3   48.10   21.30
   5  -5   3   54.39   25.60
   5  -5   3   67.69   22.30
  -6   5  -3  193.18   28.50
  -6   5  -3  290.07   25.80
  -6   5  -3  222.98   44.50
   6  -5   3  156.58   42.80
   6  -5   3  191.08   29.00
   6  -5   3  180.88   34.10
   6  -5   3  174.78   30.10
  -7   5  -3   81.49   22.60
  -7   5  -3  106.29   26.60
  -7   5  -3  185.08   46.90
   7  -5   3  125.89   50.19
   7  -5   3   84.89   31.00
   7  -5   3  117.19   36.90
  -8   5  -3   45.10   34.70
  -8   5  -3   55.99   27.50
  -8   5  -3   23.30   41.30
   8  -5   3   25.50   37.20
   8  -5   3  -23.10   46.80
   7   4  -3   83.49   39.20
   7   4  -3  106.89   30.60
  -7  -4   3   80.79   40.20
  -7  -4   3   14.40   46.10
   6   4  -3    9.30   24.20
   6   4  -3  -12.00   29.50
   6   4  -3    4.60   19.00
  -6  -4   3  102.69   39.80
  -6  -4   3  -43.80   37.20
  -6  -4   3  -45.70   30.40
   5   4  -3   20.90   26.10
   5   4  -3   43.00   23.00
   5   4  -3    9.00   17.60
  -5  -4   3   32.80   28.30
  -5  -4   3   10.90   31.40
   4   4  -3  194.18   25.00
   4   4  -3  192.28   21.00
   4   4  -3  159.48   28.20
  -4  -4   3  180.88   32.10
  -4  -4   3  159.98   28.20
  -4  -4   3  198.48   17.20
   3   4  -3  323.47   27.50
   3   4  -3  354.66   23.90
   3   4  -3  350.96   14.10
   3   4  -3  358.56   35.60
  -3  -4   3  353.86   40.00
  -3  -4   3  386.26   34.80
  -3  -4   3  342.07   15.00
   2   4  -3 2566.34   60.59
   2   4  -3 2519.95   56.99
   2   4  -3 2496.15   46.10
   2   4  -3 2563.54   67.99
   2   4  -3 2557.54   48.30
  -2  -4   3 2578.64   65.69
  -2  -4   3 2533.85   71.39
  -2  -4   3 2503.35   72.39
   1   4  -3  288.27   25.70
   1   4  -3  284.77   19.60
   1   4  -3  257.87   20.40
   1   4  -3  293.07   15.10
  -1  -4   3  302.87   33.20
  -1  -4   3  311.07   29.00
  -1  -4   3  269.07   28.40
  -1  -4   3  279.47   12.60
   0   4  -3    4.50   10.10
   0   4  -3    7.80    9.70
   0   4  -3   14.70    8.90
   0  -4   3   52.39   15.20
   0  -4   3    4.00   11.50
   0  -4   3    7.10    9.60
   0  -4   3   17.10   15.70
  -1   4  -3   87.09   12.00
  -1   4  -3   75.69    6.90
  -1   4  -3   86.99   11.70
   1  -4   3   81.29   10.50
   1  -4   3   97.69    9.50
   1  -4   3   80.09   18.60
   1  -4   3   81.59   14.30
  -2   4  -3 2138.69   49.99
  -2   4  -3 2099.19   48.10
  -2   4  -3 2171.28   45.60
   2  -4   3 2149.39   63.89
   2  -4   3 1913.41   52.29
   2  -4   3 2184.48   51.69
   2  -4   3 2175.78   48.30
  -3   4  -3 2288.27   56.19
  -3   4  -3 2306.97   49.70
  -3   4  -3 2371.66   54.19
  -3   4  -3 2300.67   45.50
   3  -4   3 2349.86   62.09
   3  -4   3 2319.27   72.89
   3  -4   3 2346.97   46.00
   3  -4   3 2347.17   58.79
   3  -4   3 2325.47   57.99
  -4   4  -3  452.95   19.20
  -4   4  -3  388.76   21.00
  -4   4  -3  427.86   28.00
  -4   4  -3  368.26   25.10
   4  -4   3  384.96   32.90
   4  -4   3  379.26   42.20
   4  -4   3  395.66   30.10
   4  -4   3  374.16   33.80
   4  -4   3  392.16   20.60
  -5   4  -3 1290.27   41.60
  -5   4  -3 1273.87   47.50
  -5   4  -3 1223.18   36.50
  -5   4  -3 1278.97   66.29
   5  -4   3 1283.27   47.30
   5  -4   3 1217.88   56.09
   5  -4   3 1265.57   67.89
   5  -4   3 1229.78   57.89
   5  -4   3 1283.27   39.00
  -6   4  -3   94.99   23.80
  -6   4  -3  114.39   20.50
  -6   4  -3  150.78   39.70
   6  -4   3  131.09   43.50
   6  -4   3  132.69   31.90
   6  -4   3  111.29   28.90
  -7   4  -3   87.39   41.60
  -7   4  -3   74.59   25.60
   7  -4   3   49.90   30.90
   7  -4   3   50.79   35.60
   7  -4   3   76.19   48.00
  -8   4  -3  -14.80   24.60
  -8   4  -3    8.90   43.80
  -8   4  -3   39.70   31.10
   8  -4   3  -33.60   46.00
   8  -4   3   -2.70   33.50
   8  -4   3  -20.10   32.70
   8   3  -3  110.59   33.10
   8   3  -3  198.68   48.90
  -8  -3   3  104.39   64.09
  -8  -3   3  117.49   45.50
   7   3  -3  -17.60   25.90
   7   3  -3  -12.50   32.40
  -7  -3   3  132.69   40.60
  -7  -3   3   37.20   36.00
  -7  -3   3  -53.59   38.90
   6   3  -3  132.39   23.30
   6   3  -3  133.39   35.50
   6   3  -3  126.89   29.30
  -6  -3   3  114.39   34.50
  -6  -3   3  115.39   39.70
  -6  -3   3  236.98   43.60
   5   3  -3  -10.60   24.20
   5   3  -3   18.40   21.90
   5   3  -3    0.40   17.00
  -5  -3   3  -24.70   27.40
  -5  -3   3   13.10   26.10
   4   3  -3 1257.97   30.50
   4   3  -3 1208.38   45.90
   4   3  -3 1229.48   56.49
   4   3  -3 1301.37   41.10
  -4  -3   3 1214.88   55.29
  -4  -3   3 1208.88   50.99
  -4  -3   3 1188.18   30.60
   3   3  -3 1982.90   53.79
   3   3  -3 1955.10   40.10
   3   3  -3 1992.80   49.50
   3   3  -3 1937.61   62.69
  -3  -3   3 1870.71   37.80
  -3  -3   3 1967.20   60.69
  -3  -3   3 1882.71   57.29
   2   3  -3  346.37   31.50
   2   3  -3  291.17   24.70
   2   3  -3  344.47   23.40
   2   3  -3  345.47   15.50
  -2  -3   3  272.07   29.10
  -2  -3   3  398.76   34.80
  -2  -3   3  403.16   31.10
   1   3  -3  150.18   13.30
   1   3  -3  168.68   17.30
   1   3  -3  175.88   13.40
   1   3  -3  171.98   15.40
  -1  -3   3  156.48   18.20
  -1  -3   3  190.78   20.60
  -1  -3   3  189.48   18.90
   0   3  -3 1636.74   36.30
   0   3  -3 1546.15   32.80
   0   3  -3 1641.14   35.40
   0   3  -3 1559.14   33.70
   0  -3   3 1573.14   33.30
   0  -3   3 1586.14   38.10
   0  -3   3 1515.95   42.00
   0  -3   3 1701.13   41.40
  -1   3  -3 4065.39   73.49
  -1   3  -3 3995.60   73.89
  -1   3  -3 4042.30   71.49
   1  -3   3 3422.26   75.89
   1  -3   3 3995.10   84.49
   1  -3   3 4004.00   74.69
   1  -3   3 3971.70   73.39
  -2   3  -3   13.70   12.80
  -2   3  -3   20.70   11.30
  -2   3  -3    1.80    8.00
   2  -3   3   -7.50   11.60
   2  -3   3  -10.70   18.40
   2  -3   3  -13.80   12.90
   2  -3   3   -2.70   13.70
  -3   3  -3  260.77   21.50
  -3   3  -3  238.48   16.30
  -3   3  -3  257.67   19.50
   3  -3   3  290.77   22.70
   3  -3   3  248.88   16.00
   3  -3   3  231.28   22.90
   3  -3   3  223.08   21.80
   3  -3   3  276.67   31.90
  -4   3  -3  348.77   42.40
  -4   3  -3  411.06   28.70
  -4   3  -3  394.86   19.70
  -4   3  -3  411.36   23.20
   4  -3   3  420.66   21.70
   4  -3   3  368.56   41.80
   4  -3   3  370.76   27.20
   4  -3   3  401.86   34.10
   4  -3   3  411.06   35.60
  -5   3  -3  205.08   20.00
  -5   3  -3  181.18   23.10
  -5   3  -3  244.18   37.00
  -5   3  -3  205.38   16.80
   5  -3   3  249.28   21.40
   5  -3   3  202.18   29.90
   5  -3   3  252.17   31.10
   5  -3   3  230.28   38.70
  -6   3  -3   65.69   37.00
  -6   3  -3  -21.50   15.70
  -6   3  -3   27.80   21.10
   6  -3   3   -3.30   24.30
   6  -3   3  -23.10   26.10
   6  -3   3    5.20   24.40
   6  -3   3    5.50   36.40
  -7   3  -3  125.29   45.50
  -7   3  -3  127.89   26.30
  -7   3  -3  186.78   37.30
   7  -3   3  145.99   37.20
   7  -3   3  121.09   47.80
   7  -3   3   98.09   34.30
  -8   3  -3  -30.40   23.90
  -8   3  -3  -21.00   45.20
  -8   3  -3   16.60   31.60
   8  -3   3    4.30   35.20
   8  -3   3  -17.30   33.90
   8   2  -3   15.30   28.50
   8   2  -3   40.10   38.60
  -8  -2   3  -60.09   36.90
  -8  -2   3  -64.09   62.09
   7   2  -3   15.90   33.70
   7   2  -3   47.30   27.50
  -7  -2   3  218.68   44.40
  -7  -2   3  -11.30   38.30
  -7  -2   3   34.80   34.10
   6   2  -3  373.76   35.50
   6   2  -3  320.47   42.60
   6   2  -3  371.26   29.80
  -6  -2   3  372.86   45.60
  -6  -2   3  462.45   50.19
  -6  -2   3  416.16   41.50
   5   2  -3   81.79   23.20
   5   2  -3   85.59   18.90
   5   2  -3   57.89   25.70
  -5  -2   3  107.29   33.60
  -5  -2   3   59.49   14.10
  -5  -2   3   80.39   27.80
  -5  -2   3   64.69   28.90
   4   2  -3  173.58   22.10
   4   2  -3  177.48   26.30
   4   2  -3  171.28   19.30
   4   2  -3  170.38   13.70
  -4  -2   3  197.08   30.80
  -4  -2   3  160.58   13.30
  -4  -2   3  188.38   27.40
  -4  -2   3  188.08   24.80
   3   2  -3  697.63   32.60
   3   2  -3  710.23   39.70
   3   2  -3  720.63   22.20
   3   2  -3  676.73   29.50
  -3  -2   3  698.13   19.80
  -3  -2   3  664.53   46.30
  -3  -2   3  688.73   37.90
  -3  -2   3  741.63   37.30
   2   2  -3  204.28   21.40
   2   2  -3  209.88   18.60
   2   2  -3  234.48   20.50
   2   2  -3  209.18   14.70
  -2  -2   3  211.18   20.60
  -2  -2   3  255.67   25.20
  -2  -2   3  222.28   24.20
   1   2  -3 2100.09   45.10
   1   2  -3 2114.79   50.69
   1   2  -3 2159.58   41.60
   1   2  -3 2098.19   46.20
  -1  -2   3 2060.09   50.69
  -1  -2   3 2109.59   49.30
  -1  -2   3 2050.79   48.70
   0   2  -3 2978.00   53.49
   0   2  -3 2898.01   53.89
   0   2  -3 2919.21   55.69
   0   2  -3 2971.10   55.59
   0  -2   3 2933.81   59.59
   0  -2   3 3026.20   60.39
   0  -2   3 2954.00   59.39
  -1   2  -3  475.85   15.60
  -1   2  -3  500.05   19.40
  -1   2  -3  502.95   20.60
   1  -2   3  485.65   24.10
   1  -2   3  486.55   22.60
   1  -2   3  499.55   30.00
   1  -2   3  508.95   20.80
  -2   2  -3   12.50    9.90
  -2   2  -3    4.90    6.80
  -2   2  -3   20.70   12.80
   2  -2   3    9.30   13.00
   2  -2   3   -2.60   12.90
   2  -2   3   11.90    7.50
   2  -2   3   10.70   14.00
   2  -2   3    5.20   18.40
  -3   2  -3  112.89   13.60
  -3   2  -3  114.69   10.40
  -3   2  -3   44.70   28.00
  -3   2  -3  104.89   17.70
   3  -2   3  136.29   13.40
   3  -2   3   92.19   19.30
   3  -2   3  127.09   26.20
   3  -2   3  112.99   20.00
  -4   2  -3   -0.80   15.20
  -4   2  -3    9.40   11.30
  -4   2  -3   -1.20    8.70
  -4   2  -3    8.00   22.70
   4  -2   3   13.80   12.10
   4  -2   3   -9.20   22.00
   4  -2   3   -9.50   17.20
   4  -2   3    2.60   18.90
  -5   2  -3  586.04   52.99
  -5   2  -3  522.25   22.70
  -5   2  -3  517.65   33.40
  -5   2  -3  517.75   26.80
   5  -2   3  454.25   42.10
   5  -2   3  523.05   54.69
   5  -2   3  558.74   29.50
   5  -2   3  576.14   47.30
  -6   2  -3   49.60   36.10
  -6   2  -3    6.00   20.60
   6  -2   3   28.10   18.90
   6  -2   3   14.10   26.70
   6  -2   3   10.30   26.90
   6  -2   3   39.90   37.90
  -7   2  -3   56.99   43.30
  -7   2  -3   97.89   26.20
  -7   2  -3   70.69   32.10
   7  -2   3   70.19   35.20
   7  -2   3   61.29   34.30
  -8   2  -3  -31.70   46.70
  -8   2  -3   21.40   32.40
  -8   2  -3  -16.70   25.10
   8  -2   3    8.90   35.20
   8  -2   3  -10.60   36.80
   8   1  -3  239.58   37.00
   8   1  -3  213.18   46.60
  -8  -1   3  155.58   43.20
   7   1  -3   59.79   34.30
   7   1  -3   17.40   25.90
  -7  -1   3   30.70   34.30
  -7  -1   3  174.78   44.80
  -7  -1   3   62.29   37.30
   6   1  -3   51.79   30.10
   6   1  -3   84.09   20.80
   6   1  -3  102.49   26.10
  -6  -1   3   67.09   32.60
  -6  -1   3   80.59   30.70
  -6  -1   3  110.59   38.80
   5   1  -3   46.00   22.90
   5   1  -3   12.60   20.00
   5   1  -3   21.10   12.20
   5   1  -3   41.10   24.40
   5   1  -3    1.70   16.00
  -5  -1   3   33.40   29.90
  -5  -1   3   23.20   13.10
  -5  -1   3   46.60   24.30
  -5  -1   3   38.40   25.60
   4   1  -3    5.00   18.70
   4   1  -3    9.90   10.50
   4   1  -3   -7.00   15.50
   4   1  -3   33.10   18.30
   4   1  -3   20.20   13.90
  -4  -1   3    8.50   18.70
  -4  -1   3   19.00   19.30
  -4  -1   3   12.70   10.40
  -4  -1   3  -14.00   22.40
   3   1  -3 4211.98   74.39
   3   1  -3 4046.80   94.99
   3   1  -3 3950.30   76.79
   3   1  -3 3999.90   85.49
   3   1  -3 3983.20   82.19
  -3  -1   3 3999.70   73.39
  -3  -1   3 4125.79   88.49
  -3  -1   3 4104.09   88.39
  -3  -1   3 3919.21   94.99
   2   1  -3  217.38   17.40
   2   1  -3  212.68   11.60
   2   1  -3  213.68   14.90
   2   1  -3  202.58   17.90
   2   1  -3  189.48   20.30
  -2  -1   3  197.98   20.90
  -2  -1   3  188.38   21.50
  -2  -1   3  218.78   22.30
   1   1  -3  430.86   20.60
   1   1  -3  414.76   20.70
   1   1  -3  412.16   17.30
   1   1  -3  418.46   11.60
   1   1  -3  396.66   17.80
  -1  -1   3  429.36   19.10
  -1  -1   3  436.26   22.10
  -1  -1   3  440.56   11.90
  -1  -1   3  402.16   26.80
   0   1  -3 8111.29  136.59
   0   1  -3 8207.08  144.89
   0   1  -3 7992.60  135.89
   0   1  -3 7784.62  134.99
   0   1  -3 8037.70  134.99
   0  -1   3 7880.51  140.19
   0  -1   3 8251.47  138.89
   0  -1   3 8223.48  135.19
   0  -1   3 7849.61  138.09
  -1   1  -3   44.30    7.20
  -1   1  -3   30.10    5.50
  -1   1  -3   46.10    9.60
  -1   1  -3   48.40   11.10
   1  -1   3   28.20    6.70
   1  -1   3   23.30   15.40
   1  -1   3   44.40   11.70
   1  -1   3   35.00    6.10
   1  -1   3   24.00   11.50
  -2   1  -3  118.29   14.50
  -2   1  -3  132.99   11.80
  -2   1  -3  110.29   23.70
  -2   1  -3  115.19    8.10
   2  -1   3  107.89   21.20
   2  -1   3  126.29   16.60
   2  -1   3  114.49   10.30
   2  -1   3  110.19   16.70
  -3   1  -3  118.29   16.50
  -3   1  -3  110.99   12.70
  -3   1  -3   94.69   25.40
  -3   1  -3  125.09    9.10
   3  -1   3   83.59   23.90
   3  -1   3  110.09   13.70
   3  -1   3  123.89   11.10
   3  -1   3   91.39   20.00
   3  -1   3  104.89   20.80
  -4   1  -3   83.99   12.60
  -4   1  -3   66.19    9.50
  -4   1  -3   80.29   26.60
  -4   1  -3   61.89   16.20
   4  -1   3   54.59   20.20
   4  -1   3   84.59   15.20
   4  -1   3   63.89    9.50
   4  -1   3   61.09   21.00
   4  -1   3   48.00   25.50
  -5   1  -3   11.10   18.00
  -5   1  -3   49.40   30.50
  -5   1  -3    9.00   12.80
   5  -1   3   32.20   16.50
   5  -1   3   15.20   30.30
   5  -1   3   20.10   23.10
   5  -1   3   -0.70   23.10
  -6   1  -3  579.44   64.49
  -6   1  -3  620.04   38.70
  -6   1  -3  549.74   53.29
   6  -1   3  554.34   36.40
   6  -1   3  594.94   58.39
   6  -1   3  538.65   54.39
  -7   1  -3   93.79   46.40
  -7   1  -3   49.60   23.90
  -7   1  -3   50.39   32.40
   7  -1   3   42.50   34.70
   7  -1   3   51.29   36.20
  -8   1  -3  561.94   55.49
  -8   1  -3  703.43   77.49
   8  -1   3  508.95   60.79
   8  -1   3  622.84   65.69
   8   0  -3  102.79   42.10
   8   0  -3   92.29   31.20
  -8   0   3   88.99   38.30
   7   0  -3   33.50   25.90
   7   0  -3   67.79   35.50
  -7   0   3  146.29   44.30
  -7   0   3   81.19   35.90
  -7   0   3   58.99   31.80
   6   0  -3   -4.90   22.30
   6   0  -3   29.00   19.40
   6   0  -3   16.70   27.80
  -6   0   3   55.59   36.70
  -6   0   3   16.60   29.10
  -6   0   3   -4.70   27.20
   5   0  -3  362.96   33.20
   5   0  -3  361.86   30.30
   5   0  -3  342.17   26.70
   5   0  -3  398.06   44.70
   5   0  -3  320.17   23.80
  -5   0   3  329.17   31.60
  -5   0   3  331.17   23.60
  -5   0   3  326.47   39.50
  -5   0   3  445.26   42.10
   4   0  -3  223.88   19.90
   4   0  -3  250.87   21.20
   4   0  -3  231.28   26.60
   4   0  -3  240.58   18.80
   4   0  -3  244.48   24.60
   4   0  -3  252.37   24.00
  -4   0   3  282.07   29.30
  -4   0   3  246.08   29.10
  -4   0   3  250.27   30.80
  -4   0   3  216.48   18.70
   3   0  -3  205.48   19.90
   3   0  -3  220.08   20.70
   3   0  -3  210.28   19.40
   3   0  -3  194.78   16.30
   3   0  -3  199.38   23.60
   3   0  -3  189.08   15.50
  -3   0   3  157.08   24.40
  -3   0   3  216.58   23.00
  -3   0   3  198.88   21.30
   2   0  -3  203.28   17.30
   2   0  -3  222.68   13.90
   2   0  -3  225.48   25.90
   2   0  -3  202.98   17.40
   2   0  -3  233.08   18.00
  -2   0   3  205.48   19.90
  -2   0   3  231.88   21.00
  -2   0   3  248.58   20.80
   1   0  -3   36.70   11.10
   1   0  -3   48.50    8.10
   1   0  -3   29.70    9.70
   1   0  -3   48.10   11.80
  -1   0   3    0.70   11.50
  -1   0   3   41.70   14.20
  -1   0   3   71.09   11.70
   0   0  -3  527.15   20.40
   0   0  -3  571.84   18.50
   0   0  -3  544.85   17.30
   0   0  -3  581.94   19.00
   0   0   3  590.54   25.20
   0   0   3  570.04   18.30
   0   0   3  544.05   18.80
   0   0   3  548.85   19.20
  -1   0  -3   27.50   16.90
  -1   0  -3   42.20    9.20
  -1   0  -3   51.79   11.10
   1   0   3   32.20   11.80
   1   0   3   30.50   12.60
   1   0   3   44.30   16.00
   1   0   3   35.90    9.00
  -2   0  -3  246.88   31.40
  -2   0  -3  241.78   20.80
  -2   0  -3  274.17   14.80
   2   0   3  223.88   16.60
   2   0   3  251.97   25.00
   2   0   3  231.48   27.00
   2   0   3  260.67   31.00
  -3   0  -3   60.79   15.90
  -3   0  -3   52.99   10.50
  -3   0  -3   54.69    7.00
  -3   0  -3   61.39   23.90
   3   0   3   51.59   12.90
   3   0   3   61.39    7.10
   3   0   3   30.30   21.90
   3   0   3   48.20   19.00
   3   0   3   46.20   18.50
  -4   0  -3  454.65   20.50
  -4   0  -3  529.95   28.80
  -4   0  -3  495.95   17.10
  -4   0  -3  500.95   44.10
   4   0   3  484.45   27.10
   4   0   3  502.35   36.80
   4   0   3  509.05   46.00
   4   0   3  506.05   17.50
   4   0   3  521.45   40.60
  -5   0  -3  103.39   34.00
  -5   0  -3  123.49   20.60
  -5   0  -3   65.79   13.40
   5   0   3  100.59   19.80
   5   0   3   74.49   26.80
   5   0   3   60.29   26.30
  -6   0  -3  192.98   25.80
  -6   0  -3  187.28   35.70
  -6   0  -3  184.58   45.00
   6   0   3  151.28   35.10
   6   0   3  175.08   36.90
   6   0   3  153.98   24.80
  -7   0  -3   -8.70   30.20
  -7   0  -3    6.80   42.50
  -7   0  -3  -22.10   21.90
   7   0   3   32.00   35.70
   7   0   3   -5.10   33.50
  -8   0  -3   45.10   38.60
  -8   0  -3   23.90   50.79
   8   0   3   15.20   39.70
   8   0   3   73.69   42.40
   8  -1  -3  -22.50   34.50
   8  -1  -3  -54.79   24.20
  -8   1   3  -42.50   30.70
   7  -1  -3  347.47   41.30
   7  -1  -3  340.97   32.00
   7  -1  -3  301.47   34.50
   7  -1  -3  332.77   45.10
  -7   1   3  493.95   56.29
  -7   1   3  346.77   41.30
  -7   1   3  330.77   44.80
   6  -1  -3  131.79   26.20
   6  -1  -3  140.89   19.40
   6  -1  -3  179.48   25.20
   6  -1  -3  156.98   32.80
   6  -1  -3  173.58   32.20
  -6   1   3  251.47   42.50
  -6   1   3  154.28   21.00
  -6   1   3  156.68   30.00
  -6   1   3  192.78   21.00
  -6   1   3  164.18   33.20
   5  -1  -3   81.99   16.50
   5  -1  -3  102.69   16.50
   5  -1  -3   95.79   23.50
   5  -1  -3   69.99   24.80
   5  -1  -3  105.99   19.70
   5  -1  -3  112.09   22.20
  -5   1   3   96.29   16.80
  -5   1   3   86.99   25.30
  -5   1   3   74.89   21.70
  -5   1   3   98.39   29.40
   4  -1  -3   20.90   19.00
   4  -1  -3   23.40   12.30
   4  -1  -3   28.50   18.50
   4  -1  -3   15.60   14.70
   4  -1  -3   27.20   16.90
   4  -1  -3   35.30   16.30
   4  -1  -3   18.20   12.10
  -4   1   3   -5.90   19.50
  -4   1   3    8.70   18.00
  -4   1   3   15.40   16.10
  -4   1   3   35.90   12.50
   3  -1  -3  218.78   20.00
   3  -1  -3  204.78   17.90
   3  -1  -3  174.18   21.90
   3  -1  -3  199.48   19.80
   3  -1  -3  212.58   20.20
   3  -1  -3  185.38   16.70
   3  -1  -3  209.18   22.90
  -3   1   3  195.38   22.80
  -3   1   3  231.28   24.20
  -3   1   3  193.68   23.50
   2  -1  -3    8.40   11.20
   2  -1  -3   20.70   13.10
   2  -1  -3   17.30    9.40
   2  -1  -3   20.20   13.00
   2  -1  -3   19.00   12.80
   2  -1  -3   14.70   14.20
  -2   1   3   62.39   14.40
  -2   1   3   19.70   13.10
  -2   1   3   19.10   15.10
  -2   1   3    4.70   10.10
   1  -1  -3    7.10    9.20
   1  -1  -3   19.00   11.00
   1  -1  -3   19.80    7.90
   1  -1  -3   20.30   12.30
   1  -1  -3   14.50   11.10
  -1   1   3   40.40    8.60
  -1   1   3   17.90   11.60
  -1   1   3   20.60   12.60
  -1   1   3   19.40    7.80
   0  -1  -3  230.38   17.10
   0  -1  -3  234.38   18.70
   0  -1  -3  194.18   15.00
   0  -1  -3  194.28   14.10
   0   1   3  232.38   16.40
   0   1   3  195.98   13.60
   0   1   3  226.88   22.20
  -1  -1  -3    8.90    8.20
  -1  -1  -3   15.80   16.60
  -1  -1  -3   10.10   11.30
   1   1   3    7.10   11.60
   1   1   3   19.20    5.50
   1   1   3   20.10   13.20
   1   1   3   -2.40    9.70
   1   1   3    6.30    5.30
  -2  -1  -3 1300.87   35.60
  -2  -1  -3 1262.27   28.50
  -2  -1  -3 1275.37   48.40
   2   1   3 1298.17   42.70
   2   1   3 1260.97   33.60
   2   1   3 1288.67   45.40
  -3  -1  -3    6.90    8.30
  -3  -1  -3   22.00   14.40
  -3  -1  -3   -9.20   21.70
   3   1   3    5.00   17.10
   3   1   3   -8.90    6.00
   3   1   3    8.10   12.20
   3   1   3    4.20   17.20
  -4  -1  -3  936.41   54.09
  -4  -1  -3  930.01   25.40
  -4  -1  -3  923.01   35.70
   4   1   3  960.40   36.60
   4   1   3  885.71   23.80
   4   1   3  957.70   50.69
   4   1   3  941.01   47.20
  -5  -1  -3   47.90   33.50
  -5  -1  -3   85.89   28.60
  -5  -1  -3   35.30   19.40
   5   1   3   99.49   20.80
   5   1   3   52.69   24.90
   5   1   3   52.49   26.80
  -6  -1  -3   -5.40   20.90
  -6  -1  -3   37.90   30.50
  -6  -1  -3   14.70   39.20
   6   1   3   10.50   29.50
   6   1   3   18.10   30.70
   6   1   3    3.40   20.50
  -7  -1  -3   82.59   26.30
  -7  -1  -3  121.49   50.99
  -7  -1  -3   70.09   35.10
   7   1   3  148.89   38.20
   7   1   3  111.39   26.90
   7   1   3   82.39   39.30
  -8  -1  -3  110.89   59.79
  -8  -1  -3  157.38   44.90
   8   1   3  164.98   48.10
   8   1   3  128.19   44.60
   8  -2  -3   -5.90   26.60
   8  -2  -3   -5.60   34.70
  -8   2   3   80.79   24.80
  -8   2   3  -24.40   30.40
  -8   2   3  268.47   49.70
   7  -2  -3  176.28   26.90
   7  -2  -3  181.98   37.40
   7  -2  -3  221.88   35.90
   7  -2  -3  148.79   29.10
  -7   2   3  179.78   33.60
  -7   2   3  209.78   25.30
  -7   2   3  243.98   29.30
  -7   2   3  199.48   38.00
  -7   2   3  287.27   47.50
   6  -2  -3   76.39   21.50
   6  -2  -3   99.99   32.50
   6  -2  -3   53.59   25.90
   6  -2  -3   72.29   18.20
   6  -2  -3   68.59   19.40
   6  -2  -3   37.30   23.10
   6  -2  -3   88.69   29.70
  -6   2   3   77.49   21.90
  -6   2   3   51.79   23.70
  -6   2   3  108.89   35.10
  -6   2   3   85.09   18.70
  -6   2   3   59.59   18.50
  -6   2   3   66.39   28.00
   5  -2  -3   16.50   19.50
   5  -2  -3    7.10   14.70
   5  -2  -3   12.10   16.80
   5  -2  -3   26.30   20.60
   5  -2  -3   26.00   22.10
   5  -2  -3   43.40   25.30
   5  -2  -3    8.20   15.00
  -5   2   3   35.00   19.40
  -5   2   3   23.70   22.70
  -5   2   3   31.70   24.60
  -5   2   3   35.70   15.30
   4  -2  -3   89.69   18.60
   4  -2  -3   86.79   17.80
   4  -2  -3   81.29   18.20
   4  -2  -3  114.49   16.50
   4  -2  -3   68.09   20.00
   4  -2  -3   63.69   14.00
   4  -2  -3   93.99   22.30
  -4   2   3  104.29   21.80
  -4   2   3   65.59   16.30
  -4   2   3   76.69   17.20
  -4   2   3   78.49   20.40
   3  -2  -3   69.69   15.70
   3  -2  -3   74.39   16.60
   3  -2  -3   77.99   18.60
   3  -2  -3   59.09   18.00
   3  -2  -3   57.89   14.60
   3  -2  -3   69.29   13.30
   3  -2  -3   72.59   15.40
  -3   2   3   59.39   18.20
  -3   2   3   75.09   14.80
  -3   2   3   44.30   16.50
   2  -2  -3  437.46   24.00
   2  -2  -3  442.56   24.10
   2  -2  -3  425.16   20.60
   2  -2  -3  430.46   24.60
   2  -2  -3  463.25   23.20
  -2   2   3  465.45   27.70
  -2   2   3  446.26   23.50
  -2   2   3  428.46   19.00
   1  -2  -3    0.30   10.10
   1  -2  -3   -2.60   11.70
   1  -2  -3    1.10    5.80
   1  -2  -3  -24.40   10.00
   1  -2  -3    1.10   12.10
  -1   2   3   -6.60   10.90
  -1   2   3    1.60    5.00
  -1   2   3    1.60   12.10
  -1   2   3   15.10    5.50
   0  -2  -3 1212.08   30.90
   0  -2  -3 1139.39   28.40
   0  -2  -3 1139.09   35.00
   0  -2  -3 1131.49   28.00
   0   2   3 1186.98   27.20
   0   2   3 1184.18   30.90
   0   2   3 1166.98   27.70
   0   2   3 1150.98   34.60
  -1  -2  -3  642.74   33.90
  -1  -2  -3  660.63   19.70
  -1  -2  -3  667.03   25.60
   1   2   3  599.84   29.80
   1   2   3  657.43   18.20
   1   2   3  678.93   26.60
   1   2   3  645.84   25.30
  -2  -2  -3 1476.75   31.50
  -2  -2  -3 1515.55   41.30
  -2  -2  -3 1558.54   55.19
   2   2   3 1457.95   49.99
   2   2   3 1523.55   40.40
   2   2   3 1479.55   29.70
   2   2   3 1506.25   45.80
  -3  -2  -3   23.60    7.60
  -3  -2  -3   69.59   25.80
  -3  -2  -3   74.59   16.50
   3   2   3   58.39    7.90
   3   2   3   30.50   18.30
   3   2   3   37.80   19.30
   3   2   3   47.40   14.60
  -4  -2  -3  168.98   12.60
  -4  -2  -3  171.68   34.50
  -4  -2  -3  168.98   20.50
  -4  -2  -3  133.89   27.40
   4   2   3  143.89   26.70
   4   2   3  152.98   12.00
   4   2   3  157.68   25.90
   4   2   3  137.19   19.40
  -5  -2  -3  272.77   44.70
  -5  -2  -3  268.37   36.80
  -5  -2  -3  238.18   25.80
   5   2   3  170.68   34.50
   5   2   3  251.07   34.50
   5   2   3  258.37   27.10
  -6  -2  -3  399.86   43.10
  -6  -2  -3  417.76   38.30
  -6  -2  -3  408.36   56.19
   6   2   3  385.56   44.20
   6   2   3  386.36   48.90
   6   2   3  423.46   39.50
  -7  -2  -3  144.09   54.69
  -7  -2  -3  115.59   40.10
   7   2   3   78.89   37.20
   7   2   3  128.09   28.80
   7   2   3   47.50   39.90
   8   2   3  572.94   67.79
   8  -3  -3  122.09   39.50
   8  -3  -3   68.19   34.80
   8  -3  -3   86.69   30.00
  -8   3   3  170.98   28.80
  -8   3   3  105.89   33.30
   7  -3  -3  154.08   33.00
   7  -3  -3   79.19   38.70
   7  -3  -3   83.59   33.60
   7  -3  -3  109.09   25.00
   7  -3  -3   86.19   26.50
  -7   3   3  118.59   30.50
  -7   3   3  176.38   41.70
  -7   3   3  167.78   23.60
  -7   3   3  199.98   29.90
  -7   3   3  156.58   35.60
  -7   3   3  110.09   24.50
   6  -3  -3   33.10   28.60
   6  -3  -3   11.50   18.00
   6  -3  -3    7.00   18.70
   6  -3  -3   15.60   17.30
   6  -3  -3   50.89   25.90
   6  -3  -3   23.10   21.50
   6  -3  -3   10.80   23.90
  -6   3   3    7.90   17.70
  -6   3   3    3.30   24.10
  -6   3   3  -11.20   18.10
  -6   3   3    6.60   21.60
  -6   3   3   17.60   20.40
  -6   3   3   15.90   27.90
  -6   3   3   42.50   18.10
   5  -3  -3  211.58   29.00
   5  -3  -3  215.48   26.10
   5  -3  -3  244.28   22.70
   5  -3  -3  249.88   32.60
   5  -3  -3  238.08   25.40
   5  -3  -3  215.18   24.60
   5  -3  -3  257.87   23.80
  -5   3   3  256.37   31.00
  -5   3   3  234.68   25.00
  -5   3   3  203.58   24.40
  -5   3   3  223.78   29.30
  -5   3   3  253.27   23.40
   4  -3  -3  269.37   28.90
   4  -3  -3  239.08   25.10
   4  -3  -3  255.57   23.10
   4  -3  -3  211.48   21.10
   4  -3  -3  236.98   22.60
   4  -3  -3  257.47   20.90
   4  -3  -3  229.28   20.80
  -4   3   3  275.57   23.10
  -4   3   3  236.38   24.20
  -4   3   3  258.27   25.60
   3  -3  -3   10.80   14.30
   3  -3  -3    6.70   12.00
   3  -3  -3    2.70   16.20
   3  -3  -3    7.70   15.40
   3  -3  -3   -3.40   11.70
   3  -3  -3   -3.90   13.50
  -3   3   3    9.50   15.60
  -3   3   3   13.60   12.00
  -3   3   3   -5.80   14.20
   2  -3  -3  821.72   28.60
   2  -3  -3  801.22   22.50
   2  -3  -3  844.92   30.40
   2  -3  -3  783.72   31.00
   2  -3  -3  810.12   30.20
  -2   3   3  815.42   29.40
  -2   3   3  828.42   32.50
  -2   3   3  799.32   22.20
  -2   3   3  784.22   31.20
   1  -3  -3  160.88   16.10
   1  -3  -3  157.48   16.40
   1  -3  -3  151.78   14.90
   1  -3  -3  166.18   15.90
  -1   3   3  159.28   15.00
  -1   3   3  170.48   15.80
  -1   3   3  165.18   14.80
   0  -3  -3 2902.41   66.39
   0  -3  -3 2921.01   57.39
   0  -3  -3 2957.40   60.09
   0  -3  -3 2855.41   54.49
   0   3   3 2841.52   54.19
   0   3   3 2892.41   59.59
   0   3   3 2901.11   62.49
   0   3   3 2853.31   56.39
  -1  -3  -3   73.29   10.30
  -1  -3  -3   89.59   21.90
  -1  -3  -3   90.59   15.20
   1   3   3   66.49   13.90
   1   3   3   86.99   14.90
   1   3   3  104.29   10.60
   1   3   3   79.89   16.70
  -2  -3  -3  373.66   26.40
  -2  -3  -3  396.16   40.20
  -2  -3  -3  331.47   14.30
  -2  -3  -3  346.77   27.80
   2   3   3  330.07   15.50
   2   3   3  319.07   24.00
   2   3   3  332.97   32.50
   2   3   3  348.77   28.60
  -3  -3  -3  387.36   13.10
  -3  -3  -3  387.56   35.80
  -3  -3  -3  342.37   26.50
  -3  -3  -3  385.46   42.70
   3   3   3  410.26   27.40
   3   3   3  388.26   36.80
   3   3   3  386.66   33.50
   3   3   3  396.76   15.90
  -4  -3  -3  498.85   31.60
  -4  -3  -3  508.95   53.09
  -4  -3  -3  431.76   41.20
   4   3   3  477.15   39.30
   4   3   3  500.25   44.60
  -5  -3  -3  668.03   66.29
  -5  -3  -3  658.03   39.60
  -5  -3  -3  692.93   53.39
   5   3   3  672.63   60.49
   5   3   3  726.43   40.80
   5   3   3  702.83   53.29
  -6  -3  -3  -32.00   31.70
  -6  -3  -3   17.70   23.30
  -6  -3  -3   -9.70   42.60
   6   3   3    4.40   22.70
   6   3   3    8.60   33.30
   6   3   3   -0.10   29.10
  -7  -3  -3   30.60   36.60
  -7  -3  -3   30.70   52.39
   7   3   3   37.00   41.30
   7   3   3   74.19   39.00
   7   3   3   76.29   27.80
   8  -4  -3  -10.00   36.50
   8  -4  -3   -3.60   26.00
   8  -4  -3   -7.80   32.90
  -8   4   3  -14.50   27.50
  -8   4   3  135.89   43.60
  -8   4   3   47.90   24.70
   7  -4  -3  131.69   34.20
   7  -4  -3  171.78   41.80
   7  -4  -3  143.69   31.90
   7  -4  -3  117.19   27.40
   7  -4  -3  167.78   27.60
   7  -4  -3  174.68   27.90
   7  -4  -3  170.68   25.70
  -7   4   3  191.58   26.40
  -7   4   3  156.68   29.50
  -7   4   3  176.28   25.50
  -7   4   3  203.28   40.70
  -7   4   3  173.68   35.30
  -7   4   3  164.18   26.70
  -7   4   3  157.38   24.80
   6  -4  -3  347.97   31.10
   6  -4  -3  278.67   27.70
   6  -4  -3  279.37   32.30
   6  -4  -3  284.37   35.20
   6  -4  -3  348.17   32.10
   6  -4  -3  269.07   27.30
   6  -4  -3  341.97   43.00
  -6   4   3  276.57   28.60
  -6   4   3  375.06   39.70
  -6   4   3  310.47   30.40
  -6   4   3  352.96   29.60
  -6   4   3  346.47   28.50
  -6   4   3  318.07   38.30
  -6   4   3  307.77   27.80
   5  -4  -3   36.80   16.80
   5  -4  -3    4.20   18.00
   5  -4  -3   40.80   24.90
   5  -4  -3   27.10   18.90
   5  -4  -3   29.00   19.30
   5  -4  -3   51.79   18.20
   5  -4  -3   34.50   21.30
  -5   4   3   30.30   21.00
  -5   4   3   23.60   17.50
  -5   4   3   23.60   17.80
  -5   4   3   29.60   17.20
  -5   4   3   46.20   25.10
   4  -4  -3   12.80   16.30
   4  -4  -3    7.20   15.00
   4  -4  -3    8.20   15.20
   4  -4  -3    7.00   19.00
   4  -4  -3    6.00   14.90
   4  -4  -3   22.80   14.30
   4  -4  -3   20.80   14.30
  -4   4   3    8.10   13.00
  -4   4   3   30.60   15.20
  -4   4   3   17.60   15.10
  -4   4   3   10.00   16.20
   3  -4  -3    7.10   11.30
   3  -4  -3   17.60   15.00
   3  -4  -3   17.00   17.30
   3  -4  -3   11.70   15.30
   3  -4  -3   16.20   13.70
  -3   4   3  -19.30   13.70
  -3   4   3   -0.70   14.00
  -3   4   3   15.00   14.80
  -3   4   3   -3.60   10.20
   2  -4  -3  701.43   33.50
   2  -4  -3  747.43   31.20
   2  -4  -3  700.73   30.00
   2  -4  -3  668.23   28.90
   2  -4  -3  705.33   19.00
  -2   4   3  706.33   29.00
  -2   4   3  698.03   31.20
  -2   4   3  730.03   19.00
  -2   4   3  741.33   32.00
   1  -4  -3  714.83   28.80
   1  -4  -3  761.22   28.30
   1  -4  -3  690.43   27.90
   1  -4  -3  681.53   32.80
  -1   4   3  742.13   28.50
  -1   4   3  712.33   27.20
  -1   4   3  739.73   29.30
   0  -4  -3   52.39   23.90
   0  -4  -3   14.60   12.00
   0  -4  -3   35.50   10.70
   0  -4  -3   29.90   14.80
   0   4   3   23.10    8.90
   0   4   3   14.80   13.00
   0   4   3   33.50   14.40
   0   4   3   34.10   11.80
  -1  -4  -3  820.22   47.40
  -1  -4  -3  740.93   32.70
  -1  -4  -3  766.72   23.30
  -1  -4  -3  781.42   32.50
   1   4   3  769.92   37.40
   1   4   3  698.83   32.30
   1   4   3  774.82   30.80
   1   4   3  793.12   25.50
  -2  -4  -3  407.96   32.00
  -2  -4  -3  344.47   14.30
  -2  -4  -3  402.06   26.70
  -2  -4  -3  375.66   42.20
   2   4   3  343.17   32.30
   2   4   3  340.87   29.00
   2   4   3  373.96   18.00
   2   4   3  305.87   25.60
  -3  -4  -3  726.33   40.70
  -3  -4  -3  757.42   52.29
  -3  -4  -3  712.93   33.30
   3   4   3  671.93   44.30
   3   4   3  734.13   22.90
   3   4   3  736.93   34.60
   3   4   3  751.22   39.80
  -4  -4  -3  916.01   40.60
  -4  -4  -3  925.01   63.79
  -4  -4  -3  895.01   49.99
   4   4   3  903.51   56.49
   4   4   3  943.81   49.50
   4   4   3  915.91   42.80
  -5  -4  -3   71.19   23.50
  -5  -4  -3   75.89   32.40
  -5  -4  -3   76.09   42.80
   5   4   3   85.89   30.80
   5   4   3   72.09   24.10
   5   4   3   18.90   28.40
  -6  -4  -3    0.10   33.90
  -6  -4  -3  -47.00   22.70
  -6  -4  -3  -22.10   45.40
   6   4   3  -21.30   22.40
   6   4   3   27.10   35.00
   6   4   3   14.20   30.40
  -7  -4  -3  -27.20   38.50
  -7  -4  -3 -100.79   51.39
   7   4   3   14.80   41.10
   7   4   3    2.90   34.40
   7   4   3   11.00   26.00
  -8   5   3   43.00   28.10
   7  -5  -3    4.90   21.60
   7  -5  -3   30.70   21.00
   7  -5  -3    9.80   22.80
   7  -5  -3   19.00   31.30
   7  -5  -3  -15.80   26.60
   7  -5  -3  -11.10   20.90
   7  -5  -3   20.40   36.40
  -7   5   3   30.60   21.60
  -7   5   3   -1.10   20.90
  -7   5   3   35.20   20.20
  -7   5   3   26.20   23.10
  -7   5   3   -3.00   30.00
  -7   5   3   43.50   21.10
  -7   5   3   36.00   29.90
   6  -5  -3   27.50   19.70
   6  -5  -3   26.70   20.90
   6  -5  -3   -2.90   22.80
   6  -5  -3   -5.70   19.10
   6  -5  -3    6.90   21.10
   6  -5  -3  -13.00   19.40
   6  -5  -3    2.80   28.40
  -6   5   3   11.80   20.70
  -6   5   3   16.30   19.70
  -6   5   3   39.50   20.20
  -6   5   3   26.60   20.60
  -6   5   3   -1.70   18.40
  -6   5   3   76.59   28.80
  -6   5   3  -10.10   23.80
   5  -5  -3   37.70   19.70
   5  -5  -3   49.60   18.00
   5  -5  -3   24.30   20.70
   5  -5  -3   28.50   20.00
   5  -5  -3   18.60   18.20
   5  -5  -3   23.50   18.80
   5  -5  -3   36.00   25.80
  -5   5   3   38.90   16.80
  -5   5   3   29.50   19.80
  -5   5   3   22.70   17.80
  -5   5   3   38.40   20.30
   4  -5  -3  974.20   35.90
   4  -5  -3  977.60   48.70
   4  -5  -3  948.71   40.50
   4  -5  -3  926.21   39.30
   4  -5  -3  987.10   38.60
  -4   5   3  940.41   39.00
  -4   5   3  980.50   34.20
  -4   5   3  967.40   40.70
  -4   5   3  928.21   36.80
   3  -5  -3  272.57   24.10
   3  -5  -3  254.17   22.30
   3  -5  -3  249.18   18.10
   3  -5  -3  235.08   25.70
   3  -5  -3  255.57   22.80
  -3   5   3  243.88   25.70
  -3   5   3  249.97   20.50
  -3   5   3  273.67   22.30
  -3   5   3  246.18   17.70
   2  -5  -3 1136.99   43.20
   2  -5  -3 1105.69   38.10
   2  -5  -3 1100.69   37.00
   2  -5  -3 1076.49   37.90
  -2   5   3 1124.39   36.30
  -2   5   3 1167.58   37.20
  -2   5   3 1100.89   36.50
   1  -5  -3   84.49   16.60
   1  -5  -3   79.99   16.20
   1  -5  -3   58.59   21.30
  -1   5   3   79.29   15.40
  -1   5   3   93.69   17.40
  -1   5   3   92.79   15.50
   0  -5  -3 4061.79   96.99
   0  -5  -3 3948.20   76.89
   0  -5  -3 3798.62   79.89
   0  -5  -3 3921.61   73.79
   0   5   3 3812.32   82.39
   0   5   3 3766.22   81.09
   0   5   3 3883.11   76.99
  -1  -5  -3  635.74   47.50
  -1  -5  -3  533.95   30.90
  -1  -5  -3  572.64   30.10
  -1  -5  -3  576.64   21.70
   1   5   3  579.74   25.20
   1   5   3  584.14   26.80
   1   5   3  540.65   30.50
   1   5   3  570.84   34.60
  -2  -5  -3  779.32   51.49
  -2  -5  -3  774.52   21.60
  -2  -5  -3  813.12   33.80
  -2  -5  -3  856.51   38.50
   2   5   3  810.02   36.30
   2   5   3  750.72   41.60
   2   5   3  812.02   34.30
   2   5   3  819.42   26.30
  -3  -5  -3    2.20   17.00
  -3  -5  -3   11.90   30.10
  -3  -5  -3   14.10   22.30
   3   5   3    8.10   20.60
   3   5   3   23.90   19.20
   3   5   3   16.40   16.60
   3   5   3   29.50   10.50
  -4  -5  -3  188.08   25.40
  -4  -5  -3  150.48   41.00
  -4  -5  -3  179.68   33.00
   4   5   3  148.29   32.50
   4   5   3  175.58   29.80
   4   5   3  137.89   23.90
  -5  -5  -3   99.19   35.10
  -5  -5  -3   94.49   26.50
  -5  -5  -3   96.49   46.60
   5   5   3  123.69   33.20
   5   5   3  136.69   36.60
   5   5   3  112.59   26.30
  -6  -5  -3   32.20   35.40
  -6  -5  -3  -25.50   48.30
   6   5   3   52.59   26.40
   6   5   3   31.60   34.90
   6   5   3   32.20   37.50
  -7  -5  -3  267.87   51.19
  -7  -5  -3  269.27   69.39
   7   5   3  273.57   47.30
   7   5   3  377.56   58.99
   7   5   3  271.77   38.10
  -8   6   3   15.70   22.80
  -8   6   3   -9.60   23.20
   7  -6  -3    3.50   22.90
   7  -6  -3   18.80   22.10
   7  -6  -3   16.30   22.50
   7  -6  -3  -33.40   21.10
  -7   6   3   24.30   22.90
  -7   6   3  -16.80   19.90
  -7   6   3   -5.00   20.10
  -7   6   3   76.09   29.80
  -7   6   3   10.10   21.20
   6  -6  -3  643.34   41.30
   6  -6  -3  638.84   41.90
   6  -6  -3  641.14   58.39
   6  -6  -3  635.34   42.20
   6  -6  -3  683.43   42.00
  -6   6   3  706.33   41.60
  -6   6   3  616.84   47.70
  -6   6   3  595.84   39.90
  -6   6   3  676.43   40.90
  -6   6   3  687.23   39.50
   5  -6  -3   71.19   21.40
   5  -6  -3   56.59   18.70
   5  -6  -3   87.39   21.40
   5  -6  -3   72.69   29.10
   5  -6  -3   46.70   20.40
  -5   6   3   39.00   19.80
  -5   6   3  103.79   20.80
  -5   6   3   22.90   19.50
  -5   6   3   56.69   16.90
  -5   6   3   94.79   22.60
   4  -6  -3   70.29   25.20
   4  -6  -3   86.19   20.40
   4  -6  -3   43.50   17.90
   4  -6  -3   49.99   14.30
   4  -6  -3   85.79   19.70
  -4   6   3   77.69   17.60
  -4   6   3   77.89   14.40
  -4   6   3   48.70   17.10
  -4   6   3   59.29   18.30
   3  -6  -3    4.30   14.40
   3  -6  -3   29.00   15.70
   3  -6  -3   10.80    9.10
   3  -6  -3   29.40   16.80
   3  -6  -3    0.40   18.00
  -3   6   3   12.30   14.80
  -3   6   3    6.40   14.40
  -3   6   3   11.90    8.60
  -3   6   3   15.70   13.70
   2  -6  -3  178.38   20.50
   2  -6  -3  169.38   20.70
   2  -6  -3  217.98   25.00
  -2   6   3  177.28   19.30
  -2   6   3  218.48   23.60
  -2   6   3  170.08   18.60
   1  -6  -3 1598.44   45.30
   1  -6  -3 1537.65   55.29
   1  -6  -3 1690.73   45.50
  -1   6   3 1608.94   43.70
  -1   6   3 1602.64   43.60
  -1   6   3 1655.53   46.60
   0  -6  -3 1364.96   38.10
   0  -6  -3 1295.67   58.89
   0  -6  -3 1283.77   41.40
   0  -6  -3 1288.67   35.60
   0   6   3 1343.97   43.20
   0   6   3 1278.67   42.70
   0   6   3 1338.27   38.40
  -1  -6  -3  392.76   28.80
  -1  -6  -3  410.96   21.10
  -1  -6  -3  469.65   28.00
  -1  -6  -3  440.76   46.80
   1   6   3  434.16   28.90
   1   6   3  447.36   32.50
   1   6   3  454.55   23.40
  -2  -6  -3  157.78   13.70
  -2  -6  -3  166.48   23.60
  -2  -6  -3  170.88   21.70
  -2  -6  -3  196.18   34.90
   2   6   3  173.08   20.90
   2   6   3  165.48   25.60
   2   6   3  173.28   20.90
   2   6   3  200.48   16.30
  -3  -6  -3  371.16   46.30
  -3  -6  -3  367.56   38.30
  -3  -6  -3  343.37   31.70
   3   6   3  395.76   22.60
   3   6   3  401.86   44.40
   3   6   3  354.06   34.70
   3   6   3  419.96   34.00
  -4  -6  -3  257.17   49.99
  -4  -6  -3  235.08   28.10
  -4  -6  -3  223.68   36.00
   4   6   3  218.78   32.60
   4   6   3  224.18   28.50
   4   6   3  214.88   36.60
  -5  -6  -3  111.69   37.10
  -5  -6  -3   63.79   50.59
  -5  -6  -3   61.29   25.20
   5   6   3   82.29   36.20
   5   6   3  108.29   31.70
   5   6   3  137.29   28.10
  -6  -6  -3   23.40   38.20
  -6  -6  -3  -30.70   51.89
   6   6   3   15.30   37.60
   6   6   3   17.80   26.60
   6   6   3  -18.00   31.60
   7   6   3    4.70   42.40
   7   6   3   18.70   29.30
   8  -7  -3   33.50   26.20
   8  -7  -3   18.90   25.80
  -8   7   3   50.39   25.00
  -8   7   3   72.79   25.10
  -8   7   3   26.60   25.20
   7  -7  -3   43.40   25.20
   7  -7  -3   78.39   25.00
   7  -7  -3   54.19   25.70
  -7   7   3   63.19   23.00
  -7   7   3  142.49   46.20
  -7   7   3   65.89   24.00
  -7   7   3  114.19   26.10
  -7   7   3   49.99   25.10
   6  -7  -3    1.90   21.70
   6  -7  -3    0.50   20.00
   6  -7  -3    7.00   21.10
   6  -7  -3    4.90   30.10
  -6   7   3   16.30   19.90
  -6   7   3   15.50   20.90
  -6   7   3  -11.20   21.80
   5  -7  -3  206.08   35.40
   5  -7  -3  220.98   26.90
   5  -7  -3  165.08   26.30
   5  -7  -3  166.88   25.70
  -5   7   3  219.38   28.10
  -5   7   3  178.98   24.50
  -5   7   3  210.68   25.90
  -5   7   3  183.68   24.90
   4  -7  -3   25.20   24.90
   4  -7  -3   40.70   18.70
   4  -7  -3   23.10   17.80
   4  -7  -3    2.80   19.00
   4  -7  -3   21.20   19.60
  -4   7   3   30.80   17.50
  -4   7   3   30.10   16.90
  -4   7   3   14.40   17.60
  -4   7   3   47.60   13.00
   3  -7  -3  124.49   25.20
   3  -7  -3   87.39   10.50
   3  -7  -3   89.79   19.20
   3  -7  -3  106.79   20.70
  -3   7   3  108.19   16.40
  -3   7   3  106.19   18.50
  -3   7   3  125.99   19.20
   2  -7  -3   52.69   20.50
   2  -7  -3   54.89   17.40
   2  -7  -3   80.29   18.00
  -2   7   3   49.99   17.00
  -2   7   3   63.79   13.80
  -2   7   3   71.69   16.30
   1  -7  -3   42.90   22.50
   1  -7  -3   38.10   15.90
   1  -7  -3   57.49    9.50
   1  -7  -3   58.09   16.40
  -1   7   3   58.19   16.90
  -1   7   3   73.29   15.90
  -1   7   3   47.90   12.80
   0  -7  -3  195.18   18.40
   0  -7  -3  183.78   17.80
   0  -7  -3  159.48   19.80
   0  -7  -3  175.88   31.20
   0   7   3  182.38   21.00
   0   7   3  192.18   18.80
   0   7   3  158.78   19.00
  -1  -7  -3   -5.50   30.70
  -1  -7  -3   -3.70   16.80
  -1  -7  -3   19.70   12.00
  -1  -7  -3   -4.00   15.90
   1   7   3   -1.40   15.00
   1   7   3    6.90   13.20
   1   7   3   20.60   16.70
  -2  -7  -3  198.98   27.10
  -2  -7  -3  176.58   15.00
  -2  -7  -3  214.08   40.80
  -2  -7  -3  209.48   24.30
   2   7   3  191.98   23.70
   2   7   3  185.98   28.50
   2   7   3  203.68   17.80
  -3  -7  -3  701.93   48.60
  -3  -7  -3  733.73   40.90
  -3  -7  -3  786.32   69.39
   3   7   3  697.73   55.39
   3   7   3  785.62   43.80
   3   7   3  698.13   29.30
  -4  -7  -3   11.10   45.60
  -4  -7  -3    6.20   22.30
  -4  -7  -3    1.10   29.40
   4   7   3   -4.10   24.90
   4   7   3   -1.00   22.70
   4   7   3    7.20   28.30
  -5  -7  -3  -34.80   51.29
  -5  -7  -3   50.49   38.00
   5   7   3   73.49   35.90
   5   7   3   21.40   24.60
  -6  -7  -3   48.60   62.79
  -6  -7  -3   86.59   42.90
   6   7   3  159.38   46.50
   6   7   3  104.89   31.90
   8  -8  -3   83.19   28.80
   8  -8  -3   75.99   29.20
  -8   8   3   59.89   27.30
  -8   8   3   67.09   28.90
  -8   8   3   84.99   26.20
   7  -8  -3   33.60   25.70
   7  -8  -3   11.40   23.30
  -7   8   3   25.90   23.40
  -7   8   3   68.99   27.60
  -7   8   3   -9.80   23.30
  -7   8   3    8.50   23.20
   6  -8  -3  -22.50   21.30
   6  -8  -3   14.40   22.40
   6  -8  -3    6.90   21.70
   6  -8  -3   -4.50   31.10
  -6   8   3   15.50   23.10
  -6   8   3   44.50   22.30
  -6   8   3   24.80   24.20
   5  -8  -3  337.57   32.20
   5  -8  -3  351.86   43.20
   5  -8  -3  339.57   33.30
  -5   8   3  362.76   32.70
  -5   8   3  375.36   30.40
  -5   8   3  350.86   31.70
   4  -8  -3  513.95   36.80
   4  -8  -3  539.75   37.80
   4  -8  -3  573.14   48.40
  -4   8   3  582.04   35.40
  -4   8   3  491.25   40.50
  -4   8   3  505.05   34.60
   3  -8  -3  429.86   34.90
   3  -8  -3  466.15   34.30
   3  -8  -3  450.05   41.40
  -3   8   3  461.35   28.30
  -3   8   3  416.06   30.60
  -3   8   3  474.85   32.90
   2  -8  -3    8.60   20.30
   2  -8  -3    3.50   17.10
   2  -8  -3   13.00   17.50
  -2   8   3   11.60   11.50
  -2   8   3   31.30   16.40
  -2   8   3   -7.00   16.60
   1  -8  -3  748.93   35.00
   1  -8  -3  762.82   35.10
   1  -8  -3  750.92   24.30
   1  -8  -3  813.62   49.00
  -1   8   3  739.13   33.00
  -1   8   3  774.12   36.50
  -1   8   3  801.82   31.90
   0  -8  -3   66.79   16.60
   0  -8  -3   63.89   17.60
   0  -8  -3   76.69   29.60
   0  -8  -3   41.90   18.70
   0   8   3   80.49   17.00
   0   8   3   47.10   18.30
   0   8   3   82.59   17.20
  -1  -8  -3  153.98   22.20
  -1  -8  -3  151.38   17.00
  -1  -8  -3  180.08   41.50
  -1  -8  -3  159.28   22.90
   1   8   3  159.98   23.90
   1   8   3  131.89   21.70
   1   8   3  149.19   18.90
  -2  -8  -3  186.28   29.00
  -2  -8  -3  129.69   24.00
  -2  -8  -3  223.68   46.20
   2   8   3  174.68   27.80
   2   8   3  206.38   20.00
   2   8   3  175.38   24.50
  -3  -8  -3  693.63   41.80
  -3  -8  -3  699.43   77.79
  -3  -8  -3  692.63   51.09
   3   8   3  750.82   38.30
   3   8   3  784.32   58.69
   3   8   3  720.03   44.40
  -4  -8  -3   18.90   32.40
  -4  -8  -3   16.70   24.50
  -4  -8  -3  -20.40   49.60
   4   8   3   55.59   24.80
   4   8   3  -15.80   27.60
  -5  -8  -3  -33.20   36.00
  -5  -8  -3  -46.20   55.19
   5   8   3   41.00   35.50
   5   8   3   13.40   26.40
  -6  -8  -3   85.29   45.10
  -6  -8  -3  -20.50   64.39
   6   8   3   82.89   43.40
   6   8   3   84.69   32.00
   8  -9  -3   26.00   27.40
   8  -9  -3   13.40   26.70
   7  -9  -3  187.38   33.40
   7  -9  -3  141.49   31.10
  -7   9   3  164.98   31.40
  -7   9   3  125.19   30.60
   6  -9  -3  183.18   31.50
   6  -9  -3  163.18   29.30
   6  -9  -3  194.08   42.80
  -6   9   3  211.48   30.90
  -6   9   3  146.99   27.70
  -6   9   3  201.58   29.90
   5  -9  -3    2.10   22.90
   5  -9  -3   49.00   33.00
   5  -9  -3  -17.80   20.90
  -5   9   3   10.60   21.10
  -5   9   3   29.60   23.50
  -5   9   3    1.60   21.70
   4  -9  -3   11.60   28.10
   4  -9  -3   49.80   23.10
   4  -9  -3   50.49   22.20
  -4   9   3   46.40   22.60
  -4   9   3   17.20   21.10
  -4   9   3   10.40   20.80
   3  -9  -3  334.57   30.20
   3  -9  -3  427.66   45.40
   3  -9  -3  387.36   33.90
  -3   9   3  370.96   33.80
  -3   9   3  406.26   34.70
   2  -9  -3  652.03   37.50
   2  -9  -3  641.84   47.90
   2  -9  -3  662.23   37.00
  -2   9   3  614.24   34.60
  -2   9   3  705.13   37.50
  -2   9   3  697.73   28.40
   1  -9  -3  -14.30   17.10
   1  -9  -3    9.20   26.30
   1  -9  -3   19.00   18.30
  -1   9   3    0.00   16.00
  -1   9   3   -7.30   12.80
  -1   9   3    8.80   19.20
   0  -9  -3   -1.90   18.00
   0  -9  -3   19.70   19.10
   0  -9  -3  -20.30   29.80
   0  -9  -3    3.70   15.50
   0   9   3   -4.20   15.70
   0   9   3   17.60   16.00
   0   9   3    1.90   17.50
  -1  -9  -3   43.80   38.40
  -1  -9  -3   -9.20   21.10
  -1  -9  -3  -11.40   20.00
  -1  -9  -3    7.80   14.10
   1   9   3   -6.00   17.90
   1   9   3    4.50   18.90
   1   9   3   14.60   12.60
   1   9   3    5.40   16.30
  -2  -9  -3  114.39   49.40
  -2  -9  -3  142.39   26.50
  -2  -9  -3  119.69   28.00
   2   9   3  152.48   20.70
   2   9   3  104.99   24.50
   2   9   3  147.99   29.40
  -3  -9  -3  213.18   55.49
  -3  -9  -3  204.38   29.20
  -3  -9  -3  171.08   35.00
   3   9   3  173.68   35.00
   3   9   3  177.18   29.70
  -4  -9  -3  260.07   63.19
  -4  -9  -3  253.47   31.20
  -4  -9  -3  258.07   42.40
   4   9   3  243.98   34.90
   4   9   3  285.67   43.90
  -5  -9  -3  -35.80   60.99
  -5  -9  -3  -14.40   38.40
   5   9   3   60.29   29.80
   5   9   3   29.00   36.10
   7 -10  -3   33.20   28.60
   7 -10  -3   75.29   30.00
  -7  10   3   -8.80   25.40
  -7  10   3    9.90   26.60
   6 -10  -3   48.40   26.40
   6 -10  -3   13.70   25.00
   6 -10  -3   25.80   37.00
  -6  10   3   35.50   24.40
  -6  10   3   31.10   25.10
  -6  10   3  -21.50   23.30
   5 -10  -3   43.00   34.00
   5 -10  -3   21.30   25.00
   5 -10  -3   72.39   24.40
  -5  10   3   69.39   24.60
  -5  10   3   90.89   26.20
  -5  10   3   42.60   24.00
   4 -10  -3   62.79   24.20
   4 -10  -3   39.70   25.20
   4 -10  -3   77.19   33.20
  -4  10   3   49.20   22.50
  -4  10   3   82.79   24.30
  -4  10   3   53.69   24.10
   3 -10  -3  -13.90   25.80
   3 -10  -3   11.30   21.00
   3 -10  -3  -16.30   20.60
  -3  10   3    1.10   20.40
  -3  10   3   -4.20   20.10
  -3  10   3  -12.70   20.70
   2 -10  -3   31.30   21.20
   2 -10  -3   58.89   28.90
   2 -10  -3   45.70   21.70
  -2  10   3   89.99   23.10
  -2  10   3   78.39   20.70
  -2  10   3   44.50   20.70
   1 -10  -3  585.54   37.90
   1 -10  -3  649.24   54.99
   1 -10  -3  577.14   35.40
  -1  10   3  640.74   39.30
  -1  10   3  579.94   35.80
  -1  10   3  619.24   33.40
  -1  10   3  618.54   33.20
   0 -10  -3   39.40   18.20
   0 -10  -3   22.10   21.80
   0 -10  -3   12.50   34.60
   0  10   3    6.80   14.80
   0  10   3   22.40   18.80
   0  10   3   -5.80   16.20
   0  10   3   -1.80   19.70
  -1 -10  -3   66.79   43.30
  -1 -10  -3   53.09   23.50
  -1 -10  -3   43.10   25.30
   1  10   3   35.80   19.50
   1  10   3   57.19   22.10
   1  10   3   56.49   22.30
  -2 -10  -3  279.17   31.10
  -2 -10  -3  277.17   35.30
  -2 -10  -3  288.07   58.39
   2  10   3  298.77   26.40
   2  10   3  330.77   37.60
   2  10   3  316.67   33.80
  -3 -10  -3  -27.40   31.10
  -3 -10  -3   73.79   25.30
  -3 -10  -3   16.80   54.99
   3  10   3   73.39   30.70
   3  10   3   15.00   26.10
  -4 -10  -3   10.00   59.59
  -4 -10  -3   50.89   37.70
   4  10   3   78.09   30.80
   4  10   3   64.89   35.50
  -5 -10  -3  -90.09   61.59
  -5 -10  -3  -75.09   39.60
   5  10   3  -25.90   34.80
   5  10   3   19.60   28.40
   7 -11  -3   -7.20   27.60
   7 -11  -3   43.60   28.30
  -7  11   3   26.80   28.40
  -7  11   3   22.40   28.80
   6 -11  -3   25.00   25.60
   6 -11  -3    9.10   53.39
   6 -11  -3   25.30   27.00
  -6  11   3   18.40   26.90
  -6  11   3    7.80   26.50
  -6  11   3  -57.39   25.50
   5 -11  -3   10.70   24.90
   5 -11  -3    8.40   34.90
   5 -11  -3    3.60   24.40
  -5  11   3   13.20   23.80
  -5  11   3  -40.30   22.40
  -5  11   3  -23.60   23.30
   4 -11  -3  287.57   33.00
   4 -11  -3  259.97   34.10
   4 -11  -3  348.97   46.50
  -4  11   3  293.97   32.30
  -4  11   3  401.26   35.40
  -4  11   3  279.47   31.70
   3 -11  -3  135.69   28.50
   3 -11  -3   93.69   26.00
   3 -11  -3  167.68   38.00
  -3  11   3  155.68   27.00
  -3  11   3  115.59   26.70
  -3  11   3  185.58   26.40
   2 -11  -3   10.80   20.80
   2 -11  -3   -2.70   22.90
   2 -11  -3   -8.50   29.40
  -2  11   3    2.10   23.00
  -2  11   3   12.60   20.70
  -2  11   3    6.10   19.50
   1 -11  -3   23.40   24.00
   1 -11  -3    1.50   19.00
   1 -11  -3   41.10   33.30
  -1  11   3   34.10   18.90
  -1  11   3    7.90   20.80
  -1  11   3   11.20   22.70
   0 -11  -3  348.17   31.20
   0 -11  -3  387.96   33.80
   0 -11  -3  396.96   51.29
   0  11   3  358.66   30.70
   0  11   3  379.76   28.00
   0  11   3  357.56   33.10
  -1 -11  -3   25.90   43.30
  -1 -11  -3   18.10   24.20
   1  11   3   15.30   21.50
   1  11   3   28.60   23.00
   1  11   3   15.70   19.60
  -2 -11  -3   30.70   50.39
  -2 -11  -3  -10.80   31.30
  -2 -11  -3   96.89   27.00
   2  11   3   15.70   23.20
   2  11   3   34.90   19.90
   2  11   3   55.89   26.70
  -3 -11  -3   97.49   61.49
  -3 -11  -3  -34.80   33.30
  -3 -11  -3  148.79   29.40
   3  11   3   55.79   28.70
   3  11   3   65.89   31.00
  -4 -11  -3  -26.60   38.30
  -4 -11  -3  -36.30   62.89
   4  11   3   -7.20   32.10
   4  11   3   25.90   29.50
   5  11   3  196.78   46.80
   7 -12  -3    2.40   28.60
   7 -12  -3   35.60   30.90
  -7  12   3  -35.20   26.90
  -7  12   3  -18.10   28.30
   6 -12  -3   12.80   27.60
   6 -12  -3   62.19   30.70
  -6  12   3   52.29   28.30
  -6  12   3    4.10   27.60
   5 -12  -3   -0.20   27.70
   5 -12  -3    3.30   36.50
   5 -12  -3   22.10   25.50
  -5  12   3   -0.80   24.90
  -5  12   3  -36.40   24.80
  -5  12   3   -9.60   25.90
   4 -12  -3   73.39   37.40
   4 -12  -3   32.40   26.40
   4 -12  -3   41.60   28.30
  -4  12   3   38.60   24.70
  -4  12   3   27.00   25.80
  -4  12   3    5.30   25.80
   3 -12  -3  -19.90   23.00
   3 -12  -3  -13.20   31.40
   3 -12  -3  -36.20   23.10
  -3  12   3   23.50   22.70
  -3  12   3   40.80   26.40
  -3  12   3  -38.10   21.40
   2 -12  -3   22.60   25.70
   2 -12  -3   49.90   33.70
   2 -12  -3   26.50   23.50
  -2  12   3   30.50   24.30
  -2  12   3   43.20   24.60
  -2  12   3   56.89   22.60
   1 -12  -3  297.37   34.10
   1 -12  -3  310.27   46.70
   1 -12  -3  297.57   30.00
  -1  12   3  277.57   27.90
  -1  12   3  270.57   32.00
  -1  12   3  269.77   30.10
   0 -12  -3    3.30   19.80
   0 -12  -3    1.20   23.30
   0 -12  -3    3.30   40.10
   0  12   3  -15.50   20.90
   0  12   3   27.80   24.10
   0  12   3    6.70   21.60
  -1 -12  -3   56.99   47.50
  -1 -12  -3   66.39   26.40
   1  12   3   41.10   22.20
   1  12   3   62.29   26.30
  -2 -12  -3   68.19   26.70
  -2 -12  -3   27.10   51.99
   2  12   3   24.70   26.00
   2  12   3   36.60   26.20
   2  12   3   62.19   22.20
  -3 -12  -3  163.18   66.49
  -3 -12  -3  263.57   40.50
   3  12   3  216.58   36.70
   3  12   3  282.97   43.60
  -4 -12  -3  -68.49   66.39
   4  12   3   -9.20   29.60
   4  12   3   29.00   36.00
   6 -13  -3   34.40   31.60
   6 -13  -3    4.80   29.70
  -6  13   3  106.19   29.80
  -6  13   3    8.70   30.30
   5 -13  -3    8.10   27.50
   5 -13  -3  -11.90   28.50
   5 -13  -3  -10.30   38.60
  -5  13   3  -49.90   26.90
  -5  13   3   -2.00   27.30
  -5  13   3    1.00   25.50
   4 -13  -3   34.50   28.10
   4 -13  -3   78.49   40.10
   4 -13  -3   79.39   30.40
  -4  13   3   50.89   26.20
  -4  13   3   51.69   27.40
  -4  13   3   34.70   27.50
   3 -13  -3  152.28   31.10
   3 -13  -3  158.38   32.20
   3 -13  -3  189.58   43.00
  -3  13   3  133.59   30.80
  -3  13   3  184.28   32.40
  -3  13   3  153.98   28.50
   2 -13  -3  143.09   29.10
   2 -13  -3  178.08   32.80
   2 -13  -3  180.98   41.40
  -2  13   3  248.48   32.90
  -2  13   3  233.98   29.60
  -2  13   3  216.68   31.30
   1 -13  -3  128.39   31.70
   1 -13  -3  150.68   42.30
   1 -13  -3  153.58   27.10
  -1  13   3  152.78   23.90
  -1  13   3  129.79   29.00
  -1  13   3  144.99   28.90
   0 -13  -3   36.70   41.80
   0 -13  -3   23.00   26.50
   0  13   3   20.60   25.10
   0  13   3    4.70   22.60
  -1 -13  -3  109.39   29.20
  -1 -13  -3  183.08   52.79
   1  13   3  108.99   28.90
   1  13   3   72.89   25.40
  -2 -13  -3   65.69   27.50
  -2 -13  -3   81.59   55.39
   2  13   3   43.70   28.10
  -3 -13  -3  381.76   75.89
   3  13   3  286.27   40.40
   6 -14  -3   24.10   31.90
   6 -14  -3   62.59   33.60
  -6  14   3   27.90   32.60
  -6  14   3   25.70   29.30
   5 -14  -3   71.29   44.30
   5 -14  -3   57.69   32.10
   5 -14  -3   51.59   31.70
  -5  14   3   59.19   27.70
  -5  14   3   46.20   31.40
   4 -14  -3    8.00   27.50
   4 -14  -3    5.30   30.30
   4 -14  -3   43.80   40.10
  -4  14   3   47.90   30.50
  -4  14   3   17.40   28.50
  -4  14   3    8.30   25.80
   3 -14  -3   91.09   31.30
   3 -14  -3  150.98   44.70
   3 -14  -3   86.79   31.00
  -3  14   3  103.09   29.80
  -3  14   3   85.09   25.90
  -3  14   3   17.00   28.30
   2 -14  -3   79.69   29.90
   2 -14  -3  119.69   41.80
   2 -14  -3   31.30   26.30
  -2  14   3   60.69   26.30
  -2  14   3   96.79   28.90
  -2  14   3   57.99   24.20
   1 -14  -3  188.18   30.60
   1 -14  -3  313.17   51.19
   1 -14  -3  207.78   34.50
  -1  14   3  236.58   33.00
  -1  14   3  311.67   34.70
  -1  14   3  280.37   29.30
   0 -14  -3   63.79   44.30
   0 -14  -3   63.69   28.80
   0  14   3   44.90   26.60
   0  14   3   -9.50   25.00
  -1 -14  -3  291.47   60.69
  -1 -14  -3  215.58   34.70
   1  14   3  272.77   37.20
   1  14   3  276.27   33.50
  -2 -14  -3   61.79   30.40
  -2 -14  -3   53.19   55.69
   2  14   3  113.19   31.70
   5 -15  -3   46.50   34.30
   5 -15  -3   61.69   33.80
  -5  15   3   57.99   29.50
  -5  15   3   11.30   33.10
   4 -15  -3  122.49   46.40
   4 -15  -3   97.09   33.20
   4 -15  -3    2.70   28.90
  -4  15   3    5.00   29.20
  -4  15   3   20.70   30.60
  -4  15   3    8.50   24.70
   3 -15  -3   82.19   31.20
   3 -15  -3  128.49   45.00
   3 -15  -3    7.90   29.80
  -3  15   3   60.59   30.90
  -3  15   3  103.69   31.30
  -3  15   3   48.20   25.20
   2 -15  -3   49.00   28.70
   2 -15  -3   72.39   31.20
   2 -15  -3  141.39   43.90
  -2  15   3  137.39   31.50
  -2  15   3   47.70   24.50
  -2  15   3   71.39   30.20
   1 -15  -3   72.19   31.90
   1 -15  -3  123.09   45.20
  -1  15   3   29.10   27.30
  -1  15   3  105.79   29.70
   0 -15  -3  107.69   47.70
   0 -15  -3   27.00   29.20
   0  15   3   31.20   27.50
   0  15   3   -3.50   25.60
  -1 -15  -3   34.60   30.10
  -1 -15  -3  181.98   57.09
   1  15   3  103.59   28.50
   1  15   3  125.19   31.60
  -2 -15  -3  273.07   66.19
   2  15   3  151.98   37.90
   4 -16  -3   67.29   34.80
   4 -16  -3   59.79   35.60
   4 -16  -3  192.78   51.49
  -4  16   3  132.49   30.70
  -4  16   3   66.19   34.90
  -4  16   3  128.69   46.10
   3 -16  -3   28.30   30.50
   3 -16  -3   59.89   35.40
   3 -16  -3  151.78   48.70
  -3  16   3   16.60   30.30
  -3  16   3  107.49   31.20
  -3  16   3   50.79   27.60
   2 -16  -3  154.18   46.70
   2 -16  -3  146.19   35.70
   2 -16  -3   67.39   32.20
  -2  16   3   92.89   32.90
  -2  16   3   59.89   28.20
  -2  16   3  139.99   32.10
   1 -16  -3    5.50   30.90
   1 -16  -3   37.70   41.00
  -1  16   3   48.40   28.70
  -1  16   3  -11.90   28.40
   0 -16  -3  103.39   46.90
   0 -16  -3   49.20   31.30
   0  16   3   -4.00   27.00
   0  16   3   57.49   29.20
   2 -18   4   74.19   57.19
   2 -18   4    1.10   32.40
   1  17  -4   90.89   31.20
   1  17  -4   86.99   30.90
  -1 -17   4  195.98   55.19
   0  17  -4   45.30   26.70
   0  17  -4   41.50   28.30
   0 -17   4  177.38   52.59
  -1  17  -4   34.80   28.80
   1 -17   4  136.09   52.19
  -2  17  -4  135.09   32.80
  -2  17  -4  115.89   28.50
   2 -17   4  169.78   36.40
   2 -17   4  227.88   59.39
  -3  17  -4  162.88   32.30
  -3  17  -4  185.78   33.50
   3 -17   4  187.38   39.10
   3 -17   4  291.47   62.19
  -4  17  -4   66.49   33.10
  -4  17  -4   77.89   29.90
   4 -17   4   53.99   33.40
   4 -17   4  117.09   54.09
   2  16  -4   12.80   29.10
   2  16  -4   83.09   28.90
  -2 -16   4  156.88   54.29
  -2 -16   4   -1.10   57.39
   1  16  -4   45.70   27.30
   1  16  -4   62.09   30.30
  -1 -16   4   91.99   49.10
   0  16  -4   54.79   25.30
   0  16  -4   80.99   27.80
   0 -16   4  143.39   51.49
  -1  16  -4  102.79   29.80
   1 -16   4  164.28   51.09
   1 -16   4   82.49   30.30
  -2  16  -4   30.10   27.00
  -2  16  -4  -16.10   21.00
   2 -16   4   48.30   29.70
   2 -16   4  105.09   49.50
  -3  16  -4  -44.80   22.00
  -3  16  -4  -26.60   26.50
   3 -16   4   68.49   48.50
   3 -16   4  -20.10   29.60
  -4  16  -4  144.69   33.90
  -4  16  -4  118.39   30.10
   4 -16   4   99.79   33.40
   4 -16   4  163.38   55.59
  -5  16  -4   19.70   29.60
  -5  16  -4  -28.40   26.70
   5 -16   4  -36.20   31.40
   5 -16   4   45.30   51.29
   3  15  -4   17.30   26.30
   3  15  -4   26.30   31.30
  -3 -15   4  129.49   56.19
   2  15  -4   37.20   25.80
   2  15  -4   42.30   27.20
  -2 -15   4  131.79   52.29
  -2 -15   4    3.50   40.40
   1  15  -4  220.38   34.10
   1  15  -4  248.38   34.10
  -1 -15   4  262.07   53.99
  -1 -15   4  194.88   42.30
   0  15  -4   24.60   22.70
   0  15  -4   33.20   25.70
   0 -15   4   69.79   31.60
   0 -15   4   58.89   46.10
  -1  15  -4    8.10   19.50
  -1  15  -4   66.89   21.90
  -1  15  -4   71.29   26.50
   1 -15   4   80.69   28.80
   1 -15   4   81.89   45.30
  -2  15  -4  -24.00   23.70
  -2  15  -4  -13.90   20.60
   2 -15   4    0.80   27.90
   2 -15   4   21.90   44.00
  -3  15  -4   44.10   23.70
  -3  15  -4   72.09   28.10
   3 -15   4   65.09   32.00
   3 -15   4   48.90   46.20
  -4  15  -4  -22.60   25.30
  -4  15  -4   -9.20   23.50
   4 -15   4   40.60   30.60
   4 -15   4   37.10   47.10
  -5  15  -4   11.60   26.60
  -5  15  -4   18.70   28.50
   5 -15   4  103.89   53.49
   5 -15   4   97.59   35.50
  -6  15  -4   46.10   29.80
  -6  15  -4  -84.19   25.70
  -6  15  -4  -40.00   27.30
   6 -15   4   39.90   54.19
   6 -15   4  -11.10   31.80
   4  14  -4   98.29   36.20
   4  14  -4   44.40   27.30
  -4 -14   4  163.08   58.49
   3  14  -4  116.29   33.90
   3  14  -4  174.18   30.40
  -3 -14   4   51.29   47.20
  -3 -14   4  167.68   56.99
   2  14  -4   37.70   24.80
   2  14  -4   37.90   25.80
  -2 -14   4  -16.30   38.80
  -2 -14   4   79.29   47.70
   1  14  -4   29.60   24.20
   1  14  -4   -4.80   23.20
  -1 -14   4   30.20   34.90
  -1 -14   4   67.19   43.10
   0  14  -4  130.29   25.20
   0  14  -4  148.59   29.20
   0 -14   4  107.59   33.00
   0 -14   4  166.08   48.20
   0 -14   4  101.79   27.60
  -1  14  -4  -16.10   17.20
  -1  14  -4   30.20   19.10
  -1  14  -4   16.40   23.20
   1 -14   4  -17.20   24.10
   1 -14   4   52.89   26.10
   1 -14   4   67.19   40.00
  -2  14  -4  119.19   28.10
  -2  14  -4  148.99   25.90
   2 -14   4  139.59   30.70
   2 -14   4  183.28   46.70
   2 -14   4  190.28   31.30
  -3  14  -4   38.30   26.80
  -3  14  -4  120.09   25.50
   3 -14   4  124.39   47.10
   3 -14   4   93.59   31.90
  -4  14  -4  129.99   28.60
  -4  14  -4  121.09   29.60
   4 -14   4  199.98   52.39
   4 -14   4  140.39   32.40
  -5  14  -4   -4.70   26.00
  -5  14  -4  -17.20   25.60
   5 -14   4   33.30   30.90
   5 -14   4   57.29   50.49
  -6  14  -4  281.37   37.10
  -6  14  -4  210.58   35.60
  -6  14  -4  248.88   37.40
   6 -14   4  299.97   64.19
   6 -14   4  164.98   38.10
   4  13  -4   26.80   30.50
   4  13  -4   40.10   25.50
   4  13  -4  -10.50   31.00
  -4 -13   4   55.99   53.39
  -4 -13   4 -108.39   41.40
   3  13  -4   86.39   26.80
   3  13  -4   49.10   29.40
  -3 -13   4   89.09   49.80
  -3 -13   4  -45.90   42.70
   2  13  -4  192.38   30.30
   2  13  -4  314.97   35.80
  -2 -13   4  275.77   55.09
  -2 -13   4  158.78   41.80
   1  13  -4  382.86   34.90
   1  13  -4  364.36   34.50
  -1 -13   4  417.86   56.09
  -1 -13   4  267.37   41.30
   0  13  -4   22.40   20.00
   0  13  -4   21.80   16.80
   0  13  -4  -30.80   21.40
   0 -13   4   34.10   39.40
   0 -13   4   28.30   30.00
   0 -13   4   20.60   22.50
  -1  13  -4  173.08   23.70
  -1  13  -4  131.49   27.10
  -1  13  -4  226.08   24.20
   1 -13   4  241.08   45.90
   1 -13   4  200.48   29.30
   1 -13   4  180.58   29.80
  -2  13  -4   72.79   17.70
  -2  13  -4   84.39   22.30
  -2  13  -4   80.09   24.60
   2 -13   4   81.89   24.80
   2 -13   4   45.50   38.80
   2 -13   4   81.89   25.90
  -3  13  -4   -5.80   19.60
  -3  13  -4   12.10   23.00
   3 -13   4   18.40   26.00
   3 -13   4   16.10   21.00
   3 -13   4   63.59   40.50
  -4  13  -4   72.19   25.90
  -4  13  -4   28.60   23.30
   4 -13   4  123.59   49.30
   4 -13   4   48.40   28.20
  -5  13  -4   26.50   26.00
  -5  13  -4   18.80   24.10
  -5  13  -4  -38.20   24.70
   5 -13   4   33.10   28.30
   5 -13   4   26.30   46.20
  -6  13  -4  121.79   30.70
  -6  13  -4   32.20   27.60
  -6  13  -4   76.29   29.00
   6 -13   4  106.99   54.09
   6 -13   4   29.70   31.50
  -7  13  -4   10.00   29.30
  -7  13  -4   31.90   31.40
   7 -13   4   32.50   53.19
   7 -13   4  -19.10   31.80
   5  12  -4   30.10   34.90
   5  12  -4   28.10   33.00
  -5 -12   4  -40.10   56.99
   4  12  -4   -2.00   27.60
   4  12  -4  -10.90   28.60
   4  12  -4   24.80   24.00
  -4 -12   4  -34.50   49.20
  -4 -12   4  -88.69   42.80
   3  12  -4  216.18   29.80
   3  12  -4  171.98   33.00
   3  12  -4  152.58   32.30
  -3 -12   4  176.18   45.40
  -3 -12   4  364.66   48.00
  -3 -12   4  210.68   53.79
   2  12  -4  -11.30   20.70
   2  12  -4   -6.70   22.20
   2  12  -4   -5.10   20.80
  -2 -12   4   60.89   35.40
  -2 -12   4   25.10   41.40
  -2 -12   4  -28.40   35.90
   1  12  -4  164.18   27.10
   1  12  -4  175.48   27.20
  -1 -12   4  132.39   35.70
  -1 -12   4  145.59   42.80
   0  12  -4   10.80   15.70
   0  12  -4  -17.80   19.80
   0  12  -4  -12.10   16.90
   0 -12   4   -7.00   19.60
   0 -12   4    6.10   33.80
   0 -12   4   -2.20   27.60
  -1  12  -4   60.49   17.50
  -1  12  -4   38.20   21.90
  -1  12  -4   78.49   19.40
   1 -12   4   38.90   32.60
   1 -12   4   42.90   22.50
   1 -12   4   67.29   25.60
  -2  12  -4  691.73   42.80
  -2  12  -4  744.43   32.80
  -2  12  -4  668.93   38.90
   2 -12   4  754.42   64.29
   2 -12   4  695.73   41.20
   2 -12   4  739.43   44.90
  -3  12  -4    9.10   22.20
  -3  12  -4   28.00   20.40
   3 -12   4   73.09   25.70
   3 -12   4   26.20   35.90
   3 -12   4   27.80   21.30
  -4  12  -4  323.77   32.40
  -4  12  -4  293.77   30.70
   4 -12   4  374.36   55.39
   4 -12   4  288.67   33.30
   4 -12   4  232.28   33.40
  -5  12  -4    5.10   24.10
  -5  12  -4  -14.70   22.90
  -5  12  -4   -5.50   22.70
   5 -12   4    9.90   29.40
   5 -12   4  -30.40   40.00
   5 -12   4   18.60   27.70
  -6  12  -4   31.20   26.50
  -6  12  -4   10.10   26.40
  -6  12  -4    3.60   24.20
   6 -12   4  -22.30   46.60
   6 -12   4    8.40   27.50
  -7  12  -4   33.50   30.70
  -7  12  -4  113.09   33.10
   7 -12   4   88.59   53.49
   7 -12   4   60.69   32.90
   5  11  -4   43.90   36.10
   5  11  -4   30.70   32.30
  -5 -11   4   25.40   55.89
   4  11  -4  251.67   37.20
   4  11  -4  169.08   36.80
   4  11  -4  197.28   29.20
  -4 -11   4  173.78   56.09
  -4 -11   4  108.19   46.00
   3  11  -4   61.99   28.10
   3  11  -4  119.79   25.00
   3  11  -4   87.49   27.70
  -3 -11   4  134.29   49.00
  -3 -11   4  220.18   42.70
  -3 -11   4   71.59   40.90
   2  11  -4   79.49   22.50
   2  11  -4   67.09   23.30
   2  11  -4   56.29   22.60
  -2 -11   4   75.79   41.80
  -2 -11   4  133.49   32.20
  -2 -11   4   66.59   35.20
   1  11  -4    2.00   16.60
   1  11  -4    9.10   18.30
   1  11  -4    6.40   13.30
   1  11  -4   20.10   19.50
  -1 -11   4  -24.60   29.80
  -1 -11   4   36.60   21.90
  -1 -11   4   13.70   35.30
  -1 -11   4    6.40   17.40
   0  11  -4  395.96   31.20
   0  11  -4  372.86   30.60
   0  11  -4  423.46   27.40
   0 -11   4  436.16   52.09
   0 -11   4  419.96   37.30
   0 -11   4  414.06   30.20
  -1  11  -4  173.58   21.60
  -1  11  -4  190.18   24.10
  -1  11  -4  183.28   19.80
   1 -11   4  166.28   34.30
   1 -11   4  178.48   27.90
   1 -11   4  196.78   25.60
  -2  11  -4  782.02   39.90
  -2  11  -4  839.92   32.30
  -2  11  -4  897.81   38.50
   2 -11   4  871.91   45.30
   2 -11   4  777.02   42.10
   2 -11   4  803.22   60.49
  -3  11  -4  -24.30   17.60
  -3  11  -4    1.90   19.60
   3 -11   4  -24.80   20.20
   3 -11   4   23.20   20.60
   3 -11   4    1.00   31.10
  -4  11  -4   94.19   23.70
  -4  11  -4  135.79   25.00
   4 -11   4  118.89   28.40
   4 -11   4  183.98   44.00
   4 -11   4  102.79   26.30
  -5  11  -4    3.80   21.80
  -5  11  -4   -1.90   22.80
  -5  11  -4  -13.80   22.50
   5 -11   4    8.00   26.30
   5 -11   4   -4.00   39.00
   5 -11   4   -4.80   25.70
  -6  11  -4   59.79   27.30
  -6  11  -4   39.10   25.60
  -6  11  -4   36.00   23.60
   6 -11   4   80.09   32.50
   6 -11   4  -16.20   44.30
   6 -11   4   21.30   27.50
  -7  11  -4  111.59   32.80
  -7  11  -4  140.29   32.70
   7 -11   4  125.69   33.60
   7 -11   4  108.39   54.09
   6  10  -4  125.79   37.70
   6  10  -4   59.79   39.70
  -6 -10   4   42.60   63.29
  -6 -10   4   25.20   50.59
   5  10  -4  175.28   27.40
   5  10  -4  131.99   33.60
   5  10  -4  129.29   39.20
  -5 -10   4  134.49   58.59
  -5 -10   4  106.19   47.30
   4  10  -4  240.28   38.70
   4  10  -4  231.08   34.30
   4  10  -4  242.88   28.60
  -4 -10   4  250.57   55.69
  -4 -10   4  186.88   44.20
   3  10  -4   79.99   25.70
   3  10  -4   71.69   27.00
   3  10  -4   96.09   23.40
  -3 -10   4   39.90   44.40
  -3 -10   4  200.38   40.80
  -3 -10   4   81.99   39.00
   2  10  -4  985.80   45.40
   2  10  -4  949.11   50.89
   2  10  -4 1002.80   44.80
  -2 -10   4  958.70   70.89
  -2 -10   4 1024.80   58.89
  -2 -10   4  939.11   60.69
   1  10  -4   15.20   12.90
   1  10  -4   -1.10   16.40
   1  10  -4   13.30   16.40
   1  10  -4   -2.30   17.10
  -1 -10   4   10.30   20.30
  -1 -10   4   10.90   28.60
  -1 -10   4   36.40   33.30
  -1 -10   4   34.70   16.30
   0  10  -4  933.61   37.80
   0  10  -4  973.40   35.30
   0  10  -4  936.21   41.00
   0 -10   4  989.60   37.70
   0 -10   4  930.71   56.09
   0 -10   4  931.91   48.90
   0 -10   4  907.11   36.60
  -1  10  -4    1.00   15.50
  -1  10  -4    2.70   13.60
  -1  10  -4  -14.50   11.80
   1 -10   4   23.60   24.90
   1 -10   4  -22.20   16.40
   1 -10   4  -13.70   20.10
  -2  10  -4   69.39   13.10
  -2  10  -4   52.49   18.40
  -2  10  -4   34.60   16.60
   2 -10   4   62.89   21.00
   2 -10   4    1.50   26.50
   2 -10   4   35.80   19.60
  -3  10  -4   18.10   11.70
  -3  10  -4   29.00   19.00
  -3  10  -4   -2.00   17.10
   3 -10   4    6.00   19.90
   3 -10   4    6.60   19.30
   3 -10   4   39.20   30.00
  -4  10  -4    4.30   18.50
  -4  10  -4   -1.10   19.40
   4 -10   4   48.10   23.90
   4 -10   4   19.40   23.10
   4 -10   4   48.90   35.40
  -5  10  -4  152.88   24.70
  -5  10  -4  140.19   26.90
  -5  10  -4  110.09   26.10
   5 -10   4  100.59   28.40
   5 -10   4  179.88   47.10
   5 -10   4  188.88   32.70
  -6  10  -4   20.30   23.90
  -6  10  -4    9.90   24.70
  -6  10  -4  -20.50   19.80
   6 -10   4   15.40   29.80
   6 -10   4    7.80   43.50
   6 -10   4   -1.10   25.10
  -7  10  -4   -2.40   26.20
  -7  10  -4    8.60   27.60
   7 -10   4   59.49   49.80
   7 -10   4   40.40   35.60
   7 -10   4   18.10   28.00
   6   9  -4   46.20   33.20
   6   9  -4   54.29   37.90
  -6  -9   4   26.30   60.29
  -6  -9   4   25.50   44.40
   5   9  -4   34.40   28.80
   5   9  -4   35.30   32.80
   5   9  -4   27.40   22.10
  -5  -9   4   19.50   41.40
  -5  -9   4  -86.99   48.90
   4   9  -4  745.73   43.10
   4   9  -4  873.61   61.59
   4   9  -4  808.02   50.79
  -4  -9   4  770.82   63.09
  -4  -9   4 1079.89   77.19
  -4  -9   4  824.02   83.49
   3   9  -4  112.89   27.70
   3   9  -4  176.68   27.90
   3   9  -4  174.88   24.80
  -3  -9   4  245.08   41.00
  -3  -9   4  168.78   37.10
  -3  -9   4  163.28   45.60
   2   9  -4  433.66   33.40
   2   9  -4  490.95   33.40
   2   9  -4  364.16   30.80
   2   9  -4  436.56   38.70
  -2  -9   4  490.95   47.40
  -2  -9   4  428.46   47.60
  -2  -9   4  394.26   23.30
  -2  -9   4  439.56   40.70
   1   9  -4   94.79   18.60
   1   9  -4  108.09   19.00
   1   9  -4  130.59   19.70
   1   9  -4  122.39   14.90
  -1  -9   4  106.19   22.20
  -1  -9   4  102.09   32.40
  -1  -9   4  128.29   17.20
  -1  -9   4  116.19   27.20
   0   9  -4   47.00   14.20
   0   9  -4   29.20   13.00
   0   9  -4   25.10   15.20
   0  -9   4   19.70   14.20
   0  -9   4   32.30   24.20
   0  -9   4   15.10   14.70
   0  -9   4   20.50   22.50
  -1   9  -4   18.90   14.60
  -1   9  -4   42.30   11.70
  -1   9  -4   30.30   13.80
   1  -9   4   25.30   21.90
   1  -9   4   32.40   16.70
   1  -9   4   38.60   18.80
  -2   9  -4   27.80   10.30
  -2   9  -4   36.90   15.70
  -2   9  -4   22.40   14.40
   2  -9   4   23.30   16.70
   2  -9   4   27.30   18.20
   2  -9   4   12.10   22.90
  -3   9  -4  506.25   32.30
  -3   9  -4  553.04   22.10
  -3   9  -4  533.25   32.70
   3  -9   4  555.74   36.40
   3  -9   4  579.14   51.59
   3  -9   4  599.24   39.10
  -4   9  -4  -17.90   16.70
  -4   9  -4    3.00   19.60
  -4   9  -4  -11.30   18.20
   4  -9   4   26.10   31.50
   4  -9   4    8.40   22.90
   4  -9   4   28.70   21.30
  -5   9  -4   27.20   22.00
  -5   9  -4   29.40   22.50
  -5   9  -4   44.20   19.30
   5  -9   4   90.79   41.60
   5  -9   4   70.89   24.90
   5  -9   4   35.70   26.70
  -6   9  -4   71.59   21.80
  -6   9  -4   41.60   26.20
  -6   9  -4   76.59   25.30
   6  -9   4   77.79   28.40
   6  -9   4   94.59   33.50
   6  -9   4   83.89   45.70
  -7   9  -4  410.46   39.00
  -7   9  -4  389.56   40.80
   7  -9   4  384.46   42.60
   7  -9   4  398.16   48.10
   7  -9   4  505.65   68.79
  -8   9  -4   87.69   32.70
  -8   9  -4   88.19   30.60
  -8   9  -4  301.37   54.89
   8  -9   4   81.59   32.80
   8  -9   4  108.39   42.60
   8  -9   4  129.49   56.59
   6   8  -4   80.69   39.50
   6   8  -4   45.70   31.80
  -6  -8   4  -19.90   52.49
  -6  -8   4  -11.40   41.30
   5   8  -4   75.69   28.60
   5   8  -4   35.00   31.60
   5   8  -4   53.59   22.30
  -5  -8   4  -19.90   43.70
  -5  -8   4   45.90   37.70
  -5  -8   4  164.78   45.50
   4   8  -4  821.42   42.50
   4   8  -4  857.11   48.90
   4   8  -4  897.81   60.79
  -4  -8   4  815.12   60.29
  -4  -8   4  821.02   74.19
  -4  -8   4  966.70   73.89
   3   8  -4   91.39   20.10
   3   8  -4   99.19   23.20
   3   8  -4   40.70   23.10
  -3  -8   4   63.79   38.60
  -3  -8   4   21.50   29.90
  -3  -8   4  128.39   35.90
   2   8  -4   26.90   10.10
   2   8  -4    8.00   15.00
   2   8  -4   26.00   17.30
   2   8  -4   22.60   18.40
  -2  -8   4   37.20   25.20
  -2  -8   4   38.30   11.80
  -2  -8   4   19.00   30.50
  -2  -8   4   31.90   27.70
   1   8  -4   32.80   14.70
   1   8  -4   16.50   14.60
   1   8  -4   37.10   15.40
   1   8  -4   42.50   12.00
  -1  -8   4   29.40   22.50
  -1  -8   4   47.50   12.70
  -1  -8   4   38.20   26.10
  -1  -8   4   44.20   18.70
   0   8  -4    9.80   11.80
   0   8  -4    8.10   12.00
   0   8  -4   14.00   14.10
   0  -8   4  -15.90   19.60
   0  -8   4  -10.40   13.10
   0  -8   4  -13.40   20.60
   0  -8   4    9.50   13.40
  -1   8  -4  672.33   30.20
  -1   8  -4  678.93   28.70
  -1   8  -4  704.13   24.70
   1  -8   4  646.74   42.60
   1  -8   4  701.13   36.80
   1  -8   4  653.03   30.10
  -2   8  -4   17.00   13.70
  -2   8  -4    9.10    8.50
  -2   8  -4   16.20   13.90
   2  -8   4  -10.60   14.30
   2  -8   4    3.00   21.40
   2  -8   4    5.90   15.70
  -3   8  -4   -1.70   14.20
  -3   8  -4    1.60   14.70
  -3   8  -4   38.70    9.30
   3  -8   4   25.40   18.40
   3  -8   4   -7.60   22.60
   3  -8   4  -10.40   17.30
  -4   8  -4    1.70   15.40
  -4   8  -4   24.30   19.80
  -4   8  -4    3.90   17.40
   4  -8   4  -19.20   28.10
   4  -8   4  -11.10   19.20
   4  -8   4   31.00   21.60
  -5   8  -4  156.28   25.90
  -5   8  -4   95.49   23.40
  -5   8  -4  131.29   21.00
   5  -8   4   77.89   24.70
   5  -8   4  124.59   41.40
   5  -8   4  109.59   29.70
  -6   8  -4   32.80   25.20
  -6   8  -4   51.59   24.20
  -6   8  -4   29.70   20.40
   6  -8   4   46.70   26.30
   6  -8   4   56.19   43.00
   6  -8   4   48.10   29.70
  -7   8  -4   61.39   26.20
  -7   8  -4   65.19   28.50
  -7   8  -4  220.98   45.10
   7  -8   4   95.79   49.60
   7  -8   4   45.50   35.80
   7  -8   4   67.49   29.00
  -8   8  -4   54.99   32.20
  -8   8  -4  127.79   32.80
  -8   8  -4  270.47   53.39
   8  -8   4  104.19   40.70
   8  -8   4   90.59   54.99
   7   7  -4   58.59   41.00
   7   7  -4   61.89   33.40
  -7  -7   4  -58.29   40.70
   6   7  -4  137.99   40.40
  -6  -7   4   52.09   50.79
  -6  -7   4  115.19   41.90
   5   7  -4  -32.00   23.50
   5   7  -4    4.40   19.30
   5   7  -4  -18.20   27.10
  -5  -7   4  -33.40   34.20
  -5  -7   4  -18.50   40.20
  -5  -7   4  132.09   42.90
   4   7  -4   -0.10   24.80
   4   7  -4   13.30   17.90
   4   7  -4   45.90   23.20
  -4  -7   4   47.40   38.40
  -4  -7   4   36.40   36.10
  -4  -7   4   20.60   31.20
   3   7  -4  972.90   53.79
   3   7  -4 1038.80   40.50
   3   7  -4  995.60   44.40
  -3  -7   4 1068.19   63.09
  -3  -7   4  993.30   54.09
  -3  -7   4 1003.10   66.69
   2   7  -4   80.59   10.80
   2   7  -4   88.29   18.60
   2   7  -4   69.99   15.90
   2   7  -4   90.49   20.90
  -2  -7   4   82.89   24.20
  -2  -7   4   66.29   25.00
  -2  -7   4   88.69   11.20
  -2  -7   4   72.49   29.00
   1   7  -4  461.45   26.50
   1   7  -4  462.65   21.10
   1   7  -4  465.65   30.40
  -1  -7   4  454.55   20.80
  -1  -7   4  429.56   33.10
  -1  -7   4  428.86   42.00
  -1  -7   4  461.65   37.90
   0   7  -4   -5.60   10.90
   0   7  -4  -12.10   13.60
   0   7  -4  -11.10   10.80
   0  -7   4   -1.50   20.70
   0  -7   4  -16.80   20.50
   0  -7   4   13.40   13.50
   0  -7   4    3.80   12.70
  -1   7  -4   11.30   12.90
  -1   7  -4   -8.40    8.80
  -1   7  -4   21.90   12.90
   1  -7   4  -13.20   13.70
   1  -7   4    8.00   10.50
   1  -7   4  -16.90   16.90
   1  -7   4    0.70   20.50
  -2   7  -4  497.85   25.70
  -2   7  -4  519.65   26.60
  -2   7  -4  493.35   17.40
   2  -7   4  538.45   32.20
   2  -7   4  540.85   29.70
   2  -7   4  525.55   42.00
  -3   7  -4  312.27   25.10
  -3   7  -4  318.17   28.20
  -3   7  -4  278.17   22.80
   3  -7   4  292.87   27.00
   3  -7   4  263.77   24.50
   3  -7   4  264.37   33.20
   3  -7   4  279.57   20.40
  -4   7  -4  191.18   21.70
  -4   7  -4  166.48   23.00
  -4   7  -4  179.28   15.10
  -4   7  -4  207.38   20.00
   4  -7   4  182.68   20.00
   4  -7   4  165.28   26.20
   4  -7   4  191.98   25.20
   4  -7   4  195.58   36.40
  -5   7  -4   31.40   21.50
  -5   7  -4   16.50   15.80
  -5   7  -4   36.10   19.90
   5  -7   4   30.90   35.30
   5  -7   4   26.30   25.20
   5  -7   4   21.20   19.00
   5  -7   4   39.70   22.80
  -6   7  -4  -12.20   20.60
  -6   7  -4   15.40   23.70
   6  -7   4   43.60   41.70
   6  -7   4  -11.10   27.60
   6  -7   4   39.60   24.60
  -7   7  -4  225.68   34.20
  -7   7  -4  235.98   30.70
  -7   7  -4  363.56   55.49
   7  -7   4  214.68   35.10
   7  -7   4  261.07   43.30
   7  -7   4  233.78   55.19
  -8   7  -4  312.57   58.09
  -8   7  -4  175.98   33.40
   8  -7   4  135.29   57.59
   8  -7   4  176.08   44.20
   7   6  -4   -1.60   36.20
   7   6  -4   31.70   31.60
  -7  -6   4  -62.99   40.60
  -7  -6   4 -119.29   49.60
   6   6  -4   -5.40   26.60
   6   6  -4   29.30   21.60
   6   6  -4   -9.80   32.10
  -6  -6   4  -50.59   43.00
  -6  -6   4  -28.20   35.00
   5   6  -4  107.39   27.70
   5   6  -4   97.49   22.60
   5   6  -4   86.89   32.00
  -5  -6   4   84.59   35.10
  -5  -6   4   77.59   42.20
  -5  -6   4  180.58   42.90
   4   6  -4   27.90   24.60
   4   6  -4   28.50   21.40
   4   6  -4   15.30   17.40
  -4  -6   4   41.10   35.20
  -4  -6   4   15.30   33.10
  -4  -6   4   37.10   29.40
   3   6  -4  127.79   10.30
   3   6  -4  156.08   19.90
   3   6  -4  123.59   21.80
   3   6  -4  152.08   26.70
  -3  -6   4  156.28   27.30
  -3  -6   4  119.79   33.30
  -3  -6   4  136.19   30.70
   2   6  -4   73.89   19.20
   2   6  -4   71.39   17.10
   2   6  -4   66.99    9.90
   2   6  -4   60.29   15.10
  -2  -6   4   69.49    8.80
  -2  -6   4   80.29   24.40
  -2  -6   4   65.99   22.30
  -2  -6   4   85.29   29.20
   1   6  -4  156.58   17.50
   1   6  -4  157.98   13.70
   1   6  -4  146.69   18.70
   1   6  -4  149.59   17.80
  -1  -6   4  161.58   25.60
  -1  -6   4  153.38   12.80
  -1  -6   4  120.29   27.50
  -1  -6   4  141.39   21.00
   0   6  -4  198.28   16.20
   0   6  -4  151.38   17.10
   0   6  -4  177.28   15.50
   0  -6   4  179.78   15.70
   0  -6   4  223.38   24.30
   0  -6   4  156.18   26.50
   0  -6   4  151.08   24.00
  -1   6  -4   50.09   13.90
  -1   6  -4   18.80   13.70
  -1   6  -4    4.60    8.70
   1  -6   4  -10.00   17.40
   1  -6   4   23.30   14.30
   1  -6   4   25.60   11.80
   1  -6   4   -4.70   20.30
  -2   6  -4  677.73   28.00
  -2   6  -4  696.63   29.40
  -2   6  -4  682.23   17.50
  -2   6  -4  631.64   31.20
   2  -6   4  684.63   34.60
   2  -6   4  672.23   24.10
   2  -6   4  692.63   30.70
   2  -6   4  633.54   42.20
  -3   6  -4   -5.10   15.10
  -3   6  -4   23.60   13.80
  -3   6  -4   12.10   11.60
   3  -6   4  -11.50   20.70
   3  -6   4    4.60   11.40
   3  -6   4    1.30   16.10
   3  -6   4  -13.90   15.00
  -4   6  -4   -2.80    8.80
  -4   6  -4  -23.50   16.10
  -4   6  -4   -4.10   12.20
  -4   6  -4    6.60   14.80
   4  -6   4   20.00   27.40
   4  -6   4    3.50   19.20
   4  -6   4   -2.50   14.90
   4  -6   4   11.30   18.00
  -5   6  -4  -21.70   13.30
  -5   6  -4  -24.10   19.30
  -5   6  -4   -0.70   17.00
   5  -6   4    0.90   25.20
   5  -6   4    2.90   18.80
   5  -6   4  -27.80   20.70
   5  -6   4  -14.50   31.50
  -6   6  -4  449.16   41.10
  -6   6  -4  474.35   37.40
  -6   6  -4  641.34   64.29
   6  -6   4  489.35   43.00
   6  -6   4  536.95   47.30
   6  -6   4  509.45   47.30
   6  -6   4  523.95   67.39
  -7   6  -4   51.69   26.40
  -7   6  -4  108.59   42.70
  -7   6  -4    0.80   20.60
   7  -6   4   79.89   35.10
   7  -6   4   77.69   47.00
  -8   6  -4   62.39   29.60
  -8   6  -4  123.39   51.89
   8  -6   4   67.59   40.10
   8  -6   4  122.49   57.09
   7   5  -4  128.09   33.60
   7   5  -4  144.19   43.10
  -7  -5   4   28.40   50.69
  -7  -5   4  326.87   48.10
  -7  -5   4   75.59   44.10
   6   5  -4   34.10   26.20
   6   5  -4   -9.40   30.60
   6   5  -4   16.50   20.60
  -6  -5   4   -0.40   33.80
  -6  -5   4  -82.49   39.20
  -6  -5   4  163.48   41.40
   5   5  -4  240.18   31.50
   5   5  -4  240.98   26.10
   5   5  -4  239.08   37.20
  -5  -5   4  223.78   42.70
  -5  -5   4  372.16   47.60
  -5  -5   4  257.07   38.70
   4   5  -4  -20.60   17.80
   4   5  -4    5.30   16.70
   4   5  -4   12.00   22.20
  -4  -5   4   14.30   26.20
  -4  -5   4   15.00   30.40
  -4  -5   4   -8.30   29.40
   3   5  -4   10.90    7.60
   3   5  -4    4.20   16.90
   3   5  -4   24.80   18.90
   3   5  -4  -13.30   13.80
  -3  -5   4   -1.10   24.80
  -3  -5   4   15.90   20.70
  -3  -5   4   29.50   24.80
   2   5  -4   22.00   13.50
   2   5  -4   26.50   17.00
   2   5  -4   29.40    9.20
   2   5  -4   13.40   14.90
  -2  -5   4    9.80   20.90
  -2  -5   4   10.20   20.60
  -2  -5   4    5.30   26.40
   1   5  -4  173.28   19.50
   1   5  -4  181.28   13.80
   1   5  -4  193.58   17.40
   1   5  -4  149.69   15.70
  -1  -5   4  212.28   25.50
  -1  -5   4  178.38   21.80
  -1  -5   4  168.58   27.50
  -1  -5   4  175.48   13.30
   0   5  -4 2115.59   45.70
   0   5  -4 2114.19   48.60
   0   5  -4 2123.99   46.60
   0  -5   4 2107.69   59.79
   0  -5   4 2133.99   56.89
   0  -5   4 2139.39   50.49
   0  -5   4 2075.79   44.70
  -1   5  -4  394.56   15.00
  -1   5  -4  405.56   22.70
  -1   5  -4  416.46   22.90
  -1   5  -4  356.86   24.10
   1  -5   4  396.76   23.20
   1  -5   4  346.87   28.20
   1  -5   4  397.26   34.10
   1  -5   4  396.26   23.40
  -2   5  -4 1356.16   36.00
  -2   5  -4 1380.46   38.90
  -2   5  -4 1361.06   40.00
   2  -5   4 1410.06   54.99
   2  -5   4 1295.07   43.00
   2  -5   4 1392.46   41.20
   2  -5   4 1397.96   37.70
  -3   5  -4  745.53   32.20
  -3   5  -4  780.32   30.60
  -3   5  -4  726.53   26.00
   3  -5   4  743.03   36.70
   3  -5   4  740.63   47.10
   3  -5   4  738.83   32.10
   3  -5   4  810.22   33.90
  -4   5  -4  746.83   27.00
  -4   5  -4  735.73   34.70
  -4   5  -4  756.32   33.60
  -4   5  -4  808.22   22.80
   4  -5   4  758.62   41.70
   4  -5   4  712.13   51.59
   4  -5   4  770.42   39.50
   4  -5   4  765.42   23.00
   4  -5   4  774.22   37.10
  -5   5  -4  525.45   26.40
  -5   5  -4  637.64   39.10
  -5   5  -4  591.34   32.60
   5  -5   4  548.45   42.50
   5  -5   4  590.04   48.10
   5  -5   4  546.85   58.49
   5  -5   4  661.53   39.90
  -6   5  -4  226.18   45.50
  -6   5  -4  168.88   27.40
  -6   5  -4  144.89   23.40
   6  -5   4  123.79   28.90
   6  -5   4  154.78   35.40
   6  -5   4  137.39   42.90
  -7   5  -4   89.99   45.70
  -7   5  -4   47.60   23.10
  -7   5  -4   50.79   25.30
   7  -5   4   61.89   36.10
   7  -5   4   44.50   48.40
   7  -5   4   60.59   30.30
  -8   5  -4   42.70   35.10
  -8   5  -4  -45.50   25.30
  -8   5  -4   17.90   45.90
   8  -5   4   30.70   38.80
   8  -5   4  -32.20   49.80
   7   4  -4  101.99   40.10
   7   4  -4   40.10   28.60
  -7  -4   4  -39.00   43.50
  -7  -4   4  218.88   44.10
  -7  -4   4   19.80   38.80
   6   4  -4   58.69   27.30
   6   4  -4   56.19   21.80
   6   4  -4   60.19   33.10
  -6  -4   4   17.30   37.20
  -6  -4   4    2.20   31.70
  -6  -4   4  134.59   40.80
   5   4  -4   54.39   23.70
   5   4  -4   52.79   27.90
   5   4  -4   56.99   19.70
  -5  -4   4   38.40   29.90
  -5  -4   4   45.10   33.00
  -5  -4   4   89.29   36.20
   4   4  -4    2.30   21.30
   4   4  -4    0.90   15.40
   4   4  -4   -8.30   18.10
   4   4  -4    7.30   11.80
  -4  -4   4    0.00   26.90
  -4  -4   4    0.80   23.30
  -4  -4   4   19.50   28.10
   3   4  -4  154.48   13.50
   3   4  -4  169.98   18.90
   3   4  -4  135.79   23.40
   3   4  -4  159.38   20.90
  -3  -4   4  148.89   24.90
  -3  -4   4  164.48   27.60
  -3  -4   4  148.29   26.90
   2   4  -4  646.84   30.90
   2   4  -4  694.53   38.60
   2   4  -4  688.13   21.80
   2   4  -4  687.63   28.70
  -2  -4   4  626.64   42.10
  -2  -4   4  696.03   39.10
  -2  -4   4  651.03   43.60
   1   4  -4  413.86   23.50
   1   4  -4  387.56   12.50
   1   4  -4  441.66   23.40
   1   4  -4  450.95   19.00
   1   4  -4  424.06   27.70
   1   4  -4  378.26   12.80
  -1  -4   4  386.96   33.80
  -1  -4   4  384.46   13.00
  -1  -4   4  429.96   30.20
  -1  -4   4  419.06   31.90
   0   4  -4   49.00   11.50
   0   4  -4   60.39   10.60
   0   4  -4   56.69   11.90
   0   4  -4   50.99   10.20
   0  -4   4   54.09   16.20
   0  -4   4   55.99   15.70
   0  -4   4   69.29   14.00
   0  -4   4   64.29   10.80
  -1   4  -4  557.34   23.60
  -1   4  -4  560.84   23.70
  -1   4  -4  597.74   21.70
   1  -4   4  539.95   24.70
   1  -4   4  552.84   24.40
   1  -4   4  538.35   33.50
   1  -4   4  533.85   27.30
  -2   4  -4  296.37   18.30
  -2   4  -4  267.77   21.10
  -2   4  -4  268.57   20.80
   2  -4   4  235.18   27.70
   2  -4   4  214.18   22.80
   2  -4   4  236.68   21.80
   2  -4   4  272.37   23.40
  -3   4  -4  162.98   18.80
  -3   4  -4  167.78   13.20
  -3   4  -4  154.68   16.70
   3  -4   4  143.99   28.10
   3  -4   4  161.58   20.40
   3  -4   4  155.38   21.10
   3  -4   4  139.19   18.40
  -4   4  -4  560.84   28.40
  -4   4  -4  469.75   21.20
  -4   4  -4  489.05   30.00
   4  -4   4  491.65   20.90
   4  -4   4  501.75   31.10
   4  -4   4  495.65   38.50
   4  -4   4  524.95   46.40
   4  -4   4  471.85   35.90
  -5   4  -4  302.57   42.40
  -5   4  -4  302.77   24.10
  -5   4  -4  249.38   20.90
  -5   4  -4  274.27   28.40
   5  -4   4  321.97   35.40
   5  -4   4  259.37   30.60
   5  -4   4  296.17   43.70
  -6   4  -4   78.29   36.90
  -6   4  -4   32.90   17.70
  -6   4  -4   25.10   22.40
   6  -4   4   26.70   29.80
   6  -4   4   41.90   40.00
   6  -4   4   14.10   25.30
  -7   4  -4   79.09   44.40
  -7   4  -4   69.29   25.90
   7  -4   4   56.59   47.20
   7  -4   4   65.49   32.50
   7  -4   4   66.49   34.80
  -8   4  -4   56.59   50.69
  -8   4  -4    3.10   26.80
  -8   4  -4   85.09   36.00
   8  -4   4    9.70   51.59
   8  -4   4   29.20   37.30
   8  -4   4   38.00   36.90
   8   3  -4  -31.40   26.50
   8   3  -4   -1.80   39.20
  -8  -3   4  -46.00   40.60
   7   3  -4   36.20   28.10
   7   3  -4   38.20   35.90
  -7  -3   4  -58.79   32.40
  -7  -3   4  161.78   41.70
  -7  -3   4  -29.90   38.30
   6   3  -4    6.30   29.40
   6   3  -4   23.50   19.40
   6   3  -4   12.70   23.90
  -6  -3   4  -12.40   32.20
  -6  -3   4   30.60   31.70
  -6  -3   4   94.19   38.30
   5   3  -4   38.10   22.90
   5   3  -4   13.50   18.10
   5   3  -4   23.70   25.90
  -5  -3   4   36.90   31.10
  -5  -3   4    7.40   27.80
  -5  -3   4    6.70   27.70
   4   3  -4  577.44   30.90
   4   3  -4  536.45   35.20
   4   3  -4  535.45   43.70
   4   3  -4  559.54   21.80
  -4  -3   4  502.85   18.40
  -4  -3   4  555.44   48.80
  -4  -3   4  561.84   42.70
  -4  -3   4  562.54   40.70
   3   3  -4  209.28   21.60
   3   3  -4  265.87   27.60
   3   3  -4  270.97   23.80
   3   3  -4  241.68   15.70
  -3  -3   4  275.97   33.00
  -3  -3   4  227.28   28.30
  -3  -3   4  228.78   25.10
   2   3  -4    5.30   13.60
   2   3  -4   13.70    9.90
   2   3  -4   21.50   16.90
   2   3  -4   34.10   15.50
  -2  -3   4    3.60   18.90
  -2  -3   4   36.80   21.10
  -2  -3   4   37.10   19.90
   1   3  -4   45.30   12.90
   1   3  -4   55.49   12.30
   1   3  -4   55.39   15.00
   1   3  -4   37.70    9.80
  -1  -3   4   60.49   16.60
  -1  -3   4   40.20   15.40
  -1  -3   4   65.99   17.20
   0   3  -4  425.46   17.00
   0   3  -4  402.86   18.70
   0   3  -4  460.45   19.40
   0   3  -4  418.06   17.80
   0  -3   4  398.06   25.20
   0  -3   4  414.06   17.40
   0  -3   4  432.36   27.20
   0  -3   4  408.76   25.90
  -1   3  -4  614.94   20.30
  -1   3  -4  592.54   22.90
  -1   3  -4  630.54   24.20
   1  -3   4  579.14   34.40
   1  -3   4  624.44   26.70
   1  -3   4  592.24   27.00
   1  -3   4  601.74   24.80
  -2   3  -4 1713.73   36.10
  -2   3  -4 1737.03   44.40
  -2   3  -4 1732.53   42.40
   2  -3   4 1751.62   44.70
   2  -3   4 1743.73   47.10
   2  -3   4 1671.83   57.49
   2  -3   4 1669.73   47.90
  -3   3  -4  531.15   24.90
  -3   3  -4  490.25   28.00
  -3   3  -4  479.85   18.50
   3  -3   4  504.45   32.80
   3  -3   4  539.55   29.60
   3  -3   4  516.35   33.10
   3  -3   4  493.35   40.90
   3  -3   4  483.15   17.90
  -4   3  -4   32.50   26.10
  -4   3  -4    2.70   15.70
  -4   3  -4  -15.40    8.60
  -4   3  -4    4.90   12.30
   4  -3   4   20.80   11.30
   4  -3   4   -6.90   22.30
   4  -3   4   -0.90   17.10
   4  -3   4   -4.10   19.10
  -5   3  -4  230.68   26.10
  -5   3  -4  224.78   20.50
  -5   3  -4  313.67   41.70
   5  -3   4  260.07   32.40
   5  -3   4  272.07   33.60
   5  -3   4  293.37   43.30
   5  -3   4  253.17   21.10
  -6   3  -4   19.20   36.00
  -6   3  -4   22.60   22.20
  -6   3  -4    5.30   15.80
   6  -3   4   -9.40   26.00
   6  -3   4   -4.00   26.40
   6  -3   4  -19.50   36.30
  -7   3  -4  223.48   31.50
  -7   3  -4  244.38   52.29
   7  -3   4  281.07   57.49
   7  -3   4  175.18   41.20
   7  -3   4  163.38   39.00
  -8   3  -4    5.00   26.20
  -8   3  -4  -18.70   48.70
  -8   3  -4   13.40   31.30
   8  -3   4   24.10   36.70
   8  -3   4   30.80   36.40
   8   2  -4    0.20   28.50
   8   2  -4   -9.10   38.00
  -8  -2   4  -43.10   36.20
   7   2  -4   86.79   28.90
   7   2  -4   83.29   37.00
  -7  -2   4   34.20   35.60
  -7  -2   4   58.29   39.50
  -7  -2   4  226.78   46.30
   6   2  -4  391.86   45.50
   6   2  -4  402.66   37.20
   6   2  -4  385.46   31.90
  -6  -2   4  566.84   54.99
  -6  -2   4  415.16   42.00
  -6  -2   4  402.86   44.80
   5   2  -4   87.39   28.20
   5   2  -4   85.69   20.00
   5   2  -4   61.09   23.00
  -5  -2   4  142.49   34.80
  -5  -2   4   81.49   27.40
  -5  -2   4   92.69   28.60
   4   2  -4   -3.40   16.20
   4   2  -4    0.90    9.60
   4   2  -4  -13.40   18.60
   4   2  -4    5.70   15.60
  -4  -2   4    3.00    9.00
  -4  -2   4   15.20   22.60
  -4  -2   4   -6.20   19.70
  -4  -2   4   13.30   19.40
   3   2  -4  183.98   15.90
   3   2  -4  174.58   20.70
   3   2  -4  175.88   23.80
   3   2  -4  173.28   18.30
  -3  -2   4  181.38   11.30
  -3  -2   4  175.48   25.50
  -3  -2   4  174.28   22.80
  -3  -2   4  228.78   24.00
   2   2  -4  391.46   19.50
   2   2  -4  404.26   31.80
   2   2  -4  391.66   26.10
   2   2  -4  382.76   23.50
  -2  -2   4  357.46   32.80
  -2  -2   4  442.16   28.10
  -2  -2   4  418.86   29.70
   1   2  -4 1267.37   34.40
   1   2  -4 1239.78   23.90
   1   2  -4 1340.17   30.90
   1   2  -4 1301.17   33.90
  -1  -2   4 1292.27   40.40
  -1  -2   4 1336.07   38.10
  -1  -2   4 1257.97   24.20
  -1  -2   4 1275.07   33.60
   0   2  -4 4459.05   80.29
   0   2  -4 4490.25   79.79
   0   2  -4 4577.94   82.09
   0   2  -4 4566.44   82.69
   0  -2   4 4516.15   87.19
   0  -2   4 4482.35   86.19
   0  -2   4 4644.44   86.49
  -1   2  -4 1808.42   36.50
  -1   2  -4 1900.71   41.40
  -1   2  -4 1897.61   40.90
   1  -2   4 1859.51   45.80
   1  -2   4 1814.82   51.59
   1  -2   4 1837.52   45.40
  -2   2  -4  313.67   21.90
  -2   2  -4  274.87   11.90
  -2   2  -4  318.37   19.40
   2  -2   4  261.27   26.80
   2  -2   4  275.67   32.30
   2  -2   4  266.17   12.40
   2  -2   4  282.17   25.70
  -3   2  -4  229.58   12.70
  -3   2  -4  248.88   21.00
  -3   2  -4  250.67   33.20
  -3   2  -4  242.88   19.90
   3  -2   4  195.78   21.90
   3  -2   4  218.68   29.60
   3  -2   4  227.58   24.50
   3  -2   4  255.97   16.60
  -4   2  -4   11.40   24.00
  -4   2  -4    1.70   11.70
  -4   2  -4  -10.40    7.60
  -4   2  -4  -13.40   14.40
   4  -2   4    2.90   11.70
   4  -2   4   21.20   23.90
   4  -2   4   18.10   18.80
   4  -2   4   -4.80   17.60
  -5   2  -4   67.39   20.80
  -5   2  -4   83.39   16.10
  -5   2  -4   78.79   33.30
   5  -2   4   67.19   26.20
   5  -2   4   79.59   25.90
   5  -2   4  103.59   36.10
   5  -2   4   83.79   16.80
  -6   2  -4  177.48   43.80
  -6   2  -4  145.19   26.60
   6  -2   4  115.29   32.90
   6  -2   4  133.29   34.00
   6  -2   4  126.49   43.80
  -7   2  -4  100.39   26.90
  -7   2  -4   93.09   34.70
  -7   2  -4   31.90   46.40
   7  -2   4   48.60   34.00
   7  -2   4   40.50   35.70
  -8   2  -4    1.60   25.80
  -8   2  -4  -51.79   48.30
  -8   2  -4   41.90   35.90
   8  -2   4   -4.30   36.10
   8  -2   4  -24.00   34.40
   8   1  -4   96.69   41.70
   8   1  -4  175.78   34.20
  -8  -1   4   95.19   39.60
   7   1  -4    7.40   32.40
   7   1  -4   35.20   26.90
   7   1  -4   11.40   21.30
  -7  -1   4  -21.70   32.50
  -7  -1   4  144.39   44.40
  -7  -1   4  -11.00   29.60
   6   1  -4  279.07   39.80
   6   1  -4  271.57   28.70
   6   1  -4  248.78   31.50
  -6  -1   4  307.67   38.50
  -6  -1   4  317.27   45.60
  -6  -1   4  285.07   38.80
   5   1  -4   -9.20   19.40
   5   1  -4    6.00   12.70
   5   1  -4   10.80   16.80
   5   1  -4   17.40   23.80
  -5  -1   4   19.80   27.70
  -5  -1   4  -23.10   21.50
  -5  -1   4  -24.10   22.30
  -5  -1   4  -19.20   11.80
   4   1  -4   92.49   19.80
   4   1  -4   77.39   13.10
   4   1  -4   64.29   21.70
   4   1  -4   76.39   11.40
   4   1  -4   78.19   16.90
  -4  -1   4   64.99   20.30
  -4  -1   4   68.99   20.80
  -4  -1   4   91.89   25.00
  -4  -1   4   86.09   11.80
   3   1  -4   37.10   18.60
   3   1  -4   18.60   14.40
   3   1  -4   29.00   16.30
   3   1  -4   18.00    8.50
   3   1  -4   31.20   11.40
  -3  -1   4   34.50    9.20
  -3  -1   4   39.00   17.80
  -3  -1   4   20.00   16.70
  -3  -1   4    9.60   19.30
   2   1  -4 1625.64   32.10
   2   1  -4 1665.13   42.00
   2   1  -4 1655.13   38.20
   2   1  -4 1628.54   50.29
   2   1  -4 1619.84   43.70
  -2  -1   4 1690.63   45.10
  -2  -1   4 1578.34   39.70
  -2  -1   4 1632.14   50.19
   1   1  -4 2858.81   58.79
   1   1  -4 2756.12   52.49
   1   1  -4 2781.12   58.29
   1   1  -4 2939.61   51.59
   1   1  -4 2974.70   56.79
  -1  -1   4 3006.60   60.39
  -1  -1   4 2868.51   52.69
  -1  -1   4 2929.21   64.79
   0   1  -4  118.29   11.30
   0   1  -4  108.99   11.10
   0   1  -4  140.19   10.60
   0   1  -4  147.79   11.20
   0  -1   4  141.69   16.10
   0  -1   4  127.89   11.20
   0  -1   4  122.19   13.20
   0  -1   4  119.39   13.70
  -1   1  -4  675.93   21.80
  -1   1  -4  657.53   24.30
  -1   1  -4  670.33   16.70
   1  -1   4  651.33   26.70
   1  -1   4  636.84   32.40
   1  -1   4  658.03   29.10
   1  -1   4  643.24   18.40
  -2   1  -4  474.65   21.00
  -2   1  -4  393.26   37.10
  -2   1  -4  436.86   23.80
   2  -1   4  408.06   27.80
   2  -1   4  451.95   34.10
   2  -1   4  431.16   17.20
   2  -1   4  451.45   31.00
  -3   1  -4  142.19   27.50
  -3   1  -4  218.78   19.50
  -3   1  -4  193.88   15.00
   3  -1   4  214.28   24.40
   3  -1   4  171.78   27.70
   3  -1   4  181.18   14.80
   3  -1   4  208.68   23.00
  -4   1  -4   19.80   15.90
  -4   1  -4   20.80    7.10
  -4   1  -4   28.10   11.60
  -4   1  -4   33.80   25.60
   4  -1   4   13.20   19.70
   4  -1   4   33.30   26.40
   4  -1   4    6.30   19.30
   4  -1   4   40.70   13.70
  -5   1  -4  257.57   22.50
  -5   1  -4  245.08   26.30
  -5   1  -4  275.67   41.30
   5  -1   4  283.87   43.10
   5  -1   4  264.27   23.10
   5  -1   4  241.68   34.60
   5  -1   4  264.47   32.30
  -6   1  -4   -1.20   37.50
  -6   1  -4    1.00   20.40
   6  -1   4    8.40   18.20
   6  -1   4    8.80   28.90
   6  -1   4   46.00   30.10
  -7   1  -4   30.20   31.70
  -7   1  -4  -72.19   42.40
  -7   1  -4  -13.10   22.90
   7  -1   4   -1.20   32.70
   7  -1   4  -11.00   32.50
  -8   1  -4    9.90   51.09
  -8   1  -4   25.60   35.20
   8  -1   4   24.90   39.20
   8  -1   4   39.70   41.50
   8   0  -4   32.00   38.50
   8   0  -4   -0.70   27.00
  -8   0   4  -39.30   33.60
   7   0  -4   12.00   21.40
   7   0  -4   25.10   26.00
   7   0  -4    4.20   31.30
  -7   0   4  113.79   42.00
  -7   0   4  -12.70   30.50
  -7   0   4   -6.80   30.20
   6   0  -4   49.90   20.80
   6   0  -4   49.30   29.60
   6   0  -4   64.89   24.20
  -6   0   4   43.30   27.50
  -6   0   4   98.99   38.00
  -6   0   4   51.39   28.00
   5   0  -4  539.75   47.80
   5   0  -4  585.54   38.50
   5   0  -4  599.24   27.40
   5   0  -4  511.55   34.90
   5   0  -4  534.75   27.90
  -5   0   4  565.74   42.90
  -5   0   4  617.34   55.09
  -5   0   4  564.94   26.30
  -5   0   4  570.14   43.30
   4   0  -4  916.91   36.20
   4   0  -4  925.51   29.00
   4   0  -4  950.80   39.90
   4   0  -4  972.00   48.20
   4   0  -4  953.90   32.50
  -4   0   4  949.71   28.20
  -4   0   4  886.81   46.80
  -4   0   4  920.11   40.90
  -4   0   4  879.01   40.80
   3   0  -4  807.12   34.20
   3   0  -4  797.52   31.60
   3   0  -4  826.52   41.00
   3   0  -4  805.92   24.70
   3   0  -4  808.32   28.30
  -3   0   4  809.62   42.80
  -3   0   4  778.82   34.00
  -3   0   4  800.52   34.90
   2   0  -4  206.68   18.10
   2   0  -4  236.08   17.70
   2   0  -4  202.18   13.60
   2   0  -4  201.18   18.70
  -2   0   4  224.98   21.60
  -2   0   4  212.98   22.10
  -2   0   4  187.58   17.90
   1   0  -4 1000.60   29.80
   1   0  -4  990.60   28.60
   1   0  -4  990.60   24.70
   1   0  -4  948.61   29.20
  -1   0   4  972.00   34.70
  -1   0   4  987.30   28.40
  -1   0   4  985.30   29.50
   0   0  -4   -3.20    9.80
   0   0  -4   -2.30    9.60
   0   0  -4    6.50   11.40
   0   0  -4   -2.10    9.50
   0   0   4   -3.10   12.10
   0   0   4    2.90    9.30
   0   0   4   -3.60    9.60
   0   0   4   -2.70   10.10
  -1   0  -4  147.49    9.60
  -1   0  -4  150.28   20.30
  -1   0  -4  147.69   12.60
  -1   0  -4  136.29   13.70
   1   0   4  172.28   12.40
   1   0   4  146.19   18.90
   1   0   4  146.49    8.90
   1   0   4  131.79   15.60
   1   0   4  167.48   17.10
  -2   0  -4   46.50   22.20
  -2   0  -4   52.99   14.90
  -2   0  -4   49.90   10.90
   2   0   4   63.09   21.10
   2   0   4    8.40   15.50
   2   0   4   33.40   10.40
   2   0   4   41.70   16.50
  -3   0  -4   23.50   23.00
  -3   0  -4   46.00   10.90
  -3   0  -4   32.10   15.30
   3   0   4   25.00   17.90
   3   0   4   17.70   17.40
   3   0   4   27.10   22.50
   3   0   4   35.60   11.80
  -4   0  -4   27.60   11.00
  -4   0  -4   30.50   26.00
  -4   0  -4   27.20   16.50
   4   0   4   63.29   27.70
   4   0   4   26.40   14.00
   4   0   4   15.40   20.20
   4   0   4   12.90   19.90
  -5   0  -4    4.20   18.20
  -5   0  -4   17.80   18.90
  -5   0  -4  -14.20   30.80
   5   0   4   13.50   16.80
   5   0   4  -26.80   24.20
   5   0   4    5.30   22.60
  -6   0  -4 1290.07   83.99
  -6   0  -4 1267.47   64.69
  -6   0  -4 1265.87   50.99
   6   0   4 1277.17   66.89
   6   0   4 1259.57   49.90
   6   0   4 1251.87   75.19
  -7   0  -4  -14.60   43.90
  -7   0  -4   21.60   24.60
  -7   0  -4   21.90   32.70
   7   0   4   -1.80   34.70
   7   0   4   14.30   32.70
  -8   0  -4   54.09   39.20
  -8   0  -4  -73.49   49.60
   8   0   4   19.00   39.30
   8   0   4  -11.30   37.60
   8  -1  -4   41.80   28.60
   8  -1  -4   -8.30   34.80
  -8   1   4  114.79   26.80
  -8   1   4  193.48   50.99
  -8   1   4   24.90   35.50
   7  -1  -4   28.00   31.80
   7  -1  -4   31.40   25.40
   7  -1  -4   59.39   23.00
  -7   1   4   72.89   34.30
  -7   1   4   70.69   30.40
  -7   1   4  145.19   43.50
   6  -1  -4  451.15   37.30
   6  -1  -4  418.06   30.90
   6  -1  -4  376.06   35.20
   6  -1  -4  412.16   43.10
  -6   1   4  437.66   38.80
  -6   1   4  374.46   45.50
  -6   1   4  515.05   49.80
   5  -1  -4  485.15   26.80
   5  -1  -4  453.45   32.20
   5  -1  -4  405.76   35.60
   5  -1  -4  436.96   27.80
   5  -1  -4  395.26   44.00
  -5   1   4  501.85   49.10
  -5   1   4  455.05   25.80
  -5   1   4  421.36   39.60
  -5   1   4  384.16   36.80
   4  -1  -4    8.00   13.40
   4  -1  -4   15.50   11.60
   4  -1  -4   18.90   15.90
   4  -1  -4    2.00   17.90
   4  -1  -4   -0.60   17.70
   4  -1  -4  -25.60   15.10
  -4   1   4   16.50   19.90
  -4   1   4    1.00   14.70
  -4   1   4    1.30   17.60
   3  -1  -4   89.79   17.90
   3  -1  -4   83.79   12.20
   3  -1  -4   85.39   19.40
   3  -1  -4   90.29   17.90
   3  -1  -4   94.59   15.10
   3  -1  -4  122.59   18.20
  -3   1   4   90.89   20.90
  -3   1   4   42.00   17.00
  -3   1   4  102.09   16.20
  -3   1   4   99.49   18.60
   2  -1  -4  112.69   15.10
   2  -1  -4  103.19   11.80
   2  -1  -4  103.89   12.60
   2  -1  -4   76.49   15.80
   2  -1  -4   97.79   16.70
  -2   1   4   99.49   13.90
  -2   1   4  118.49   18.60
  -2   1   4  118.49   13.60
  -2   1   4  122.69   16.80
   1  -1  -4  565.54   22.80
   1  -1  -4  573.34   24.10
   1  -1  -4  573.34   20.50
   1  -1  -4  581.64   25.10
  -1   1   4  599.74   30.50
  -1   1   4  575.84   19.80
  -1   1   4  573.64   23.80
   0  -1  -4  793.82   25.20
   0  -1  -4  825.42   23.90
   0  -1  -4  815.92   24.70
   0  -1  -4  797.82   27.70
   0   1   4  776.92   22.90
   0   1   4  794.22   24.50
   0   1   4  791.22   31.20
  -1  -1  -4  692.53   17.00
  -1  -1  -4  715.53   21.90
  -1  -1  -4  731.13   27.00
  -1  -1  -4  687.23   34.20
   1   1   4  682.63   30.60
   1   1   4  681.73   16.80
   1   1   4  675.23   24.50
   1   1   4  665.23   27.70
  -2  -1  -4   70.89   11.30
  -2  -1  -4   55.99   22.90
  -2  -1  -4   74.39   15.90
   2   1   4   46.80   17.90
   2   1   4   55.99   16.80
   2   1   4   46.50   12.30
  -3  -1  -4   96.09   17.00
  -3  -1  -4   88.49   25.00
  -3  -1  -4   88.19   10.90
   3   1   4   79.19   20.10
   3   1   4   63.09   13.80
   3   1   4   83.89   19.00
  -4  -1  -4 1523.55   67.29
  -4  -1  -4 1599.54   48.40
  -4  -1  -4 1524.05   36.20
   4   1   4 1555.44   46.50
   4   1   4 1575.14   58.49
   4   1   4 1509.35   64.09
  -5  -1  -4  -22.90   31.70
  -5  -1  -4   16.30   19.80
  -5  -1  -4   27.10   29.00
   5   1   4    7.90   17.40
   5   1   4    5.40   26.40
   5   1   4   -5.80   24.40
  -6  -1  -4  119.19   35.10
  -6  -1  -4  150.48   47.00
  -6  -1  -4  162.18   27.40
   6   1   4  105.39   34.30
   6   1   4  106.29   24.30
   6   1   4  137.39   37.80
  -7  -1  -4  -18.40   46.00
  -7  -1  -4  -28.20   23.80
  -7  -1  -4   73.69   36.00
   7   1   4   55.89   36.10
   7   1   4   27.80   37.00
   8   1   4   -4.10   39.70
   8   1   4   -5.60   37.60
   8  -2  -4    6.50   26.50
   8  -2  -4  -15.80   34.90
  -8   2   4  159.38   50.49
  -8   2   4  -39.60   30.40
   7  -2  -4  204.08   38.60
   7  -2  -4  271.77   35.20
   7  -2  -4  208.58   29.40
  -7   2   4  398.36   53.59
  -7   2   4  230.68   35.20
  -7   2   4  284.67   33.20
  -7   2   4  280.87   57.69
   6  -2  -4   50.89   18.50
   6  -2  -4   40.50   21.00
   6  -2  -4   21.10   23.60
   6  -2  -4   73.39   29.30
   6  -2  -4   40.80   18.10
   6  -2  -4   14.50   23.20
  -6   2   4   72.29   34.70
  -6   2   4   51.19   18.10
  -6   2   4   37.70   27.60
  -6   2   4   70.69   23.50
  -6   2   4   66.39   24.80
   5  -2  -4  131.09   23.50
   5  -2  -4  101.49   18.90
   5  -2  -4  110.29   22.50
   5  -2  -4  121.09   18.40
   5  -2  -4  107.29   20.20
   5  -2  -4   96.29   25.50
   5  -2  -4  132.09   27.60
  -5   2   4  109.49   21.50
  -5   2   4  160.98   19.10
  -5   2   4   96.99   21.50
  -5   2   4  138.99   26.00
  -5   2   4  129.49   29.20
   4  -2  -4  211.38   25.20
   4  -2  -4  205.28   20.60
   4  -2  -4  206.68   22.80
   4  -2  -4  190.08   17.90
   4  -2  -4  189.28   24.80
   4  -2  -4  207.48   21.50
   4  -2  -4  196.18   22.10
  -4   2   4  190.98   20.10
  -4   2   4  205.28   21.70
  -4   2   4  221.98   26.40
  -4   2   4  224.98   28.30
   3  -2  -4  225.48   19.30
   3  -2  -4  208.78   19.20
   3  -2  -4  251.57   22.00
   3  -2  -4  241.08   21.40
   3  -2  -4  240.28   24.70
  -3   2   4  213.98   21.00
  -3   2   4  241.98   22.30
  -3   2   4  207.88   23.70
   2  -2  -4  122.59   15.50
   2  -2  -4  112.39   13.60
   2  -2  -4  133.99   17.90
   2  -2  -4  133.99   14.80
   2  -2  -4  167.98   17.60
  -2   2   4  133.69   17.00
  -2   2   4  136.79   12.20
  -2   2   4  151.58   19.20
   1  -2  -4   -5.90   12.60
   1  -2  -4   -5.70   10.70
   1  -2  -4  -11.00    9.90
   1  -2  -4  -11.30   10.40
   1  -2  -4    4.50    7.50
  -1   2   4    9.90   12.00
  -1   2   4    1.10   13.10
  -1   2   4    6.90    6.10
   0  -2  -4  173.68   15.20
   0  -2  -4  166.68   14.40
   0  -2  -4  145.99   12.80
   0  -2  -4  172.88   18.40
   0   2   4  157.78   14.00
   0   2   4  179.58   15.10
   0   2   4  141.09   16.80
   0   2   4  148.09   12.50
  -1  -2  -4   11.90   18.60
  -1  -2  -4   -1.20    9.50
  -1  -2  -4   27.50   13.40
   1   2   4    8.40   14.50
   1   2   4   -8.40   12.40
   1   2   4    6.00   12.40
   1   2   4   18.30    7.70
  -2  -2  -4  780.52   23.30
  -2  -2  -4  857.71   33.30
  -2  -2  -4  768.02   44.70
  -2  -2  -4  836.72   23.60
   2   2   4  775.22   39.60
   2   2   4  772.72   36.00
   2   2   4  757.02   29.90
  -3  -2  -4   -2.90    8.30
  -3  -2  -4    2.70   15.20
  -3  -2  -4   -7.50   23.50
   3   2   4    3.70   12.50
   3   2   4    1.20   16.50
   3   2   4    5.60   17.20
  -4  -2  -4   16.90   29.50
  -4  -2  -4   18.50   17.80
  -4  -2  -4   38.30    9.70
   4   2   4   13.10   15.60
   4   2   4    6.00   21.90
   4   2   4   39.90   22.00
  -5  -2  -4  366.36   48.70
  -5  -2  -4  357.46   30.40
  -5  -2  -4  426.16   40.90
   5   2   4  315.77   41.80
   5   2   4  344.47   38.80
   5   2   4  356.36   33.10
  -6  -2  -4  366.16   43.00
  -6  -2  -4  418.46   58.89
  -6  -2  -4  315.17   32.90
   6   2   4  407.86   44.70
   6   2   4  330.17   46.80
   6   2   4  330.57   32.70
  -7  -2  -4  221.88   44.00
  -7  -2  -4  219.28   60.89
  -7  -2  -4  248.38   44.00
   7   2   4  276.97   50.49
   7   2   4  333.27   47.90
   8  -3  -4   15.80   33.60
   8  -3  -4   -4.40   26.70
  -8   3   4   24.60   45.50
  -8   3   4   76.59   26.90
  -8   3   4  -28.40   29.00
   7  -3  -4   38.20   25.50
   7  -3  -4   68.19   23.70
   7  -3  -4   32.70   30.20
  -7   3   4   47.10   24.70
  -7   3   4   48.40   40.00
  -7   3   4   78.89   22.60
  -7   3   4   41.00   26.10
  -7   3   4   52.29   21.00
   6  -3  -4  349.37   34.50
   6  -3  -4  355.16   39.60
   6  -3  -4  320.77   28.50
   6  -3  -4  391.26   31.20
   6  -3  -4  378.36   47.20
   6  -3  -4  404.16   35.20
   6  -3  -4  364.76   32.30
  -6   3   4  377.56   32.50
  -6   3   4  372.96   30.90
  -6   3   4  346.67   42.50
  -6   3   4  363.66   33.20
  -6   3   4  375.46   30.40
  -6   3   4  429.06   45.70
   5  -3  -4  591.84   38.90
   5  -3  -4  625.14   45.00
   5  -3  -4  633.64   33.60
   5  -3  -4  646.74   46.10
   5  -3  -4  576.24   36.70
   5  -3  -4  589.04   37.60
   5  -3  -4  598.54   31.90
  -5   3   4  589.94   41.30
  -5   3   4  567.74   35.60
  -5   3   4  558.24   36.90
  -5   3   4  592.34   46.10
   4  -3  -4    7.60   12.80
   4  -3  -4   18.10   18.10
   4  -3  -4   34.20   17.10
   4  -3  -4  -18.60   17.70
   4  -3  -4   25.00   15.90
   4  -3  -4   12.50   14.20
   4  -3  -4   12.90   15.40
  -4   3   4   23.10   16.40
  -4   3   4   -7.00   13.10
  -4   3   4   78.59   20.00
  -4   3   4    5.80   17.70
   3  -3  -4   21.30   15.80
   3  -3  -4   45.60   13.00
   3  -3  -4   46.30   15.00
   3  -3  -4   32.60   15.90
   3  -3  -4   32.60   14.90
  -3   3   4   31.70   16.60
  -3   3   4   15.00   11.10
  -3   3   4   14.00   15.00
   2  -3  -4   47.40   14.40
   2  -3  -4   34.10   15.10
   2  -3  -4   50.49   13.50
   2  -3  -4   30.50   13.90
  -2   3   4   62.89    9.60
  -2   3   4   63.79   18.00
  -2   3   4   64.09   15.70
   1  -3  -4  252.17   21.90
   1  -3  -4  268.57   21.80
   1  -3  -4  273.07   22.80
   1  -3  -4  254.57   23.60
  -1   3   4  295.47   22.10
  -1   3   4  274.17   26.30
  -1   3   4  293.77   21.60
   0  -3  -4 6992.30  123.79
   0  -3  -4 7035.80  127.19
   0  -3  -4 6903.61  132.49
   0  -3  -4 7035.50  124.69
   0   3   4 7045.40  121.99
   0   3   4 6834.42  126.79
   0   3   4 7149.08  132.39
   0   3   4 6976.60  123.19
  -1  -3  -4  104.79   17.90
  -1  -3  -4  133.99   25.00
  -1  -3  -4   92.49   12.10
   1   3   4  124.99   11.80
   1   3   4   93.29   16.90
   1   3   4   51.79   17.00
   1   3   4   78.79   15.10
  -2  -3  -4  799.82   46.60
  -2  -3  -4  789.12   22.80
  -2  -3  -4  786.22   32.50
   2   3   4  822.72   34.80
   2   3   4  785.02   31.90
   2   3   4  714.33   40.30
   2   3   4  794.32   21.20
  -3  -3  -4   35.80   17.10
  -3  -3  -4   32.60    8.30
  -3  -3  -4   33.60   27.10
  -3  -3  -4   44.30   23.30
   3   3   4   33.70    7.40
   3   3   4   54.09   15.40
   3   3   4   41.00   19.00
   3   3   4   38.80   20.30
  -4  -3  -4    6.30   19.20
  -4  -3  -4  -10.50   30.40
  -4  -3  -4  -18.60   25.10
   4   3   4    5.90   23.10
   4   3   4   20.30   22.20
   4   3   4   -8.00   16.20
  -5  -3  -4 1328.87   50.29
  -5  -3  -4 1290.67   63.19
  -5  -3  -4 1245.28   79.39
   5   3   4 1271.67   51.99
   5   3   4 1282.57   73.49
   5   3   4 1286.87   63.49
  -6  -3  -4  112.29   35.90
  -6  -3  -4   72.89   49.50
  -6  -3  -4   84.59   26.70
   6   3   4   74.49   33.60
   6   3   4   95.29   25.60
   6   3   4   86.09   38.50
  -7  -3  -4  624.44   78.09
  -7  -3  -4  550.44   56.49
   7   3   4  708.93   70.19
   7   3   4  607.84   49.50
   7   3   4  668.53   61.89
   8  -4  -4   -0.90   27.10
   8  -4  -4   -0.90   32.70
  -8   4   4   31.30   23.30
  -8   4   4   62.99   26.70
  -8   4   4   57.59   46.20
   7  -4  -4  149.79   30.20
   7  -4  -4  122.29   27.10
   7  -4  -4  179.18   36.60
   7  -4  -4  101.89   30.10
   7  -4  -4  141.39   24.70
  -7   4   4  205.18   43.30
  -7   4   4  186.28   26.20
  -7   4   4  164.68   29.10
  -7   4   4  124.49   28.10
  -7   4   4  166.18   25.90
   6  -4  -4   -0.90   21.70
   6  -4  -4  -16.30   20.80
   6  -4  -4  -13.50   19.70
   6  -4  -4   -6.10   17.40
   6  -4  -4   13.80   28.50
   6  -4  -4   14.60   18.80
   6  -4  -4   10.50   24.30
  -6   4   4   42.30   20.00
  -6   4   4  -13.30   18.70
  -6   4   4   16.80   28.60
  -6   4   4   57.29   19.50
  -6   4   4    2.60   20.40
  -6   4   4   27.70   25.80
   5  -4  -4  144.99   24.40
   5  -4  -4  115.19   22.10
   5  -4  -4   75.99   21.00
   5  -4  -4  108.29   21.60
   5  -4  -4   92.19   24.60
   5  -4  -4  121.59   20.10
   5  -4  -4  104.29   26.30
  -5   4   4  100.29   21.20
  -5   4   4  107.29   19.50
  -5   4   4  154.58   27.60
  -5   4   4  103.99   21.80
  -5   4   4  128.09   25.90
   4  -4  -4   44.10   19.70
   4  -4  -4    8.60   16.30
   4  -4  -4    6.10   14.60
   4  -4  -4    6.80   16.40
   4  -4  -4   -7.10   13.20
   4  -4  -4   -4.90   13.40
  -4   4   4    2.10   15.80
  -4   4   4    2.60   13.00
  -4   4   4   26.60   16.50
  -4   4   4   10.60   16.50
   3  -4  -4  401.66   29.30
   3  -4  -4  395.66   27.90
   3  -4  -4  425.36   25.70
   3  -4  -4  413.56   27.10
  -3   4   4  442.56   30.10
  -3   4   4  394.56   20.00
  -3   4   4  396.46   26.40
  -3   4   4  412.66   27.90
   2  -4  -4  151.48   19.10
   2  -4  -4  179.08   17.80
   2  -4  -4  182.08   23.50
   2  -4  -4  135.79   18.10
  -2   4   4  168.68   18.60
  -2   4   4  169.18   19.00
  -2   4   4  186.28   20.50
   1  -4  -4  333.87   23.40
   1  -4  -4  243.58   30.40
   1  -4  -4  312.27   25.90
   1  -4  -4  338.27   23.00
  -1   4   4  324.37   22.20
  -1   4   4  346.97   29.70
  -1   4   4  348.67   25.80
   0  -4  -4  448.76   23.60
   0  -4  -4  433.56   21.10
   0  -4  -4  513.15   41.80
   0  -4  -4  456.35   28.20
   0   4   4  433.06   30.50
   0   4   4  481.65   28.70
   0   4   4  474.45   19.60
   0   4   4  451.75   23.10
  -1  -4  -4 3799.42   72.99
  -1  -4  -4 3800.22   94.09
  -1  -4  -4 3946.91   80.49
  -1  -4  -4 3719.43   78.79
   1   4   4 3719.63   87.59
   1   4   4 3892.71   73.09
   1   4   4 3748.53   78.79
   1   4   4 3829.52   80.79
  -2  -4  -4  169.08   29.80
  -2  -4  -4  132.59   18.50
  -2  -4  -4  122.89   22.00
  -2  -4  -4  136.09   11.80
   2   4   4  136.79   22.40
   2   4   4  115.59   18.90
   2   4   4  122.69   11.30
   2   4   4  119.59   17.30
  -3  -4  -4 1597.44   55.99
  -3  -4  -4 1638.44   49.50
  -3  -4  -4 1574.54   32.90
  -3  -4  -4 1556.24   68.29
   3   4   4 1615.54   64.29
   3   4   4 1653.73   50.09
   3   4   4 1601.64   55.39
   3   4   4 1584.94   35.10
  -4  -4  -4  113.09   37.90
  -4  -4  -4  112.99   29.80
  -4  -4  -4   82.19   22.80
   4   4   4  111.89   30.90
   4   4   4  105.39   27.10
   4   4   4  116.59   22.30
  -5  -4  -4   13.90   40.70
  -5  -4  -4   32.40   31.30
  -5  -4  -4  -28.20   22.40
   5   4   4   20.10   30.80
   5   4   4   40.60   21.80
   5   4   4   -6.60   27.10
  -6  -4  -4    5.40   33.10
  -6  -4  -4  -47.00   46.20
  -6  -4  -4  -27.80   24.40
   6   4   4  -12.00   31.60
   6   4   4   -2.20   23.50
   6   4   4    4.10   34.50
  -7  -4  -4  184.28   46.40
  -7  -4  -4  204.58   65.29
   7   4   4  192.38   32.70
   7   4   4  209.08   45.00
   7   4   4  267.07   53.49
   8  -5  -4   97.99   28.00
   8  -5  -4   99.49   29.20
  -8   5   4  122.79   27.40
  -8   5   4   68.89   27.60
   7  -5  -4   13.10   23.40
   7  -5  -4    0.70   21.30
   7  -5  -4    6.80   23.40
   7  -5  -4    3.80   21.40
  -7   5   4  -25.90   28.80
  -7   5   4  -30.80   19.70
  -7   5   4   11.00   22.30
  -7   5   4   26.90   20.70
  -7   5   4   27.20   22.10
   6  -5  -4    8.30   20.90
   6  -5  -4  -44.20   19.90
   6  -5  -4   -0.40   19.80
   6  -5  -4   13.70   19.30
   6  -5  -4   -0.90   21.40
   6  -5  -4    4.70   27.50
  -6   5   4    3.60   20.90
  -6   5   4   55.79   26.30
  -6   5   4   -3.20   18.30
  -6   5   4  -11.70   23.20
  -6   5   4    3.30   20.70
  -6   5   4   -7.60   20.90
   5  -5  -4    5.60   16.90
   5  -5  -4    0.60   17.90
   5  -5  -4    5.70   19.30
   5  -5  -4   26.80   19.10
   5  -5  -4   15.30   17.20
   5  -5  -4   18.50   23.40
  -5   5   4    6.90   19.30
  -5   5   4   -1.50   19.60
  -5   5   4    0.90   15.50
  -5   5   4   15.80   18.80
   4  -5  -4  750.62   37.20
   4  -5  -4  848.42   36.30
   4  -5  -4  785.22   39.40
   4  -5  -4  795.12   44.00
   4  -5  -4  797.22   31.10
  -4   5   4  775.32   40.00
  -4   5   4  781.62   37.40
  -4   5   4  790.82   30.40
  -4   5   4  807.32   36.30
   3  -5  -4  116.39   17.50
   3  -5  -4  125.59   19.80
   3  -5  -4  124.49   19.50
   3  -5  -4  101.49   20.40
  -3   5   4  109.89   10.80
  -3   5   4  106.89   18.30
  -3   5   4  102.59   17.90
  -3   5   4  115.99   18.70
   2  -5  -4 1289.67   44.40
   2  -5  -4 1287.67   41.10
   2  -5  -4 1262.17   40.20
   2  -5  -4 1312.87   41.90
  -2   5   4 1317.27   42.60
  -2   5   4 1291.07   40.50
  -2   5   4 1271.97   40.50
   1  -5  -4 1357.56   49.80
   1  -5  -4 1484.75   42.30
   1  -5  -4 1462.25   40.80
   1  -5  -4 1419.76   41.10
  -1   5   4 1409.26   42.80
  -1   5   4 1402.06   39.50
  -1   5   4 1422.96   44.70
   0  -5  -4  250.77   22.10
   0  -5  -4  226.78   21.80
   0  -5  -4  221.48   19.30
   0  -5  -4  237.88   32.30
   0   5   4  239.68   21.70
   0   5   4  228.68   20.40
   0   5   4  230.88   16.20
   0   5   4  213.78   20.60
  -1  -5  -4 2461.15   76.39
  -1  -5  -4 2519.05   61.29
  -1  -5  -4 2546.55   59.79
  -1  -5  -4 2564.24   53.99
   1   5   4 2501.55   61.79
   1   5   4 2524.75   58.99
   1   5   4 2551.64   68.79
   1   5   4 2524.85   54.39
  -2  -5  -4  440.56   33.20
  -2  -5  -4  385.16   30.20
  -2  -5  -4  432.16   18.40
  -2  -5  -4  389.96   47.10
   2   5   4  449.76   30.10
   2   5   4  433.46   30.30
   2   5   4  452.25   36.80
   2   5   4  403.86   20.30
  -3  -5  -4 1860.81   63.49
  -3  -5  -4 1832.82   54.09
  -3  -5  -4 1750.32   77.79
   3   5   4 1798.22   70.09
   3   5   4 1802.82   41.10
   3   5   4 1814.62   55.49
   3   5   4 1840.72   61.59
  -4  -5  -4   34.50   22.40
  -4  -5  -4   13.70   28.70
  -4  -5  -4   14.50   38.10
   4   5   4   37.10   27.60
   4   5   4   16.00   19.60
   4   5   4   47.30   25.40
  -5  -5  -4  -29.50   41.60
  -5  -5  -4   14.10   24.30
  -5  -5  -4  -14.90   31.00
   5   5   4    9.40   21.40
   5   5   4  -12.80   26.60
   5   5   4   21.40   31.80
  -6  -5  -4   61.39   38.00
  -6  -5  -4  -20.50   50.09
   6   5   4   23.00   25.30
   6   5   4   19.80   37.60
   6   5   4   10.30   33.40
  -7  -5  -4 -100.29   57.39
  -7  -5  -4   17.30   43.00
   7   5   4   58.99   39.40
   7   5   4   99.19   31.10
   7   5   4   64.09   46.40
   8  -6  -4   -3.80   24.90
   8  -6  -4   -5.20   37.00
  -8   6   4   16.70   23.10
  -8   6   4   12.40   22.20
  -8   6   4   -0.70   27.00
   7  -6  -4   84.99   25.20
   7  -6  -4   38.90   23.90
   7  -6  -4   26.20   24.60
   7  -6  -4   69.69   26.30
  -7   6   4   42.20   21.50
  -7   6   4   68.09   25.40
  -7   6   4   61.29   25.00
  -7   6   4   36.20   24.20
   6  -6  -4  418.16   35.40
   6  -6  -4  424.46   50.69
   6  -6  -4  388.86   35.70
   6  -6  -4  368.66   33.90
  -6   6   4  421.76   34.30
  -6   6   4  421.06   34.90
  -6   6   4  454.35   36.30
  -6   6   4  361.76   35.20
   5  -6  -4  -14.80   18.50
   5  -6  -4  -17.20   24.00
   5  -6  -4   20.20   20.50
   5  -6  -4    6.30   18.40
  -5   6   4   12.50   19.50
  -5   6   4  -20.80   23.10
  -5   6   4   -1.30   18.80
  -5   6   4   19.10   20.10
   4  -6  -4  401.16   38.20
   4  -6  -4  363.86   23.20
   4  -6  -4  423.66   31.80
   4  -6  -4  396.26   32.20
   4  -6  -4  399.56   31.60
  -4   6   4  429.26   33.20
  -4   6   4  381.56   30.40
  -4   6   4  376.26   29.70
  -4   6   4  367.66   23.10
   3  -6  -4  155.18   23.60
   3  -6  -4  171.18   21.60
   3  -6  -4  177.08   22.30
   3  -6  -4  173.88   20.80
  -3   6   4  172.58   19.70
  -3   6   4  136.49   12.20
  -3   6   4  181.08   20.70
  -3   6   4  261.17   23.00
   2  -6  -4   72.19   19.40
   2  -6  -4   56.99   17.00
   2  -6  -4   80.79   16.60
   2  -6  -4   55.39   16.00
  -2   6   4   67.89   15.80
  -2   6   4   57.59   16.00
  -2   6   4   73.79   17.00
   1  -6  -4  869.81   44.20
   1  -6  -4  897.01   34.70
   1  -6  -4  898.21   34.50
  -1   6   4  902.51   33.40
  -1   6   4  915.11   36.20
  -1   6   4  903.71   36.20
   0  -6  -4  589.14   45.60
   0  -6  -4  581.04   24.50
   0  -6  -4  614.74   27.40
   0  -6  -4  546.85   29.90
   0   6   4  601.64   32.80
   0   6   4  623.94   27.10
   0   6   4  570.44   33.10
  -1  -6  -4   59.99   18.30
  -1  -6  -4   59.09   28.90
  -1  -6  -4   64.09   17.50
  -1  -6  -4   68.09   13.50
   1   6   4   76.99   18.60
   1   6   4   61.29   17.10
   1   6   4   55.49   14.20
   1   6   4   78.19   13.90
  -2  -6  -4   -5.20   29.30
  -2  -6  -4    6.20   18.20
  -2  -6  -4    5.40   10.50
  -2  -6  -4  -30.00   19.50
   2   6   4   -4.30   18.70
   2   6   4   -2.90   15.90
   2   6   4    2.40   11.80
   2   6   4   -5.60   15.40
  -3  -6  -4   73.89   23.10
  -3  -6  -4   57.29   26.00
  -3  -6  -4   73.69   39.20
   3   6   4   38.70   25.90
   3   6   4   51.49   20.10
   3   6   4   73.89   23.10
  -4  -6  -4  526.85   40.00
  -4  -6  -4  539.45   52.19
  -4  -6  -4  647.84   64.59
   4   6   4  566.34   41.60
   4   6   4  516.35   58.29
   4   6   4  516.65   47.90
  -5  -6  -4  302.87   60.09
  -5  -6  -4  258.37   32.20
  -5  -6  -4  270.37   42.50
   5   6   4  261.97   45.70
   5   6   4  239.58   39.30
   5   6   4  233.38   31.10
  -6  -6  -4  127.89   42.90
  -6  -6  -4   50.89   58.69
   6   6   4  103.09   43.40
   6   6   4  129.29   37.70
   6   6   4  134.89   30.20
   8  -7  -4   68.49   28.00
   8  -7  -4  134.49   31.40
  -8   7   4  106.19   27.80
  -8   7   4   47.70   26.10
   7  -7  -4  -22.10   22.20
   7  -7  -4   -2.20   23.20
   7  -7  -4  -15.90   22.60
  -7   7   4    4.00   23.50
  -7   7   4   27.90   25.00
  -7   7   4   15.80   21.60
  -7   7   4  -12.10   23.00
   6  -7  -4   92.89   25.10
   6  -7  -4   19.20   21.70
   6  -7  -4  115.69   26.20
   6  -7  -4  105.09   52.29
  -6   7   4   90.49   24.50
  -6   7   4  110.99   27.70
  -6   7   4  135.49   25.70
   5  -7  -4  139.19   24.70
   5  -7  -4  182.48   27.50
   5  -7  -4  184.38   28.00
   5  -7  -4  171.58   33.20
  -5   7   4  199.28   26.50
  -5   7   4  176.48   25.40
  -5   7   4  155.78   24.70
   4  -7  -4   55.49   25.30
   4  -7  -4   37.90   19.80
   4  -7  -4   64.59   20.30
   4  -7  -4   24.60   18.30
  -4   7   4   36.30   19.00
  -4   7   4   34.10   18.60
  -4   7   4   51.49   19.90
   3  -7  -4  196.58   23.10
   3  -7  -4  192.18   24.50
   3  -7  -4  198.98   27.50
   3  -7  -4  138.09   20.30
  -3   7   4  169.28   20.40
  -3   7   4  154.08   20.50
  -3   7   4  206.98   22.80
   2  -7  -4   14.90   15.80
   2  -7  -4   -7.00   17.60
   2  -7  -4   13.60   17.20
  -2   7   4   -3.40   16.10
  -2   7   4   -0.60   13.60
  -2   7   4   11.10   14.70
   1  -7  -4  945.41   37.60
   1  -7  -4  958.00   48.50
   1  -7  -4  945.21   36.60
  -1   7   4  976.70   35.70
  -1   7   4  911.11   37.90
  -1   7   4  930.41   35.60
   0  -7  -4  515.95   30.60
   0  -7  -4  480.25   24.80
   0  -7  -4  531.25   27.80
   0  -7  -4  547.15   48.90
   0   7   4  527.95   33.20
   0   7   4  525.95   27.70
   0   7   4  474.25   31.80
  -1  -7  -4   13.70   18.30
  -1  -7  -4   62.09   33.50
  -1  -7  -4   56.39   14.50
  -1  -7  -4   13.30   17.40
   1   7   4   25.90   17.10
   1   7   4   22.00   17.40
   1   7   4   23.80   14.00
  -2  -7  -4  495.55   60.09
  -2  -7  -4  496.95   36.60
  -2  -7  -4  480.45   39.50
  -2  -7  -4  524.25   27.10
   2   7   4  453.95   26.50
   2   7   4  454.25   34.70
   2   7   4  472.45   44.50
   2   7   4  500.55   34.80
  -3  -7  -4  678.63   70.09
  -3  -7  -4  696.83   41.40
  -3  -7  -4  690.63   49.90
   3   7   4  727.13   44.80
   3   7   4  701.33   42.50
   3   7   4  721.93   57.69
  -4  -7  -4   23.00   31.00
  -4  -7  -4  -50.49   45.70
  -4  -7  -4    3.90   24.20
   4   7   4   12.10   22.70
   4   7   4   18.70   29.50
   4   7   4   22.80   25.20
  -5  -7  -4   -6.80   25.60
  -5  -7  -4   29.80   35.50
  -5  -7  -4  -70.19   51.99
   5   7   4   27.60   24.80
   5   7   4  -24.10   32.00
   5   7   4   26.00   28.80
  -6  -7  -4  -39.10   38.70
  -6  -7  -4 -137.19   57.49
   6   7   4   24.00   39.40
   6   7   4   31.90   27.40
   8  -8  -4   68.79   28.80
  -8   8   4   66.19   28.80
  -8   8   4  105.39   29.30
  -8   8   4  112.39   30.40
   7  -8  -4    7.10   24.80
   7  -8  -4   48.60   25.60
   7  -8  -4   32.50   25.60
  -7   8   4   20.50   25.10
  -7   8   4    2.20   25.80
  -7   8   4   39.00   25.90
   6  -8  -4   36.50   24.20
   6  -8  -4   -1.30   23.00
   6  -8  -4   27.60   23.40
  -6   8   4   39.90   25.00
  -6   8   4  -34.80   20.80
  -6   8   4   50.09   23.30
   5  -8  -4  321.47   32.60
   5  -8  -4  358.36   42.40
   5  -8  -4  299.57   32.40
   5  -8  -4  286.37   30.70
  -5   8   4  351.76   31.60
  -5   8   4  348.67   32.00
   4  -8  -4  329.77   37.30
   4  -8  -4  247.98   28.30
   4  -8  -4  234.88   29.20
   4  -8  -4  279.67   29.20
  -4   8   4  313.87   28.30
  -4   8   4  302.27   29.30
  -4   8   4  316.37   36.20
   3  -8  -4 1198.08   54.19
   3  -8  -4 1158.48   46.50
   3  -8  -4 1112.69   46.60
  -3   8   4 1120.69   45.00
  -3   8   4 1194.28   42.80
  -3   8   4 1150.78   45.70
   2  -8  -4  295.47   27.40
   2  -8  -4  249.38   26.60
   2  -8  -4  280.77   36.10
  -2   8   4  288.57   26.20
  -2   8   4  277.67   24.30
  -2   8   4  304.67   26.70
   1  -8  -4   -5.50   16.40
   1  -8  -4  -23.20   15.20
   1  -8  -4    4.60   24.00
  -1   8   4   12.70   15.60
  -1   8   4   11.50   13.60
  -1   8   4    2.50   17.10
   0  -8  -4  -11.00   27.70
   0  -8  -4   -1.90   15.30
   0  -8  -4   -7.00   15.40
   0  -8  -4    6.90   18.20
   0   8   4  -27.40   14.40
   0   8   4   15.50   15.70
   0   8   4   10.70   17.90
  -1  -8  -4  247.78   25.20
  -1  -8  -4  286.37   46.00
  -1  -8  -4  233.28   20.10
  -1  -8  -4  218.98   26.90
   1   8   4  239.38   21.30
   1   8   4  228.98   27.80
   1   8   4  266.07   26.60
  -2  -8  -4   26.40   24.00
  -2  -8  -4   34.30   41.00
  -2  -8  -4   15.20   21.80
   2   8   4   -1.50   19.10
   2   8   4    2.30   14.60
   2   8   4    3.80   21.90
  -3  -8  -4   17.50   23.90
  -3  -8  -4    4.10   46.20
  -3  -8  -4  -31.40   27.50
   3   8   4   25.80   22.10
   3   8   4   -4.80   26.60
  -4  -8  -4  -24.20   50.69
  -4  -8  -4   28.60   25.80
  -4  -8  -4  -11.40   33.70
   4   8   4   32.90   24.40
   4   8   4  -10.10   28.90
  -5  -8  -4  -77.19   54.79
  -5  -8  -4  -50.29   36.10
   5   8   4    9.60   34.70
   5   8   4    7.20   25.50
  -6  -8  -4   40.70   45.70
  -6  -8  -4  -21.90   66.19
   6   8   4  114.69   45.90
   6   8   4  103.69   33.70
   7  -9  -4  102.59   29.70
   7  -9  -4   62.09   27.90
  -7   9   4  100.69   29.30
  -7   9   4   81.09   28.70
  -7   9   4   84.99   28.20
   6  -9  -4  113.79   27.60
   6  -9  -4   86.59   27.90
  -6   9   4  150.08   29.80
  -6   9   4  110.29   28.30
  -6   9   4   89.29   27.80
   5  -9  -4    2.80   30.20
   5  -9  -4   13.80   22.70
   5  -9  -4   36.50   23.60
  -5   9   4    5.10   22.60
  -5   9   4  -11.50   21.90
  -5   9   4   13.60   22.80
   4  -9  -4   30.20   22.50
   4  -9  -4   34.90   21.40
   4  -9  -4   64.49   29.90
  -4   9   4   26.40   22.40
  -4   9   4   21.40   21.40
   3  -9  -4  147.59   26.00
   3  -9  -4  168.48   31.40
   3  -9  -4  191.48   26.80
  -3   9   4  154.18   24.30
  -3   9   4  218.98   27.20
   2  -9  -4  543.45   38.10
   2  -9  -4  578.54   46.40
   2  -9  -4  619.34   37.30
  -2   9   4  570.24   35.90
  -2   9   4  537.05   38.70
  -2   9   4  618.14   30.90
   1  -9  -4  782.52   41.50
   1  -9  -4  821.22   53.89
   1  -9  -4  869.31   39.70
  -1   9   4  825.22   38.00
  -1   9   4  790.22   36.80
  -1   9   4  802.22   41.80
   0  -9  -4   91.69   35.40
   0  -9  -4   42.30   21.80
   0  -9  -4   56.89   18.30
   0   9   4   61.39   18.70
   0   9   4   46.80   18.30
   0   9   4   54.69   21.60
  -1  -9  -4   30.30   39.40
  -1  -9  -4  -14.10   20.70
  -1  -9  -4   11.80   15.20
  -1  -9  -4    5.50   21.30
   1   9   4    8.70   17.10
   1   9   4   17.50   20.60
   1   9   4   -4.10   18.70
  -2  -9  -4   -1.20   45.70
  -2  -9  -4  -21.50   25.50
  -2  -9  -4   10.90   23.30
   2   9   4   23.60   24.50
   2   9   4   -5.20   20.40
   2   9   4  -18.90   14.80
  -3  -9  -4   15.30   24.90
  -3  -9  -4  -40.50   28.80
  -3  -9  -4  -49.90   46.90
   3   9   4   15.10   23.40
   3   9   4  -11.90   27.00
  -4  -9  -4   54.39   57.79
  -4  -9  -4  102.29   28.40
  -4  -9  -4   42.90   36.30
   4   9   4  164.38   39.20
   4   9   4   82.19   28.40
  -5  -9  -4   71.39   42.50
  -5  -9  -4   30.20   63.69
   5   9   4  156.38   34.20
   5   9   4   97.49   41.30
   7 -10  -4  324.87   39.60
   7 -10  -4  293.47   38.40
  -7  10   4  329.67   38.40
  -7  10   4  321.97   39.30
   6 -10  -4   28.20   25.20
   6 -10  -4  -12.80   24.40
  -6  10   4   -6.50   25.40
  -6  10   4   25.90   25.70
  -6  10   4   13.50   25.00
   5 -10  -4   12.50   24.10
   5 -10  -4   27.10   24.30
   5 -10  -4   80.29   34.60
  -5  10   4   77.09   26.30
  -5  10   4   21.60   25.00
  -5  10   4   44.50   25.10
   4 -10  -4    3.90   22.60
   4 -10  -4   21.10   29.60
   4 -10  -4    1.60   22.80
  -4  10   4    2.30   22.20
  -4  10   4   27.70   22.50
  -4  10   4    7.50   23.40
   3 -10  -4  248.08   30.80
   3 -10  -4  260.17   30.20
   3 -10  -4  244.58   36.60
  -3  10   4  207.58   29.30
  -3  10   4  204.18   27.50
   2 -10  -4  190.38   33.90
   2 -10  -4  178.48   26.60
   2 -10  -4  206.88   29.10
  -2  10   4  204.48   27.70
  -2  10   4  195.68   25.60
   1 -10  -4   86.19   22.30
   1 -10  -4  141.99   35.60
   1 -10  -4  108.59   25.40
  -1  10   4   98.39   23.10
  -1  10   4  107.59   25.10
  -1  10   4   75.39   18.20
   0 -10  -4   18.30   22.50
   0 -10  -4   34.30   36.10
   0 -10  -4  -10.40   17.50
   0  10   4  -25.90   20.20
   0  10   4   22.90   18.60
   0  10   4   -2.30   17.50
  -1 -10  -4   57.69   43.20
  -1 -10  -4   97.09   26.10
   1  10   4   44.90   23.20
   1  10   4   51.79   19.50
   1  10   4   52.29   24.30
  -2 -10  -4  289.17   32.60
  -2 -10  -4  219.38   33.50
  -2 -10  -4  204.98   57.09
   2  10   4  332.67   39.70
   2  10   4  281.77   25.30
   2  10   4  324.57   33.60
  -3 -10  -4  115.89   35.50
  -3 -10  -4  116.39   27.80
  -3 -10  -4   86.69   58.19
   3  10   4   98.29   28.70
   3  10   4  111.19   33.00
  -4 -10  -4  109.29   30.30
  -4 -10  -4  -44.50   57.99
  -4 -10  -4  -32.90   36.20
   4  10   4    1.20   31.80
   4  10   4   58.49   29.50
  -5 -10  -4  -57.59   42.00
  -5 -10  -4 -148.59   61.89
   5  10   4   14.10   29.40
   5  10   4   10.50   37.10
   7 -11  -4   -2.60   27.20
   7 -11  -4  -22.40   26.00
  -7  11   4   -3.00   27.80
  -7  11   4   91.39   31.40
   6 -11  -4   78.79   29.90
   6 -11  -4  100.19   31.10
  -6  11   4  101.69   31.00
  -6  11   4   37.10   28.40
  -6  11   4  111.49   30.70
   5 -11  -4   95.49   29.20
   5 -11  -4   52.39   25.20
   5 -11  -4   94.09   38.90
  -5  11   4   98.79   28.80
  -5  11   4   69.09   28.10
  -5  11   4  143.29   29.10
   4 -11  -4  156.28   30.90
   4 -11  -4   77.99   27.90
   4 -11  -4  200.48   40.20
  -4  11   4  141.69   29.10
  -4  11   4  157.28   28.00
  -4  11   4  131.59   26.90
   3 -11  -4   30.90   23.40
   3 -11  -4   60.49   32.30
   3 -11  -4   32.50   23.20
  -3  11   4   45.80   24.30
  -3  11   4   58.59   22.80
  -3  11   4   28.70   26.10
   2 -11  -4  263.17   31.70
   2 -11  -4  266.57   39.60
   2 -11  -4  260.87   31.60
  -2  11   4  346.47   34.10
  -2  11   4  327.27   29.50
  -2  11   4  268.57   30.20
   1 -11  -4    6.00   23.00
   1 -11  -4   46.80   34.60
   1 -11  -4   25.10   21.90
  -1  11   4   -4.90   21.50
  -1  11   4   18.10   24.10
  -1  11   4   68.49   19.40
   0 -11  -4  190.48   24.30
   0 -11  -4  196.38   45.20
   0 -11  -4  165.38   29.10
   0  11   4  220.28   28.20
   0  11   4  209.08   30.30
   0  11   4  244.18   23.70
  -1 -11  -4   67.79   26.10
  -1 -11  -4  103.49   48.30
   1  11   4   70.49   25.40
   1  11   4   50.59   21.20
   1  11   4   91.19   26.70
  -2 -11  -4  103.19   28.10
  -2 -11  -4  125.59   55.39
   2  11   4  103.29   30.20
   2  11   4  123.69   28.80
  -3 -11  -4   54.39   61.99
  -3 -11  -4  113.69   30.00
   3  11   4  116.79   34.90
   3  11   4  125.79   31.90
  -4 -11  -4  -55.99   65.39
  -4 -11  -4  -26.20   40.50
   4  11   4   17.20   28.20
   4  11   4   31.60   33.90
   6 -12  -4   83.19   31.30
   6 -12  -4   75.49   30.80
  -6  12   4   48.30   32.00
  -6  12   4   87.59   30.00
  -6  12   4   52.59   29.20
   5 -12  -4   -8.20   25.50
   5 -12  -4   26.00   60.79
   5 -12  -4   16.40   27.70
  -5  12   4  -27.40   26.80
  -5  12   4   16.60   26.40
  -5  12   4   25.10   25.70
   4 -12  -4    0.50   33.30
   4 -12  -4  -23.20   25.30
   4 -12  -4   -4.70   25.00
  -4  12   4   -8.30   22.20
  -4  12   4  -21.90   25.80
  -4  12   4  -26.00   23.80
   3 -12  -4  104.19   36.70
   3 -12  -4   46.60   26.50
   3 -12  -4   55.39   27.10
  -3  12   4   94.99   24.70
  -3  12   4   57.59   27.10
  -3  12   4  100.99   27.90
   2 -12  -4  292.97   33.10
   2 -12  -4  271.57   33.90
   2 -12  -4  349.07   45.70
  -2  12   4  395.06   32.40
  -2  12   4  359.66   35.40
  -2  12   4  309.17   35.30
   1 -12  -4   27.90   25.40
   1 -12  -4   81.99   36.90
   1 -12  -4   -4.80   21.30
  -1  12   4   49.10   20.20
  -1  12   4    4.90   24.70
  -1  12   4   52.29   23.50
   0 -12  -4   84.29   27.90
   0 -12  -4  116.99   25.60
   0 -12  -4  151.08   45.90
   0  12   4  136.69   28.50
   0  12   4   96.79   24.90
  -1 -12  -4   28.20   26.70
  -1 -12  -4   39.40   46.80
   1  12   4   24.70   25.50
   1  12   4   -4.50   20.20
  -2 -12  -4   92.29   29.20
  -2 -12  -4   54.39   54.89
[truncated: 650,213 more chars]
