# Supplementary material for: Solvent inclusion in the crystal structure of bis­[(adamantan-1-yl)methanaminium chloride] 1,4-dioxane hemisolvate monohydrate explained using the computed crystal energy landscape
Source: Acta Crystallogr E Crystallogr Commun. 2016 Aug 26;72(Pt 9):1348–52. doi: 10.1107/S2056989016013256 (PMC5120722; doi:10.1107/S2056989016013256)
Supplement: Supplementary file 2 [file e-72-01348-Isup2.hkl]

data_I                                                                          
_shelx_title ' mo_1p10_0m_a.res in P-1'                                         
_shelx_refln_list_code          4                                               
_shelx_F_calc_maximum      114.03                                               
_exptl_crystal_F_000       508.00                                               
_reflns_d_resolution_high  0.7462                                               
                                                                                
loop_                                                                           
 _space_group_symop_operation_xyz                                               
 'x, y, z'                                                                      
 '-x, -y, -z'                                                                   
                                                                                
_cell_length_a     6.4941                                                       
_cell_length_b    13.4914                                                       
_cell_length_c    15.0865                                                       
_cell_angle_alpha 102.911                                                       
_cell_angle_beta   91.824                                                       
_cell_angle_gamma 101.500                                                       
                                                                                
_shelx_F_squared_multiplier     1.000                                           
                                                                                
loop_                                                                           
 _refln_index_h                                                                 
 _refln_index_k                                                                 
 _refln_index_l                                                                 
 _refln_F_squared_calc                                                          
 _refln_F_squared_meas                                                          
 _refln_F_squared_sigma                                                         
 _refln_observed_status                                                         
   1   0   0          0.38         -2.90         2.90 o                         
   2   0   0       6883.49       7133.68        41.90 o                         
   3   0   0        252.96        281.00         8.66 o                         
   4   0   0        455.38        445.69        11.40 o                         
   5   0   0        420.17        400.08        13.78 o                         
   6   0   0          9.96         27.62        14.35 o                         
   7   0   0        544.19        550.47        29.01 o                         
   8   0   0          7.39        -21.98        21.98 o                         
  -8   1   0        500.42        539.25        37.27 o                         
  -7   1   0         12.20          9.28        15.82 o                         
  -6   1   0        720.79        671.81        22.48 o                         
  -5   1   0         25.06         35.60         7.83 o                         
  -4   1   0       1220.14       1293.90        15.40 o                         
  -3   1   0        180.20        189.84         7.64 o                         
  -2   1   0       6894.79       6928.99        44.68 o                         
  -1   1   0         89.34         92.27         5.19 o                         
   0   1   0         41.67         22.31         4.16 o                         
   1   1   0        521.48        546.96        10.15 o                         
   2   1   0          8.58          5.55         4.45 o                         
   3   1   0        243.13        244.84         8.14 o                         
   4   1   0        186.08        197.78         9.10 o                         
   5   1   0        168.35        146.11        12.02 o                         
   6   1   0         10.48         -2.60        13.83 o                         
   7   1   0        170.94        181.72        23.41 o                         
   8   1   0          0.04        -21.58        21.58 o                         
  -8   2   0         62.91         77.66        32.31 o                         
  -7   2   0          0.81         -7.79        14.87 o                         
  -6   2   0        441.79        462.27        13.69 o                         
  -5   2   0          0.32          6.08         6.76 o                         
  -4   2   0       6826.84       6790.99        44.76 o                         
  -3   2   0         93.05         82.30         6.78 o                         
  -2   2   0       4427.32       4390.21        27.90 o                         
  -1   2   0        835.87        798.73         9.66 o                         
   0   2   0       3837.59       3650.42        25.61 o                         
   1   2   0       2867.00       3080.38        25.20 o                         
   2   2   0        730.89        786.21        14.87 o                         
   3   2   0       6905.70       7510.82        52.54 o                         
   4   2   0         48.57         53.20         7.00 o                         
   5   2   0         58.74         43.28        11.07 o                         
   6   2   0         89.49         69.39        16.77 o                         
   7   2   0         86.78         84.86        22.25 o                         
   8   2   0          4.04        -22.49        22.49 o                         
  -8   3   0        176.83        170.97        27.81 o                         
  -7   3   0         40.30         90.26        22.30 o                         
  -6   3   0       2983.71       2987.39        28.01 o                         
  -5   3   0        364.95        376.01        11.18 o                         
  -4   3   0        465.10        468.41        11.68 o                         
  -3   3   0         14.17          7.07         7.21 o                         
  -2   3   0         44.94         43.61         5.46 o                         
  -1   3   0       4871.75       5127.44        36.63 o                         
   0   3   0       3608.28       3503.85        24.67 o                         
   1   3   0        283.96        338.66         8.64 o                         
   2   3   0         30.71         34.10         7.73 o                         
   3   3   0       2536.97       2717.41        28.65 o                         
   4   3   0         39.97         40.72         9.55 o                         
   5   3   0        151.36        141.19        13.00 o                         
   6   3   0        135.51        133.07        21.25 o                         
   7   3   0          8.34         18.35        27.38 o                         
   8   3   0          4.45          1.89        46.54 o                         
  -8   4   0         17.32         38.33        22.58 o                         
  -7   4   0         76.21        100.22        12.82 o                         
  -6   4   0        188.88        208.93         9.88 o                         
  -5   4   0       2497.42       2450.38        22.32 o                         
  -4   4   0        317.10        321.58         9.22 o                         
  -3   4   0       1636.34       1614.35        19.96 o                         
  -2   4   0        221.54        242.49         7.83 o                         
  -1   4   0        454.98        507.42        10.96 o                         
   0   4   0        336.58        333.80         9.36 o                         
   1   4   0        143.76        159.63         7.71 o                         
   2   4   0        255.41        255.14        10.45 o                         
   3   4   0          8.82         16.66         8.19 o                         
   4   4   0        184.95        158.96        11.84 o                         
   5   4   0          5.36         -7.02        12.29 o                         
   6   4   0        321.35        274.55        32.62 o                         
   7   4   0          1.06        -20.65        24.41 o                         
  -8   5   0        100.09        109.27        21.49 o                         
  -7   5   0         24.34         42.75        11.50 o                         
  -6   5   0        248.15        259.91        10.57 o                         
  -5   5   0        337.58        357.24        10.51 o                         
  -4   5   0        581.56        598.57        12.22 o                         
  -3   5   0       1047.90       1128.36        15.24 o                         
  -2   5   0        319.21        360.34        10.25 o                         
  -1   5   0        282.15        299.01         9.58 o                         
   0   5   0       1150.35       1071.83        13.96 o                         
   1   5   0        369.50        374.94        11.22 o                         
   2   5   0        449.48        442.91        15.36 o                         
   3   5   0        156.88        164.99        11.43 o                         
   4   5   0          0.32         -2.85        10.22 o                         
   5   5   0         26.69         30.43        20.96 o                         
   6   5   0        771.95        809.91        40.48 o                         
   7   5   0          5.26        -24.80        24.80 o                         
  -8   6   0          3.45         17.48        17.42 o                         
  -7   6   0        210.23        209.72        14.25 o                         
  -6   6   0        302.25        315.89        11.43 o                         
  -5   6   0         84.60         92.86         9.23 o                         
  -4   6   0        112.89        112.64         8.45 o                         
  -3   6   0        587.67        624.65        13.38 o                         
  -2   6   0       1925.16       1947.86        22.10 o                         
  -1   6   0       1147.67       1099.85        16.82 o                         
   0   6   0       1613.30       1601.06        18.24 o                         
   1   6   0          2.91          5.71         6.45 o                         
   2   6   0         30.50         30.55         9.42 o                         
   3   6   0         91.80        104.26        11.70 o                         
   4   6   0        802.78        725.31        22.90 o                         
   5   6   0         41.62         41.21        22.36 o                         
   6   6   0          0.06        -23.95        23.95 o                         
   7   6   0          6.18        -25.71        25.71 o                         
  -8   7   0          2.28         -0.95        21.02 o                         
  -7   7   0        312.75        346.51        19.42 o                         
  -6   7   0         18.68         20.66        10.91 o                         
  -5   7   0        330.12        317.67        12.32 o                         
  -4   7   0        364.79        353.59        12.37 o                         
  -3   7   0        831.64        794.72        16.36 o                         
  -2   7   0         40.45         23.22         7.98 o                         
  -1   7   0         98.64        107.22        10.05 o                         
   0   7   0        614.73        645.19        13.52 o                         
   1   7   0         13.64         11.94         7.38 o                         
   2   7   0       1505.33       1452.59        19.52 o                         
   3   7   0        967.45        959.61        23.27 o                         
   4   7   0        898.72        854.20        25.29 o                         
   5   7   0          1.74         -5.39        22.29 o                         
   6   7   0         45.74          7.14        26.65 o                         
   7   7   0          2.14        -56.12        56.12 o                         
  -8   8   0         58.29         35.45        28.05 o                         
  -7   8   0        120.76        115.71        16.12 o                         
  -6   8   0        332.08        336.46        17.00 o                         
  -5   8   0        176.73        152.45        13.05 o                         
  -4   8   0        475.13        427.20        15.16 o                         
  -3   8   0         29.51         39.42         9.06 o                         
  -2   8   0        100.43        112.54         9.28 o                         
  -1   8   0          0.59         -7.80         7.80 o                         
   0   8   0       1748.10       1690.30        20.10 o                         
   1   8   0        405.35        405.25        13.17 o                         
   2   8   0       1284.09       1228.79        24.96 o                         
   3   8   0        613.85        572.01        21.16 o                         
   4   8   0         35.81         27.39        16.04 o                         
   5   8   0          6.37         13.75        24.18 o                         
   6   8   0        114.13         52.02        29.06 o                         
  -8   9   0        134.70        113.65        24.18 o                         
  -7   9   0        355.81        347.17        20.77 o                         
  -6   9   0        204.68        196.42        19.01 o                         
  -5   9   0        330.53        296.63        16.53 o                         
  -4   9   0         89.30         74.47        11.33 o                         
  -3   9   0        298.08        316.71        13.61 o                         
  -2   9   0       1887.03       1795.71        23.97 o                         
  -1   9   0       1814.36       1761.95        20.86 o                         
   0   9   0        511.56        529.93        14.13 o                         
   1   9   0         45.82         32.37         9.05 o                         
   2   9   0        587.86        587.21        21.41 o                         
   3   9   0        996.77        954.11        26.58 o                         
   4   9   0        112.55        135.94        25.18 o                         
   5   9   0        117.77         66.50        27.58 o                         
   6   9   0         14.01        -20.63        34.25 o                         
  -8  10   0         63.36         80.62        38.79 o                         
  -7  10   0          3.71         10.80        16.11 o                         
  -6  10   0        133.82        112.09        18.62 o                         
  -5  10   0        454.06        436.52        19.36 o                         
  -4  10   0        784.38        733.24        28.77 o                         
  -3  10   0       2385.06       2242.99        29.02 o                         
  -2  10   0       1200.19       1081.16        20.90 o                         
  -1  10   0        424.21        429.03        14.95 o                         
   0  10   0          1.35          3.02         8.39 o                         
   1  10   0         34.87         22.01         9.78 o                         
   2  10   0          1.03          4.05        12.96 o                         
   3  10   0         71.37         95.11        15.70 o                         
   4  10   0          3.35        -22.54        26.09 o                         
   5  10   0         38.47        -17.48        27.72 o                         
  -7  11   0         98.22        124.02        18.98 o                         
  -6  11   0        276.55        270.48        27.88 o                         
  -5  11   0        141.44        161.32        18.89 o                         
  -4  11   0        158.58        159.95        15.50 o                         
  -3  11   0        157.66        175.11        15.00 o                         
  -2  11   0        155.28        126.82        13.71 o                         
  -1  11   0        784.52        778.84        20.09 o                         
   0  11   0        179.98        168.68        12.55 o                         
   1  11   0        194.60        176.60        17.21 o                         
   2  11   0        136.22        151.67        16.50 o                         
   3  11   0          6.19         24.32        18.16 o                         
   4  11   0        142.47         92.63        27.74 o                         
   5  11   0        130.74        110.01        34.32 o                         
  -7  12   0        597.99        618.98        36.55 o                         
  -6  12   0         24.18          6.31        18.27 o                         
  -5  12   0         71.84         87.26        18.70 o                         
  -4  12   0         25.73         19.48        14.56 o                         
  -3  12   0        598.25        541.17        21.13 o                         
  -2  12   0        413.58        405.93        18.22 o                         
  -1  12   0        263.20        258.21        15.97 o                         
   0  12   0        349.71        327.55        16.84 o                         
   1  12   0         41.81         12.97        16.21 o                         
   2  12   0         65.91         64.75        15.95 o                         
   3  12   0         21.35          9.40        18.54 o                         
   4  12   0         46.51         39.78        27.35 o                         
  -7  13   0         72.18         93.22        24.48 o                         
  -6  13   0         47.86         79.76        20.52 o                         
  -5  13   0         71.64         64.67        19.05 o                         
  -4  13   0         45.73         52.01        15.70 o                         
  -3  13   0         69.35         62.72        15.20 o                         
  -2  13   0        153.26        127.80        15.50 o                         
  -1  13   0         31.47         34.31        16.18 o                         
   0  13   0        152.38        170.79        21.03 o                         
   1  13   0          0.58          8.25        18.33 o                         
   2  13   0        297.79        295.85        38.60 o                         
   3  13   0          3.29        -42.22        42.22 o                         
   4  13   0         42.15         20.21        30.96 o                         
  -6  14   0         54.27         41.99        20.92 o                         
  -5  14   0        155.78        132.21        21.45 o                         
  -4  14   0        211.04        186.34        20.91 o                         
  -3  14   0          5.14         13.54        14.80 o                         
  -2  14   0         20.48         23.63        14.92 o                         
  -1  14   0         81.27         69.96        16.48 o                         
   0  14   0        239.86        248.95        23.50 o                         
   1  14   0         59.56        102.06        21.76 o                         
   2  14   0          0.01         73.82        25.89 o                         
   3  14   0         17.17        115.58        50.53 o                         
  -5  15   0          7.23         22.76        20.16 o                         
  -4  15   0         13.31          4.73        19.31 o                         
  -3  15   0         50.20         36.82        16.69 o                         
  -2  15   0        378.44        408.20        23.49 o                         
  -1  15   0         79.78        112.49        20.19 o                         
   0  15   0          0.56         56.33        26.19 o                         
   1  15   0        133.51        172.68        35.84 o                         
   2  15   0         84.97        130.94        28.45 o                         
  -5  16   0         37.83         32.96        24.17 o                         
  -4  16   0        571.37        558.46        32.98 o                         
  -3  16   0         22.12         28.42        24.82 o                         
  -2  16   0         26.75         83.34        25.02 o                         
  -1  16   0         10.41         68.21        36.80 o                         
   0  16   0         87.78        155.84        24.36 o                         
   1  16   0         45.91        118.74        35.39 o                         
  -3  17   0         10.87         25.77        23.88 o                         
  -2  17   0        112.91        157.83        27.20 o                         
  -1  17   0         57.32        151.53        26.93 o                         
   0  17   0        117.75        223.14        36.90 o                         
   0 -17   1          0.95         54.79        29.38 o                         
   1 -17   1        192.34        259.95        51.04 o                         
   2 -17   1          0.01         15.11        21.32 o                         
   3 -17   1          6.12         -7.76        35.78 o                         
   4 -17   1         30.54         65.72        25.58 o                         
  -2 -16   1         17.49         95.53        39.35 o                         
  -1 -16   1         47.00        123.86        27.50 o                         
   0 -16   1         12.85         49.02        26.42 o                         
   1 -16   1         68.31        159.30        28.26 o                         
   2 -16   1         25.52         20.47        22.28 o                         
   3 -16   1          6.86         13.82        21.27 o                         
   4 -16   1        235.17        206.25        26.68 o                         
   5 -16   1         27.63         -8.31        25.88 o                         
  -3 -15   1        133.66        169.71        46.41 o                         
  -2 -15   1         50.97         96.46        29.35 o                         
  -1 -15   1         98.95        149.09        27.80 o                         
   0 -15   1         24.73         73.19        35.99 o                         
   1 -15   1        184.15        199.08        22.19 o                         
   2 -15   1        258.14        301.27        40.26 o                         
   3 -15   1         16.14         33.92        20.22 o                         
   4 -15   1         82.63         96.81        23.37 o                         
   5 -15   1         25.79         22.91        26.86 o                         
   6 -15   1         32.00          8.00        28.93 o                         
  -3 -14   1        105.99         82.86        36.18 o                         
  -2 -14   1          6.49         38.81        38.85 o                         
  -1 -14   1         64.50         83.88        21.24 o                         
   0 -14   1        250.60        306.46        24.46 o                         
   1 -14   1         17.13         21.81        16.02 o                         
   2 -14   1        289.10        283.23        32.90 o                         
   3 -14   1         62.40         67.40        17.21 o                         
   4 -14   1        120.58        129.95        29.11 o                         
   5 -14   1         14.79         38.73        21.82 o                         
   6 -14   1         14.77         24.85        24.55 o                         
  -4 -13   1          4.69        -15.59        27.88 o                         
  -3 -13   1         94.63         86.87        24.27 o                         
  -2 -13   1        231.25        241.69        34.81 o                         
  -1 -13   1         75.74         93.29        21.68 o                         
   0 -13   1        124.10        132.05        15.65 o                         
   1 -13   1          6.29          6.48        15.09 o                         
   2 -13   1         47.55         38.56        15.14 o                         
   3 -13   1        225.96        218.97        17.32 o                         
   4 -13   1         46.60         74.16        17.92 o                         
   5 -13   1         35.54         11.23        18.21 o                         
   6 -13   1          0.01        -18.52        29.85 o                         
   7 -13   1        274.07        294.01        25.70 o                         
  -5 -12   1         22.18        -12.21        32.14 o                         
  -4 -12   1        130.02         83.96        29.12 o                         
  -3 -12   1         28.89         39.92        19.10 o                         
  -2 -12   1        297.08        292.59        20.12 o                         
  -1 -12   1         82.15         61.58        16.83 o                         
   0 -12   1        437.32        414.43        17.65 o                         
   1 -12   1          4.82         23.38        12.35 o                         
   2 -12   1         16.90         17.20        12.75 o                         
   3 -12   1         39.45         50.70        13.97 o                         
   4 -12   1         43.98         58.10        15.56 o                         
   5 -12   1          0.66         -1.61        17.04 o                         
   6 -12   1         90.65         79.07        19.88 o                         
   7 -12   1         95.97        133.89        21.62 o                         
  -5 -11   1          0.58        -28.14        28.14 o                         
  -4 -11   1        212.73        187.53        29.34 o                         
  -3 -11   1         46.07         33.71        18.04 o                         
  -2 -11   1        294.33        299.90        18.03 o                         
  -1 -11   1          4.81          8.66        12.75 o                         
   0 -11   1        106.39        112.94        12.65 o                         
   1 -11   1          7.80          8.57        10.35 o                         
   2 -11   1        276.23        249.74        13.44 o                         
   3 -11   1        289.61        274.86        14.66 o                         
   4 -11   1         45.60         35.69        13.35 o                         
   5 -11   1        389.82        348.56        21.71 o                         
   6 -11   1         96.74         76.09        18.93 o                         
   7 -11   1         10.83         46.10        19.49 o                         
  -6 -10   1        173.14        188.18        41.87 o                         
  -5 -10   1         27.72        -11.35        26.75 o                         
  -4 -10   1          8.43          0.56        18.00 o                         
  -3 -10   1        132.67        122.17        18.95 o                         
  -2 -10   1         77.72         70.57        13.83 o                         
  -1 -10   1        158.66        147.91        11.38 o                         
   0 -10   1        168.52        179.63        14.10 o                         
   1 -10   1         47.52         55.01         9.83 o                         
   2 -10   1       1662.79       1509.58        23.24 o                         
   3 -10   1          3.72         -5.10        10.06 o                         
   4 -10   1        436.46        370.36        15.40 o                         
   5 -10   1         54.93         39.45        19.42 o                         
   6 -10   1        114.18        111.59        16.67 o                         
   7 -10   1        209.03        258.40        22.12 o                         
   8 -10   1         85.91        102.99        42.74 o                         
  -6  -9   1        302.70        272.57        35.00 o                         
  -5  -9   1         68.91         65.74        27.03 o                         
  -4  -9   1         12.09         20.45        17.33 o                         
  -3  -9   1          0.92          0.10        12.98 o                         
  -2  -9   1          2.04         11.40        11.86 o                         
  -1  -9   1         34.75         26.48         8.73 o                         
   0  -9   1         43.68         35.66         8.57 o                         
   1  -9   1         16.64         17.21         8.59 o                         
   2  -9   1         22.50         16.00         8.80 o                         
   3  -9   1        325.41        316.10        13.07 o                         
   4  -9   1         17.49          5.74        10.19 o                         
   5  -9   1        186.75        163.94        13.79 o                         
   6  -9   1        517.56        523.47        20.89 o                         
   7  -9   1        130.71        138.99        19.28 o                         
   8  -9   1          0.11         -1.61        26.74 o                         
  -6  -8   1        106.80         82.76        29.94 o                         
  -5  -8   1        352.36        347.18        30.89 o                         
  -4  -8   1          9.28          2.28        15.78 o                         
  -3  -8   1          0.03         -3.37        11.88 o                         
  -2  -8   1        605.57        614.42        19.65 o                         
  -1  -8   1        959.12        888.51        16.90 o                         
   0  -8   1       1419.28       1396.70        19.99 o                         
   1  -8   1        677.04        642.79        18.33 o                         
   2  -8   1         41.88         65.03         8.79 o                         
   3  -8   1        287.97        319.73        12.33 o                         
   4  -8   1        715.56        669.17        18.08 o                         
   5  -8   1        171.00        155.97        12.99 o                         
   6  -8   1         30.01         44.46        13.26 o                         
   7  -8   1        363.46        352.02        20.27 o                         
   8  -8   1         44.18         70.71        38.57 o                         
  -7  -7   1        214.93        147.54        32.42 o                         
  -6  -7   1         67.80         46.74        27.10 o                         
  -5  -7   1          1.13         -5.20        22.79 o                         
  -4  -7   1        104.64         92.94        16.47 o                         
  -3  -7   1         11.50         17.87        11.16 o                         
  -2  -7   1        132.32        125.12         8.00 o                         
  -1  -7   1        310.50        291.76        10.76 o                         
   0  -7   1         39.53         29.33         7.27 o                         
   1  -7   1        217.75        237.70        11.66 o                         
   2  -7   1        897.85        840.29        18.06 o                         
   3  -7   1         19.45         29.80         8.22 o                         
   4  -7   1        533.57        497.38        13.34 o                         
   5  -7   1         32.53         40.04         9.06 o                         
   6  -7   1         25.73         39.35        12.42 o                         
   7  -7   1          1.96         29.65        16.02 o                         
   8  -7   1          0.14         13.98        17.35 o                         
  -7  -6   1          1.71        -35.99        35.99 o                         
  -6  -6   1          7.33         -7.79        34.65 o                         
  -5  -6   1        243.14        215.58        22.92 o                         
  -4  -6   1        482.72        471.16        20.13 o                         
  -3  -6   1        239.31        246.90        13.26 o                         
  -2  -6   1       1247.86       1240.62        21.62 o                         
  -1  -6   1         48.82         44.67         7.59 o                         
   0  -6   1       1366.35       1334.57        16.52 o                         
   1  -6   1        255.58        272.18        10.13 o                         
   2  -6   1         47.26         99.86         8.60 o                         
   3  -6   1        848.06        848.71        13.30 o                         
   4  -6   1        141.86        154.87         9.44 o                         
   5  -6   1         31.17         51.03         8.01 o                         
   6  -6   1        678.64        674.08        18.83 o                         
   7  -6   1         21.56         15.99        14.51 o                         
   8  -6   1          0.48         22.29        20.43 o                         
  -7  -5   1         73.85         68.50        28.23 o                         
  -6  -5   1        317.48        321.74        29.54 o                         
  -5  -5   1         89.26         89.17        16.73 o                         
  -4  -5   1        701.51        666.62        20.44 o                         
  -3  -5   1        151.89        142.60        10.93 o                         
  -2  -5   1       2395.51       2384.61        28.37 o                         
  -1  -5   1        273.36        283.95         9.81 o                         
   0  -5   1       4296.11       4104.05        30.32 o                         
   1  -5   1        606.32        591.68        12.45 o                         
   2  -5   1        678.61        746.36        14.13 o                         
   3  -5   1        347.04        381.73        11.40 o                         
   4  -5   1        461.35        443.56        11.55 o                         
   5  -5   1        184.93        178.76         9.00 o                         
   6  -5   1        201.35        196.42        10.86 o                         
   7  -5   1         28.32         43.00        14.15 o                         
   8  -5   1        138.62        130.34        22.82 o                         
  -7  -4   1         53.41         45.50        25.67 o                         
  -6  -4   1        217.73        222.46        26.52 o                         
  -5  -4   1         29.76         36.43        14.88 o                         
  -4  -4   1       1080.78       1029.15        20.71 o                         
  -3  -4   1         27.35         19.97         8.87 o                         
  -2  -4   1         50.94         28.40         8.79 o                         
  -1  -4   1        539.57        566.30        11.12 o                         
   0  -4   1        396.86        413.92         9.44 o                         
   1  -4   1       3460.90       3258.93        26.44 o                         
   2  -4   1       4717.71       5036.88        52.28 o                         
   3  -4   1         12.65         40.53         6.66 o                         
   4  -4   1        210.43        243.80         8.22 o                         
   5  -4   1       2092.81       2101.73        20.44 o                         
   6  -4   1         30.91         41.14         8.75 o                         
   7  -4   1        386.20        396.53        20.95 o                         
   8  -4   1        177.32        197.70        22.68 o                         
  -8  -3   1        100.32         79.15        44.55 o                         
  -7  -3   1         12.53         -2.64        24.37 o                         
  -6  -3   1        257.59        220.28        22.42 o                         
  -5  -3   1         75.41         70.70        11.96 o                         
  -4  -3   1         52.38         35.73         9.41 o                         
  -3  -3   1        600.21        554.72        14.68 o                         
  -2  -3   1        552.45        543.12        14.09 o                         
  -1  -3   1        525.42        483.70         9.82 o                         
   0  -3   1         94.08         93.41         6.74 o                         
   1  -3   1        111.43        148.82         7.22 o                         
   2  -3   1          0.73         -1.74         5.09 o                         
   3  -3   1         67.04         60.97         6.18 o                         
   4  -3   1        120.48        127.64         7.50 o                         
   5  -3   1        142.29        154.04         8.76 o                         
   6  -3   1        566.01        600.16        22.65 o                         
   7  -3   1         22.18         40.78        16.83 o                         
   8  -3   1         62.57         50.02        25.66 o                         
  -8  -2   1         73.65         40.78        27.45 o                         
  -7  -2   1        114.43         78.41        21.95 o                         
  -6  -2   1        426.84        483.11        26.12 o                         
  -5  -2   1        446.29        479.20        17.27 o                         
  -4  -2   1        185.33        201.37         7.98 o                         
  -3  -2   1        906.25        980.87        14.49 o                         
  -2  -2   1       2041.23       2177.06        17.50 o                         
  -1  -2   1         17.10         47.65         4.53 o                         
   0  -2   1        766.44        749.01         9.76 o                         
   1  -2   1       9051.99       8578.62        90.12 o                         
   2  -2   1        528.14        524.65         8.99 o                         
   3  -2   1        460.61        431.45        10.22 o                         
   4  -2   1       1188.38       1194.42        14.48 o                         
   5  -2   1       1315.54       1328.22        19.21 o                         
   6  -2   1         20.81         29.19        10.79 o                         
   7  -2   1         26.75         35.76        16.23 o                         
   8  -2   1        727.73        783.54        43.00 o                         
  -8  -1   1         97.32         95.80        24.53 o                         
  -7  -1   1         57.29         45.21        20.44 o                         
  -6  -1   1         64.66         62.46        13.40 o                         
  -5  -1   1         44.38         39.10         8.91 o                         
  -4  -1   1        252.37        281.50         9.44 o                         
  -3  -1   1        966.62       1235.86        18.55 o                         
  -2  -1   1        358.08        356.99         9.46 o                         
  -1  -1   1      10655.48      10411.39        53.35 o                         
   0  -1   1         12.14         14.25         1.39 o                         
   1  -1   1       2869.32       2625.97        16.35 o                         
   2  -1   1       5710.40       5720.16        35.02 o                         
   3  -1   1         40.86         34.05         6.24 o                         
   4  -1   1        170.37        173.01         9.47 o                         
   5  -1   1        711.55        704.96        16.09 o                         
   6  -1   1        575.28        581.63        22.97 o                         
   7  -1   1         97.36        116.87        17.74 o                         
   8  -1   1         78.78         72.94        28.93 o                         
  -8   0   1        101.59         72.61        23.25 o                         
  -7   0   1         15.60         44.44        19.94 o                         
  -6   0   1          0.47          5.61        11.89 o                         
  -5   0   1         84.91         87.88         8.52 o                         
  -4   0   1        483.47        487.49        11.69 o                         
  -3   0   1       4662.97       5220.97        35.07 o                         
  -2   0   1        150.53        159.01         6.21 o                         
  -1   0   1       5038.11       4934.13        26.36 o                         
   1   0   1       4293.16       4060.35        27.89 o                         
   2   0   1       1629.73       1624.70        16.08 o                         
   3   0   1         15.09         18.01         6.77 o                         
   4   0   1       1287.56       1349.96        17.67 o                         
   5   0   1         91.29         96.31         9.53 o                         
   6   0   1        427.10        436.30        20.59 o                         
   7   0   1        252.12        237.90        24.08 o                         
   8   0   1          1.33         -3.80        28.19 o                         
  -8   1   1         17.79          9.04        21.79 o                         
  -7   1   1         37.50         38.69        21.37 o                         
  -6   1   1        211.46        211.47        13.11 o                         
  -5   1   1        308.64        340.78        10.59 o                         
  -4   1   1         48.34         55.33         6.65 o                         
  -3   1   1         91.91         64.58         6.94 o                         
  -2   1   1       7577.31       7785.98        50.95 o                         
  -1   1   1       2423.31       2259.02        15.99 o                         
   0   1   1        230.95        222.12         3.77 o                         
   1   1   1         48.08         55.53         4.16 o                         
   2   1   1       6406.81       6523.62        46.74 o                         
   3   1   1        356.76        328.05        10.53 o                         
   4   1   1        251.52        232.73         9.28 o                         
   5   1   1        289.46        325.92        14.22 o                         
   6   1   1          7.03          1.43        14.38 o                         
   7   1   1         56.49         35.94        21.38 o                         
   8   1   1        171.65        205.19        33.43 o                         
  -8   2   1        158.94        178.25        28.54 o                         
  -7   2   1        637.86        665.99        26.26 o                         
  -6   2   1         30.47         30.77         8.33 o                         
  -5   2   1        116.34        138.37         8.81 o                         
  -4   2   1        750.65        724.75        12.79 o                         
  -3   2   1          2.45         -8.08         8.31 o                         
  -2   2   1       2593.69       2581.85        20.55 o                         
  -1   2   1         16.22         14.45         4.13 o                         
   0   2   1       8251.03       7925.40        84.31 o                         
   1   2   1       2478.75       2561.00        18.19 o                         
   2   2   1         73.68         61.25         7.27 o                         
   3   2   1       1058.80       1008.61        14.10 o                         
   4   2   1          1.92          1.87         6.38 o                         
   5   2   1        102.58         89.39        14.13 o                         
   6   2   1         27.14         18.83        15.31 o                         
   7   2   1        240.22        218.97        24.88 o                         
   8   2   1         15.82        -22.94        22.94 o                         
  -8   3   1          2.43          5.05        23.84 o                         
  -7   3   1          3.45          4.85        14.07 o                         
  -6   3   1         64.94         86.67         8.52 o                         
  -5   3   1        564.98        506.36        11.96 o                         
  -4   3   1       1380.78       1350.87        15.15 o                         
  -3   3   1         10.79         -6.68         6.68 o                         
  -2   3   1       1055.28       1098.42        12.37 o                         
  -1   3   1       2682.28       2711.85        23.53 o                         
   0   3   1       9222.59       9017.71        60.30 o                         
   1   3   1       1206.04       1277.74        12.32 o                         
   2   3   1         58.29         63.93         8.95 o                         
   3   3   1         33.30         34.88         8.20 o                         
   4   3   1         17.46         10.41         9.22 o                         
   5   3   1        154.82        172.57        16.22 o                         
   6   3   1         76.60         62.62        20.41 o                         
   7   3   1         97.97         87.18        25.87 o                         
  -8   4   1        908.92        915.83        41.71 o                         
  -7   4   1         14.24         14.46         9.40 o                         
  -6   4   1        933.80        915.96        15.74 o                         
  -5   4   1        187.00        213.23         8.78 o                         
  -4   4   1        390.35        417.92        11.24 o                         
  -3   4   1        874.04        867.77        13.21 o                         
  -2   4   1        470.45        441.28        11.82 o                         
  -1   4   1        905.54        947.73        12.75 o                         
   0   4   1       1050.93       1041.22        14.10 o                         
   1   4   1        367.55        385.66        11.03 o                         
   2   4   1        131.05        139.41         9.86 o                         
   3   4   1        860.42        817.24        17.50 o                         
   4   4   1         24.14         17.13        10.07 o                         
   5   4   1          3.91         -0.13        14.44 o                         
   6   4   1         11.32          1.95        19.92 o                         
   7   4   1         27.72         38.87        23.24 o                         
  -8   5   1        412.64        456.22        28.79 o                         
  -7   5   1         22.93         23.63         8.78 o                         
  -6   5   1        294.13        291.59        10.67 o                         
  -5   5   1       1926.08       1820.36        20.54 o                         
  -4   5   1        520.12        512.34        11.92 o                         
  -3   5   1        721.57        682.19        12.39 o                         
  -2   5   1         66.79         73.34         7.55 o                         
  -1   5   1         21.64         13.54         6.33 o                         
   0   5   1        633.70        646.23        13.59 o                         
   1   5   1        157.96        194.02         7.99 o                         
   2   5   1        551.28        535.54        15.34 o                         
   3   5   1        294.50        312.27        13.10 o                         
   4   5   1        781.26        778.29        20.61 o                         
   5   5   1         65.68         64.42        16.39 o                         
   6   5   1        733.81        687.16        32.44 o                         
   7   5   1        142.16         99.15        29.21 o                         
  -8   6   1         35.93         27.34        20.87 o                         
  -7   6   1        186.41        199.70        12.13 o                         
  -6   6   1         86.91         89.77         9.00 o                         
  -5   6   1        940.43        915.52        17.10 o                         
  -4   6   1          1.73          8.58         7.02 o                         
  -3   6   1          0.61         -4.56         6.91 o                         
  -2   6   1          8.25         13.44         7.12 o                         
  -1   6   1          4.14         -5.86         7.08 o                         
   0   6   1          7.04          9.02         7.45 o                         
   1   6   1         17.23         16.94         9.47 o                         
   2   6   1        705.20        662.54        17.90 o                         
   3   6   1       1268.40       1239.20        24.10 o                         
   4   6   1       2374.03       2311.27        34.60 o                         
   5   6   1          0.93        -11.65        21.65 o                         
   6   6   1       1081.75       1056.67        69.80 o                         
   7   6   1         30.08         38.53        30.16 o                         
  -8   7   1         50.17         63.69        26.44 o                         
  -7   7   1        288.24        296.58        22.47 o                         
  -6   7   1         12.90          3.53        13.43 o                         
  -5   7   1        101.97         93.89        10.02 o                         
  -4   7   1        242.10        245.81        11.08 o                         
  -3   7   1        126.01        103.21         8.14 o                         
  -2   7   1       1278.06       1210.54        17.98 o                         
  -1   7   1          1.10         -6.62         6.62 o                         
   0   7   1        409.39        438.83        12.58 o                         
   1   7   1         63.66         81.58        10.08 o                         
   2   7   1       3576.64       3427.04        32.91 o                         
   3   7   1        685.92        655.46        21.14 o                         
   4   7   1         44.72         39.33        14.65 o                         
   5   7   1         11.18          0.93        23.40 o                         
   6   7   1         85.17         55.79        31.46 o                         
  -8   8   1          7.83         41.44        29.24 o                         
  -7   8   1         10.71         18.63        14.68 o                         
  -6   8   1        309.90        282.40        17.30 o                         
  -5   8   1          0.21          2.73        11.01 o                         
  -4   8   1          5.19          6.17         9.80 o                         
  -3   8   1          3.38          0.54         8.45 o                         
  -2   8   1       1738.88       1699.17        21.98 o                         
  -1   8   1        108.88         96.04         7.91 o                         
   0   8   1       1004.29        908.14        16.05 o                         
   1   8   1        564.91        547.60        13.54 o                         
   2   8   1         19.96          1.98        11.09 o                         
   3   8   1        135.97        154.81        14.78 o                         
   4   8   1        120.84        119.95        19.78 o                         
   5   8   1        780.41        747.21        39.03 o                         
   6   8   1        697.50        626.75        40.40 o                         
  -8   9   1         21.68         60.30        27.27 o                         
  -7   9   1         19.19         20.28        15.53 o                         
  -6   9   1          0.10         -8.07        14.16 o                         
  -5   9   1         14.90        -12.66        12.66 o                         
  -4   9   1          0.25          1.67        11.57 o                         
  -3   9   1         71.34         84.16        10.24 o                         
  -2   9   1       1802.73       1718.28        23.31 o                         
  -1   9   1        123.84        114.02         8.87 o                         
   0   9   1       1182.22       1143.86        19.63 o                         
   1   9   1          1.07         -4.63         7.88 o                         
   2   9   1         10.29          7.05        12.27 o                         
   3   9   1        619.86        619.08        23.31 o                         
   4   9   1        108.47         94.09        29.48 o                         
   5   9   1        647.27        629.28        39.39 o                         
   6   9   1          1.20        -33.24        33.24 o                         
  -7  10   1          2.70        -13.30        22.90 o                         
  -6  10   1         44.15         46.54        17.47 o                         
  -5  10   1         39.77          8.60        13.75 o                         
  -4  10   1        172.88        167.10        14.96 o                         
  -3  10   1        662.78        604.91        21.36 o                         
  -2  10   1        439.99        454.88        23.51 o                         
  -1  10   1          7.08         12.83         9.77 o                         
   0  10   1         77.58         81.56         9.82 o                         
   1  10   1       2107.22       1985.05        25.34 o                         
   2  10   1        342.77        330.40        18.13 o                         
   3  10   1        163.92        217.43        22.28 o                         
   4  10   1         16.09          5.09        24.19 o                         
   5  10   1        136.31         61.25        29.59 o                         
  -7  11   1         37.70         27.34        23.60 o                         
  -6  11   1        259.74        262.12        21.97 o                         
  -5  11   1         19.99         13.43        14.58 o                         
  -4  11   1        431.66        417.90        19.34 o                         
  -3  11   1        465.12        471.41        19.29 o                         
  -2  11   1          9.98         21.83        12.43 o                         
  -1  11   1        114.93        117.50        13.34 o                         
   0  11   1        334.58        300.72        14.22 o                         
   1  11   1        508.08        538.44        21.43 o                         
   2  11   1         80.91         66.24        15.21 o                         
   3  11   1         11.38        -20.37        28.09 o                         
   4  11   1         95.73         74.61        27.68 o                         
   5  11   1         13.58        -16.66        36.04 o                         
  -7  12   1          5.26          7.96        21.07 o                         
  -6  12   1         13.31         17.46        18.32 o                         
  -5  12   1         90.04         63.90        18.27 o                         
  -4  12   1          4.88          6.05        14.55 o                         
  -3  12   1          0.32         18.85        13.94 o                         
  -2  12   1         27.80         28.80        13.53 o                         
  -1  12   1        360.95        366.04        17.84 o                         
   0  12   1          0.17          3.90        12.20 o                         
   1  12   1        400.43        375.79        22.01 o                         
   2  12   1         22.47         33.35        20.56 o                         
   3  12   1        185.76        144.43        40.61 o                         
   4  12   1         73.24         49.66        37.78 o                         
  -6  13   1          3.03          0.82        19.49 o                         
  -5  13   1        304.96        279.77        23.24 o                         
  -4  13   1         37.25         35.48        15.88 o                         
  -3  13   1        619.31        619.72        24.19 o                         
  -2  13   1          0.37        -12.24        13.50 o                         
  -1  13   1          0.14         -0.76        13.14 o                         
   0  13   1        203.41        227.53        22.79 o                         
   1  13   1        151.16        163.86        21.25 o                         
   2  13   1         10.44         59.28        21.49 o                         
   3  13   1          2.57        -13.28        70.57 o                         
   4  13   1          4.77          1.63        29.37 o                         
  -6  14   1         11.78         -3.00        20.39 o                         
  -5  14   1        144.62        130.11        21.84 o                         
  -4  14   1        160.00        153.89        18.75 o                         
  -3  14   1        314.94        320.96        20.05 o                         
  -2  14   1         68.55         62.87        15.95 o                         
  -1  14   1         62.68         82.89        15.51 o                         
   0  14   1          5.42         34.17        19.73 o                         
   1  14   1          2.45         44.87        20.60 o                         
   2  14   1          4.98         32.37        31.03 o                         
   3  14   1        118.02        107.88        47.91 o                         
  -5  15   1         37.89         41.29        20.65 o                         
  -4  15   1          0.08         -7.08        22.07 o                         
  -3  15   1         24.25         15.44        17.04 o                         
  -2  15   1        137.88        151.21        17.82 o                         
  -1  15   1          3.04         27.72        27.39 o                         
   0  15   1         57.19         75.85        48.62 o                         
   1  15   1          1.80         29.45        40.29 o                         
   2  15   1        343.58        397.24        51.44 o                         
  -5  16   1         60.01        161.25        75.31 o                         
  -4  16   1          1.84        -15.43        20.12 o                         
  -3  16   1         23.09         34.31        17.56 o                         
  -2  16   1        109.68        152.84        30.54 o                         
  -1  16   1         89.87        165.44        40.30 o                         
   0  16   1        877.03       1032.62        98.22 o                         
   1  16   1        396.54        507.14        37.55 o                         
  -3  17   1          2.85         23.93        23.20 o                         
  -2  17   1         19.82         81.23        30.09 o                         
  -1  17   1        135.02        207.22        46.63 o                         
   0 -17   2         35.45        106.98        45.23 o                         
   1 -17   2         99.14        120.18        35.53 o                         
   2 -17   2          3.90        -17.34        20.59 o                         
   3 -17   2         29.40         46.39        27.85 o                         
   4 -17   2        105.84         78.02        27.91 o                         
  -2 -16   2         28.65         58.59        38.65 o                         
  -1 -16   2        139.71        196.26        29.25 o                         
   0 -16   2         15.40         56.93        22.51 o                         
   1 -16   2         97.68        118.99        28.92 o                         
   2 -16   2         15.38         27.41        27.18 o                         
   3 -16   2         35.98         68.46        32.95 o                         
   4 -16   2         68.39         78.77        24.01 o                         
   5 -16   2        227.33        191.41        32.26 o                         
  -3 -15   2        144.69        159.21        66.36 o                         
  -2 -15   2          6.56         93.35        27.55 o                         
  -1 -15   2         55.89         90.49        44.68 o                         
   0 -15   2        121.57        143.17        22.07 o                         
   1 -15   2         62.49         75.04        16.95 o                         
   2 -15   2        353.02        382.67        22.27 o                         
   3 -15   2        414.62        452.07        42.21 o                         
   4 -15   2        120.03        117.04        23.48 o                         
   5 -15   2         21.42          3.03        21.49 o                         
   6 -15   2          2.72         -3.55        24.05 o                         
  -3 -14   2         33.17         51.91        50.24 o                         
  -2 -14   2          6.79          4.52        28.08 o                         
  -1 -14   2          1.34         46.93        38.82 o                         
   0 -14   2         71.95         97.07        20.84 o                         
   1 -14   2        276.50        307.19        26.97 o                         
   2 -14   2        144.91        180.19        17.95 o                         
   3 -14   2         18.09          4.35        19.46 o                         
   4 -14   2          8.95         12.04        19.95 o                         
   5 -14   2        252.20        246.24        25.97 o                         
   6 -14   2         72.32         62.86        23.81 o                         
  -4 -13   2         30.49        -11.14        33.24 o                         
  -3 -13   2         23.33         19.22        32.66 o                         
  -2 -13   2        385.99        395.43        28.62 o                         
  -1 -13   2       1056.54       1038.67        32.61 o                         
   0 -13   2        835.72        779.98        27.44 o                         
   1 -13   2         18.22         18.57        12.92 o                         
   2 -13   2         44.63         52.92        14.88 o                         
   3 -13   2          1.59          8.08        14.84 o                         
   4 -13   2        526.12        485.99        27.95 o                         
   5 -13   2        206.77        219.71        24.45 o                         
   6 -13   2        244.26        281.77        26.56 o                         
   7 -13   2         68.83         94.04        30.33 o                         
  -5 -12   2         13.57          1.38        33.87 o                         
  -4 -12   2        247.37        265.33        43.17 o                         
  -3 -12   2        151.58        175.24        21.90 o                         
  -2 -12   2        380.59        378.25        38.76 o                         
  -1 -12   2         36.27         53.61        16.40 o                         
   0 -12   2          6.47         11.33        12.18 o                         
   1 -12   2         45.63         53.91        12.79 o                         
   2 -12   2         30.01         43.15        12.41 o                         
   3 -12   2          1.17          3.77        13.93 o                         
   4 -12   2        214.97        261.43        29.28 o                         
   5 -12   2          7.27         16.13        19.44 o                         
   6 -12   2          0.33         -2.04        23.61 o                         
   7 -12   2          0.98        -10.80        19.22 o                         
  -5 -11   2        158.64        125.22        31.63 o                         
  -4 -11   2        520.08        497.90        28.00 o                         
  -3 -11   2          9.88          8.64        17.41 o                         
  -2 -11   2         26.33         25.75        13.78 o                         
  -1 -11   2        135.49        154.07        13.55 o                         
   0 -11   2        716.00        694.94        21.22 o                         
   1 -11   2        302.97        304.34        14.91 o                         
   2 -11   2       1148.79       1113.95        24.05 o                         
   3 -11   2        226.34        216.60        13.66 o                         
   4 -11   2         21.67          6.68        13.49 o                         
   5 -11   2        137.85        188.15        22.03 o                         
   6 -11   2          7.35         20.16        17.54 o                         
   7 -11   2        539.28        563.14        30.66 o                         
  -6 -10   2        521.56        547.83        50.28 o                         
  -5 -10   2          3.74        -18.89        35.72 o                         
  -4 -10   2          1.32         -4.23        18.08 o                         
  -3 -10   2         31.41         19.92        16.99 o                         
  -2 -10   2        518.99        511.97        20.30 o                         
  -1 -10   2        312.59        279.48        13.05 o                         
   0 -10   2          3.82         15.09         9.86 o                         
   1 -10   2        141.29        124.43        11.55 o                         
   2 -10   2         26.00         25.66        10.38 o                         
   3 -10   2        203.71        219.70        13.13 o                         
   4 -10   2          0.27          4.46        11.11 o                         
   5 -10   2        135.80        154.71        17.95 o                         
   6 -10   2         17.97         21.27        16.87 o                         
   7 -10   2         78.73         67.36        19.57 o                         
   8 -10   2        714.82        869.07        62.53 o                         
  -6  -9   2         35.15        -47.53        47.53 o                         
  -5  -9   2         10.98        -23.87        24.74 o                         
  -4  -9   2         75.33         89.47        20.00 o                         
  -3  -9   2         52.16         40.54        15.89 o                         
  -2  -9   2          5.56         11.88        11.45 o                         
  -1  -9   2        107.37        114.02         9.91 o                         
   0  -9   2         30.14         20.18         8.00 o                         
   1  -9   2        270.58        256.73        12.04 o                         
   2  -9   2         19.68         23.63         8.69 o                         
   3  -9   2        942.48        910.22        19.07 o                         
   4  -9   2        165.80        178.26        12.41 o                         
   5  -9   2         10.43         23.20        13.51 o                         
   6  -9   2        788.37        835.10        27.31 o                         
   7  -9   2         91.56         71.68        21.17 o                         
   8  -9   2        212.08        184.35        25.75 o                         
  -6  -8   2        111.37         56.91        41.93 o                         
  -5  -8   2        363.76        362.14        31.22 o                         
  -4  -8   2         53.54         70.50        17.38 o                         
  -3  -8   2        523.07        515.97        19.22 o                         
  -2  -8   2         52.82         50.85         8.31 o                         
  -1  -8   2        467.44        435.66        13.87 o                         
   0  -8   2        189.31        202.02         9.68 o                         
   1  -8   2       1164.90       1119.40        19.39 o                         
   2  -8   2          4.11          3.28         7.78 o                         
   3  -8   2          2.89          4.60         8.34 o                         
   4  -8   2        667.99        657.77        17.69 o                         
   5  -8   2         56.43         91.23        13.01 o                         
   6  -8   2        517.23        540.60        21.57 o                         
   7  -8   2        171.60        194.94        20.86 o                         
   8  -8   2          0.37         24.05        18.65 o                         
  -7  -7   2         92.42         81.68        41.67 o                         
  -6  -7   2         32.52         19.95        53.89 o                         
  -5  -7   2         18.47         37.21        17.95 o                         
  -4  -7   2         47.58         53.22        16.15 o                         
  -3  -7   2        867.77        883.50        21.59 o                         
  -2  -7   2          7.09         10.32         6.87 o                         
  -1  -7   2         59.29         56.39         7.91 o                         
   0  -7   2         34.24         34.87         8.30 o                         
   1  -7   2        215.54        191.85        15.08 o                         
   2  -7   2       4252.29       4233.39        36.64 o                         
   3  -7   2          3.65          2.07         7.78 o                         
   4  -7   2       1428.59       1341.95        19.64 o                         
   5  -7   2        185.16        205.00        11.25 o                         
   6  -7   2         18.39         17.11        13.47 o                         
   7  -7   2         26.06         45.10        16.78 o                         
   8  -7   2        329.77        369.49        34.66 o                         
  -7  -6   2         42.76          4.90        27.99 o                         
  -6  -6   2          0.95        -26.25        26.25 o                         
  -5  -6   2        104.84        111.50        18.51 o                         
  -4  -6   2         15.97         17.31        14.43 o                         
  -3  -6   2         45.67         27.05        10.03 o                         
  -2  -6   2        310.94        286.57        10.12 o                         
  -1  -6   2        137.62        142.03         8.59 o                         
   0  -6   2       1081.18       1032.28        21.34 o                         
   1  -6   2         25.40         17.75        11.48 o                         
   2  -6   2       5691.07       5747.06        45.06 o                         
   3  -6   2       2118.16       2305.15        26.43 o                         
   4  -6   2         23.32         22.67         7.47 o                         
   5  -6   2        119.26        123.27         9.59 o                         
   6  -6   2        111.91        103.52        13.20 o                         
   7  -6   2          3.74          3.47        15.67 o                         
   8  -6   2         48.07         45.82        22.33 o                         
  -7  -5   2         24.18        -30.73        34.83 o                         
  -6  -5   2        163.16        147.37        32.51 o                         
  -5  -5   2         89.17        113.27        17.48 o                         
  -4  -5   2        163.14        160.64        12.95 o                         
  -3  -5   2        273.80        295.23        13.04 o                         
  -2  -5   2       2057.51       2052.94        21.81 o                         
  -1  -5   2         46.91         49.22         7.35 o                         
   0  -5   2       7056.60       6854.28        45.83 o                         
   1  -5   2       1719.91       1766.07        20.40 o                         
   2  -5   2        452.40        536.88        16.32 o                         
   3  -5   2        163.59        179.82         8.41 o                         
   4  -5   2         43.36         47.63         6.78 o                         
   5  -5   2        511.16        508.65        16.82 o                         
   6  -5   2         36.85         47.31        10.95 o                         
   7  -5   2        175.70        174.78        18.75 o                         
   8  -5   2         10.34         17.62        27.19 o                         
  -7  -4   2         70.35         93.50        27.18 o                         
  -6  -4   2        142.55        114.52        23.91 o                         
  -5  -4   2         61.22        103.07        16.57 o                         
  -4  -4   2        833.47        851.76        20.32 o                         
  -3  -4   2        341.12        377.27        15.51 o                         
  -2  -4   2       3165.04       3142.42        28.06 o                         
  -1  -4   2        101.55        107.83         6.59 o                         
   0  -4   2        236.94        238.06         7.35 o                         
   1  -4   2       1344.35       1314.28        16.26 o                         
   2  -4   2       9573.33       9909.36        66.28 o                         
   3  -4   2        111.57         88.89         6.57 o                         
   4  -4   2        184.73        228.13         9.08 o                         
   5  -4   2         55.74         62.80         8.45 o                         
   6  -4   2       1024.82       1012.30        20.65 o                         
   7  -4   2        182.83        232.86        21.22 o                         
   8  -4   2        222.89        236.79        23.91 o                         
  -8  -3   2         59.20         -3.23        27.31 o                         
  -7  -3   2          5.32        -22.88        22.88 o                         
  -6  -3   2        223.11        208.54        25.25 o                         
  -5  -3   2         13.56         -0.47        12.47 o                         
  -4  -3   2       1920.04       1869.24        22.06 o                         
  -3  -3   2        319.47        402.05        11.18 o                         
  -2  -3   2       1278.28       1354.58        18.17 o                         
  -1  -3   2        245.76        239.00         6.54 o                         
   0  -3   2       1449.87       1453.29        13.65 o                         
   1  -3   2        940.68       1009.94         9.99 o                         
   2  -3   2        249.75        277.78         7.48 o                         
   3  -3   2        331.43        356.19        10.83 o                         
   4  -3   2        749.78        762.30        13.29 o                         
   5  -3   2         14.23         11.33         7.38 o                         
   6  -3   2        182.92        181.28        14.42 o                         
   7  -3   2          0.81          8.37        17.67 o                         
   8  -3   2          2.74          3.31        20.68 o                         
  -8  -2   2         12.17        -27.45        27.45 o                         
  -7  -2   2          0.98        -17.93        22.40 o                         
  -6  -2   2        361.83        356.49        20.09 o                         
  -5  -2   2        221.43        238.87        13.44 o                         
  -4  -2   2        423.18        437.87        12.34 o                         
  -3  -2   2         69.60         72.91         7.09 o                         
  -2  -2   2      10936.66      11790.88        79.48 o                         
  -1  -2   2        838.75        960.23        14.01 o                         
   0  -2   2       7584.43       7634.51        63.61 o                         
   1  -2   2        150.89        188.51         9.89 o                         
   2  -2   2       1037.45       1047.60        16.86 o                         
   3  -2   2        532.45        493.64        10.83 o                         
   4  -2   2         96.81        120.68         7.37 o                         
   5  -2   2        955.45        949.61        16.83 o                         
   6  -2   2        119.14        110.87        12.77 o                         
   7  -2   2         54.94         66.32        19.52 o                         
   8  -2   2        432.95        413.87        35.31 o                         
  -8  -1   2        413.12        425.92        33.92 o                         
  -7  -1   2        109.12        139.83        36.35 o                         
  -6  -1   2        125.30         96.72        15.73 o                         
  -5  -1   2          3.18         -6.14         7.40 o                         
  -4  -1   2       2205.91       2473.87        25.42 o                         
  -3  -1   2        275.87        271.09         9.86 o                         
  -2  -1   2        183.94        175.28         6.12 o                         
  -1  -1   2        264.95        312.66        14.17 o                         
   0  -1   2       2211.05       2223.67        15.48 o                         
   1  -1   2          0.62          1.70         4.59 o                         
   2  -1   2        661.74        661.88         9.58 o                         
   3  -1   2          3.20         -5.79         5.79 o                         
   4  -1   2        429.65        431.99        13.02 o                         
   5  -1   2          3.64          6.99         7.57 o                         
   6  -1   2        152.97        178.44        16.95 o                         
   7  -1   2         90.83        119.94        18.22 o                         
   8  -1   2         79.95         63.63        28.49 o                         
  -8   0   2         46.01         27.30        25.14 o                         
  -7   0   2         21.63         17.14        31.11 o                         
  -6   0   2         43.96         48.73        12.01 o                         
  -5   0   2        345.07        335.46        11.78 o                         
  -4   0   2          0.81          5.20         6.67 o                         
  -3   0   2        506.21        594.21        11.59 o                         
  -2   0   2       1842.62       1889.65        16.32 o                         
  -1   0   2         85.34         97.25         4.05 o                         
   0   0   2         10.06          4.78         2.50 o                         
   1   0   2       6775.17       6904.31        47.61 o                         
   2   0   2        563.75        565.02        10.05 o                         
   3   0   2        426.73        468.98        11.62 o                         
   4   0   2        670.16        640.76        13.92 o                         
   5   0   2        230.40        220.00        12.51 o                         
   6   0   2        366.75        378.61        19.96 o                         
   7   0   2         41.22         44.79        17.27 o                         
   8   0   2        108.23         72.49        30.13 o                         
  -8   1   2        458.05        466.91        29.39 o                         
  -7   1   2        188.23        168.60        21.47 o                         
  -6   1   2          6.94         21.47        10.18 o                         
  -5   1   2        124.69        146.33         8.63 o                         
  -4   1   2        100.70        120.93         7.69 o                         
  -3   1   2        487.28        472.48        11.83 o                         
  -2   1   2        368.75        378.36         9.89 o                         
  -1   1   2       7031.08       7323.08        38.76 o                         
   0   1   2         74.25         81.83         5.64 o                         
   1   1   2        407.66        421.40         7.12 o                         
   2   1   2       2001.58       1907.82        26.81 o                         
   3   1   2        369.60        358.44        10.56 o                         
   4   1   2        982.09        965.06        15.69 o                         
   5   1   2        582.56        567.64        24.14 o                         
   6   1   2        223.66        213.07        21.28 o                         
   7   1   2         10.76         -3.79        20.14 o                         
   8   1   2        131.84        132.98        32.24 o                         
  -8   2   2         86.33        170.90        54.50 o                         
  -7   2   2         13.01         43.44        23.23 o                         
  -6   2   2          6.12          4.45         8.49 o                         
  -5   2   2        123.14        138.82         8.78 o                         
  -4   2   2        437.79        428.30        11.48 o                         
  -3   2   2         15.80         -3.74         6.97 o                         
  -2   2   2       1788.93       1820.06        15.89 o                         
  -1   2   2        818.42        798.74         8.98 o                         
   0   2   2       2580.50       2642.22        19.81 o                         
   1   2   2       2336.04       2295.35        20.24 o                         
   2   2   2       2576.32       2578.66        21.23 o                         
   3   2   2        765.59        723.26        12.33 o                         
   4   2   2        129.38        141.75         8.22 o                         
   5   2   2          2.59         12.40        13.54 o                         
   6   2   2          1.13         -1.47        15.46 o                         
   7   2   2         89.12        103.77        23.89 o                         
   8   2   2        409.68        405.18        39.49 o                         
  -8   3   2        211.70        269.22        25.48 o                         
  -7   3   2         67.11         87.74        13.58 o                         
  -6   3   2        153.85        172.11         9.45 o                         
  -5   3   2       1202.02       1201.61        15.39 o                         
  -4   3   2        100.01         87.00         7.28 o                         
  -3   3   2         17.90          2.15         6.77 o                         
  -2   3   2        951.34        934.63        13.29 o                         
  -1   3   2       2456.41       2401.17        21.48 o                         
   0   3   2       1844.33       1694.82        15.54 o                         
   1   3   2       3076.42       3189.43        25.09 o                         
   2   3   2        590.03        586.35        11.45 o                         
   3   3   2         23.90         21.33         7.96 o                         
   4   3   2         52.46         65.44         9.89 o                         
   5   3   2        130.05        139.92        16.24 o                         
   6   3   2         86.65         63.78        17.72 o                         
   7   3   2          2.68          1.19        22.08 o                         
  -8   4   2          4.24          1.17        22.77 o                         
  -7   4   2         22.51         35.61         9.04 o                         
  -6   4   2         39.72         45.40         8.13 o                         
  -5   4   2        137.98        147.42         8.60 o                         
  -4   4   2        272.85        278.64         9.13 o                         
  -3   4   2        735.52        758.03        13.87 o                         
  -2   4   2       2687.68       2604.12        22.78 o                         
  -1   4   2       1465.11       1420.03        18.15 o                         
   0   4   2       7182.60       7754.91        54.64 o                         
   1   4   2         76.95        102.71         7.39 o                         
   2   4   2        255.03        248.48        10.57 o                         
   3   4   2         10.29          9.69         8.26 o                         
   4   4   2        255.54        256.01        13.10 o                         
   5   4   2        202.60        187.87        17.75 o                         
   6   4   2          0.00         -6.57        19.63 o                         
   7   4   2         24.05         12.70        22.62 o                         
  -8   5   2        314.19        298.50        58.46 o                         
  -7   5   2         19.33         26.70         9.00 o                         
  -6   5   2         54.40         56.44         8.41 o                         
  -5   5   2         52.44         48.83         7.92 o                         
  -4   5   2        509.87        496.22        12.87 o                         
  -3   5   2       1548.20       1552.69        18.82 o                         
  -2   5   2        966.68       1009.08        14.56 o                         
  -1   5   2        277.69        310.52        10.97 o                         
   0   5   2         17.37         44.19         7.96 o                         
   1   5   2        525.35        482.53        15.76 o                         
   2   5   2        635.26        603.33        12.12 o                         
   3   5   2         20.03         15.84         9.23 o                         
   4   5   2        198.79        197.57        16.49 o                         
   5   5   2          1.89         -6.16        15.53 o                         
   6   5   2          6.23         -4.22        21.00 o                         
   7   5   2         77.48         19.97        24.43 o                         
  -8   6   2          0.09         -0.29        33.30 o                         
  -7   6   2        184.48        216.06        12.19 o                         
  -6   6   2        191.76        198.58        10.29 o                         
  -5   6   2        124.38        122.63         9.19 o                         
  -4   6   2        449.80        431.02        13.89 o                         
  -3   6   2         47.57         66.41         7.71 o                         
  -2   6   2         62.51         77.54         7.58 o                         
  -1   6   2         71.54         41.51         7.89 o                         
   0   6   2       1000.96       1143.20        17.88 o                         
   1   6   2        864.18        893.82        16.43 o                         
   2   6   2        126.68        125.16         6.69 o                         
   3   6   2       3303.68       3248.60        35.88 o                         
   4   6   2        459.51        442.42        20.67 o                         
   5   6   2         19.32         17.06        16.90 o                         
   6   6   2          0.09         -6.37        25.21 o                         
   7   6   2          6.39        -42.31        42.31 o                         
  -8   7   2         55.39         42.40        18.21 o                         
  -7   7   2        255.90        264.13        14.64 o                         
  -6   7   2        143.79        156.68        13.87 o                         
  -5   7   2        623.94        586.99        16.91 o                         
  -4   7   2         40.95         39.04         8.36 o                         
  -3   7   2        198.01        177.43         9.68 o                         
  -2   7   2        848.37        775.66        14.60 o                         
  -1   7   2        819.42        831.98        15.55 o                         
   0   7   2        390.07        414.94        13.71 o                         
   1   7   2        104.84        122.07         8.29 o                         
   2   7   2          7.02         11.30         6.99 o                         
   3   7   2         13.98         15.91        11.95 o                         
   4   7   2        369.81        365.80        22.97 o                         
   5   7   2        108.86         85.22        25.44 o                         
   6   7   2         35.06        -12.49        34.92 o                         
  -8   8   2         14.82         17.68        16.82 o                         
  -7   8   2          0.92          4.81        14.55 o                         
  -6   8   2          5.20        -10.08        13.14 o                         
  -5   8   2       1482.46       1383.22        29.24 o                         
  -4   8   2          4.50         17.35        11.55 o                         
  -3   8   2        384.31        368.99        12.23 o                         
  -2   8   2          6.08          9.81         7.22 o                         
  -1   8   2        241.78        249.94        11.37 o                         
   0   8   2        527.58        495.90        13.94 o                         
   1   8   2          4.24          0.02         7.66 o                         
   2   8   2        207.81        205.11        14.51 o                         
   3   8   2        454.49        436.77        19.70 o                         
   4   8   2         42.51         49.73        20.35 o                         
   5   8   2        593.74        559.60        35.95 o                         
   6   8   2        109.93         80.98        38.47 o                         
  -8   9   2         24.66         61.66        19.25 o                         
  -7   9   2        267.27        284.67        19.93 o                         
  -6   9   2          8.13        -13.77        13.77 o                         
  -5   9   2        409.36        387.53        18.70 o                         
  -4   9   2          0.02          5.38        11.98 o                         
  -3   9   2         64.69         71.16        12.19 o                         
  -2   9   2         15.79         27.76         8.60 o                         
  -1   9   2        176.89        182.43         9.95 o                         
   0   9   2        375.41        378.59        13.08 o                         
   1   9   2        206.51        202.19        10.75 o                         
   2   9   2        229.68        199.86        15.49 o                         
   3   9   2        216.27        226.73        16.87 o                         
   4   9   2        346.07        331.66        30.17 o                         
   5   9   2        246.73        234.14        31.19 o                         
   6   9   2         73.20         17.94        30.05 o                         
  -7  10   2         12.08         -0.47        18.98 o                         
  -6  10   2        132.82        137.91        17.25 o                         
  -5  10   2        381.91        339.23        18.99 o                         
  -4  10   2        203.18        210.06        16.24 o                         
  -3  10   2          6.80          9.49        12.36 o                         
  -2  10   2       4118.94       3760.90        43.67 o                         
  -1  10   2        172.44        176.83        12.10 o                         
   0  10   2         20.11          8.46         9.43 o                         
   1  10   2        342.02        334.13        14.91 o                         
   2  10   2        100.55        119.58        15.21 o                         
   3  10   2        765.67        767.56        30.71 o                         
   4  10   2          1.98          8.19        24.75 o                         
   5  10   2         25.86          9.73        30.18 o                         
  -7  11   2         44.29         33.24        20.70 o                         
  -6  11   2        404.88        422.80        24.83 o                         
  -5  11   2          0.13         -2.62        14.64 o                         
  -4  11   2        371.81        387.83        19.46 o                         
  -3  11   2        102.03        108.51        14.81 o                         
  -2  11   2         19.17         21.01        13.23 o                         
  -1  11   2        925.57        914.28        24.16 o                         
   0  11   2         12.06          5.06        11.51 o                         
   1  11   2       1149.87       1103.30        30.79 o                         
   2  11   2          0.88         17.50        14.59 o                         
   3  11   2         21.77         46.47        33.55 o                         
   4  11   2         36.69         16.78        43.86 o                         
   5  11   2         76.30         50.08        30.78 o                         
  -7  12   2         17.34          0.97        20.77 o                         
  -6  12   2        472.34        487.82        26.92 o                         
  -5  12   2         34.29         16.04        15.85 o                         
  -4  12   2          0.85         -9.79        18.19 o                         
  -3  12   2         92.30        114.07        15.79 o                         
  -2  12   2        488.52        471.70        20.01 o                         
  -1  12   2        690.04        692.70        23.56 o                         
   0  12   2         22.72         23.64        12.68 o                         
   1  12   2        580.24        560.04        27.61 o                         
   2  12   2        351.76        342.90        22.02 o                         
   3  12   2         23.04         15.21        37.58 o                         
   4  12   2          0.78        -32.21        32.21 o                         
  -6  13   2         42.61         43.01        19.87 o                         
  -5  13   2        135.87        157.55        21.23 o                         
  -4  13   2         71.26         90.75        17.00 o                         
  -3  13   2       1365.83       1294.66        34.16 o                         
  -2  13   2         90.75         82.52        15.68 o                         
  -1  13   2         60.22         58.90        14.61 o                         
   0  13   2        233.68        234.66        23.28 o                         
   1  13   2        355.07        357.64        25.76 o                         
   2  13   2          0.16         21.60        19.46 o                         
   3  13   2         76.01         73.75        57.36 o                         
   4  13   2          0.83        -44.21        71.83 o                         
  -6  14   2        178.92        175.73        28.42 o                         
  -5  14   2        561.97        535.33        39.87 o                         
  -4  14   2         19.72          7.52        16.60 o                         
  -3  14   2         68.96         92.53        17.26 o                         
  -2  14   2        162.37        180.74        17.70 o                         
  -1  14   2         50.74         50.62        19.17 o                         
   0  14   2         90.37        140.89        22.33 o                         
   1  14   2          5.11         25.16        20.51 o                         
   2  14   2          1.01        130.47        39.55 o                         
   3  14   2         16.86         11.61        45.59 o                         
  -5  15   2         77.05         73.02        21.73 o                         
  -4  15   2        321.67        298.66        23.58 o                         
  -3  15   2          0.19         17.97        16.75 o                         
  -2  15   2          0.39         23.98        16.10 o                         
  -1  15   2         39.51         83.86        22.66 o                         
   0  15   2          1.45         72.41        23.90 o                         
   1  15   2         20.60         57.72        32.51 o                         
   2  15   2          0.76         95.54        44.56 o                         
  -4  16   2        310.86        309.54        32.35 o                         
  -3  16   2        623.84        559.40        32.07 o                         
  -2  16   2        109.10        127.15        28.24 o                         
  -1  16   2         61.53         87.79        43.44 o                         
   0  16   2         71.36        136.05        41.00 o                         
   1  16   2        164.44        266.91        42.04 o                         
  -2  17   2         46.03        104.25        36.62 o                         
  -1  17   2          9.78        169.10        69.65 o                         
   2 -18   3          0.07         99.88        80.11 o                         
  -1 -17   3         92.17        170.01        52.96 o                         
   0 -17   3          2.39         68.02        65.32 o                         
   1 -17   3         16.51         50.46        44.18 o                         
   2 -17   3         38.17         39.38        22.11 o                         
   3 -17   3          3.08         40.28        28.94 o                         
   4 -17   3          0.03         21.31        31.00 o                         
  -2 -16   3         38.31         73.69        59.14 o                         
  -1 -16   3        128.33        215.98        47.55 o                         
   0 -16   3         42.05         87.90        40.97 o                         
   1 -16   3         79.17        145.11        31.02 o                         
   2 -16   3         49.68         21.97        25.00 o                         
   3 -16   3         10.39          4.16        21.05 o                         
   4 -16   3          6.71          5.55        24.62 o                         
   5 -16   3        368.97        340.40        29.71 o                         
  -3 -15   3         56.76         81.72        51.90 o                         
  -2 -15   3         44.36         73.83        26.26 o                         
  -1 -15   3         82.46        134.31        44.51 o                         
   0 -15   3          0.03         54.18        20.11 o                         
   1 -15   3         12.12         26.24        15.62 o                         
   2 -15   3        294.32        308.31        25.84 o                         
   3 -15   3        323.05        306.36        26.06 o                         
   4 -15   3        640.19        605.59        31.96 o                         
   5 -15   3         19.91         27.70        22.84 o                         
   6 -15   3        113.44        159.26        30.03 o                         
  -3 -14   3         57.52         65.71        29.74 o                         
  -2 -14   3          1.10          5.86        34.55 o                         
  -1 -14   3         76.65         88.49        26.78 o                         
   0 -14   3        169.25        186.19        19.64 o                         
   1 -14   3        580.68        593.04        26.26 o                         
   2 -14   3         93.24        105.79        20.65 o                         
   3 -14   3         19.42          1.63        28.98 o                         
   4 -14   3        252.63        247.79        24.74 o                         
   5 -14   3          5.70         12.26        22.11 o                         
   6 -14   3        440.76        453.24        40.31 o                         
  -4 -13   3         11.59         -5.47        30.54 o                         
  -3 -13   3          7.29         12.89        22.40 o                         
  -2 -13   3        164.40        178.94        35.45 o                         
  -1 -13   3        249.96        267.12        20.90 o                         
   0 -13   3        657.71        675.75        22.90 o                         
   1 -13   3        106.94        134.88        14.43 o                         
   2 -13   3        182.54        142.66        14.66 o                         
   3 -13   3         41.50         31.03        18.39 o                         
   4 -13   3        399.47        371.22        25.81 o                         
   5 -13   3        246.58        227.61        24.34 o                         
   6 -13   3        162.26        163.56        23.50 o                         
   7 -13   3        317.03        304.75        26.17 o                         
  -5 -12   3         20.17         39.43        29.90 o                         
  -4 -12   3         76.62         47.09        21.48 o                         
  -3 -12   3        300.40        305.32        32.03 o                         
  -2 -12   3        233.15        251.66        27.35 o                         
  -1 -12   3         81.53         58.70        16.16 o                         
   0 -12   3        329.78        330.10        16.51 o                         
   1 -12   3         42.42         56.82        12.49 o                         
   2 -12   3       1296.36       1156.99        25.42 o                         
   3 -12   3        102.82        113.26        14.20 o                         
   4 -12   3        281.23        244.97        20.66 o                         
   5 -12   3         22.74         14.43        19.46 o                         
   6 -12   3         77.24         80.34        19.42 o                         
   7 -12   3        273.72        284.07        28.16 o                         
  -5 -11   3         34.11        -19.38        34.08 o                         
  -4 -11   3        263.08        273.43        24.13 o                         
  -3 -11   3         65.49         66.40        18.56 o                         
  -2 -11   3          6.04         35.04        17.57 o                         
  -1 -11   3        390.84        387.45        14.66 o                         
   0 -11   3        594.59        549.07        19.13 o                         
   1 -11   3         17.32         20.12        10.97 o                         
   2 -11   3        284.23        299.10        14.91 o                         
   3 -11   3        352.73        374.54        17.03 o                         
   4 -11   3          1.51         -8.63        14.57 o                         
   5 -11   3         36.85         37.22        16.82 o                         
   6 -11   3         41.02         42.55        17.58 o                         
   7 -11   3          0.51        -22.14        22.14 o                         
  -6 -10   3        319.44        340.94        51.31 o                         
  -5 -10   3         36.55         -4.01        27.72 o                         
  -4 -10   3         36.18         35.73        18.88 o                         
  -3 -10   3         34.96         24.90        16.73 o                         
  -2 -10   3       1026.86        998.88        25.43 o                         
  -1 -10   3         46.69         48.06         9.53 o                         
   0 -10   3        355.66        347.03        12.52 o                         
   1 -10   3        179.09        174.11        12.16 o                         
   2 -10   3        455.41        440.92        15.84 o                         
   3 -10   3        159.63        141.41        12.49 o                         
   4 -10   3         35.25         34.45        14.32 o                         
   5 -10   3        585.39        593.85        27.55 o                         
   6 -10   3          0.03         24.47        15.70 o                         
   7 -10   3          6.76         26.02        21.45 o                         
  -6  -9   3          0.28        -19.24        32.47 o                         
  -5  -9   3         36.49         35.76        20.25 o                         
  -4  -9   3        511.14        514.36        27.75 o                         
  -3  -9   3        161.41        156.40        18.50 o                         
  -2  -9   3        107.58        103.38        12.62 o                         
  -1  -9   3        157.63        162.33        10.05 o                         
   0  -9   3         17.86         28.33         7.52 o                         
   1  -9   3          0.13          4.71         8.55 o                         
   2  -9   3         26.80         34.57         9.39 o                         
   3  -9   3        306.70        310.76        15.80 o                         
   4  -9   3         47.62         30.27        12.21 o                         
   5  -9   3          0.07         -0.46        13.09 o                         
   6  -9   3         81.50         87.14        15.93 o                         
   7  -9   3        136.29        135.08        21.34 o                         
   8  -9   3        177.60        234.99        44.38 o                         
  -6  -8   3        126.26        116.14        29.59 o                         
  -5  -8   3         26.48         25.29        18.54 o                         
  -4  -8   3        123.55        123.92        18.61 o                         
  -3  -8   3        737.02        733.11        29.45 o                         
  -2  -8   3          1.42         -1.53         7.59 o                         
  -1  -8   3        261.42        256.29        10.32 o                         
   0  -8   3         92.36        101.98         7.87 o                         
   1  -8   3        897.76        821.01        17.48 o                         
   2  -8   3         48.29         43.87         8.74 o                         
   3  -8   3          1.52          6.50         8.63 o                         
   4  -8   3        341.10        369.22        22.33 o                         
   5  -8   3        141.67        142.21        14.75 o                         
   6  -8   3        440.03        453.77        20.21 o                         
   7  -8   3         79.94         67.87        19.88 o                         
   8  -8   3         69.23         95.51        31.47 o                         
  -7  -7   3         67.45        -33.07        41.85 o                         
  -6  -7   3        206.51        298.57        73.04 o                         
  -5  -7   3         37.53         28.83        17.71 o                         
  -4  -7   3        145.28        100.75        17.23 o                         
  -3  -7   3        162.08        158.98        12.18 o                         
  -2  -7   3         28.91         18.25         6.99 o                         
  -1  -7   3        484.60        471.78        12.57 o                         
   0  -7   3        343.80        343.35        10.91 o                         
   1  -7   3        146.84        152.62         9.87 o                         
   2  -7   3        203.45        280.28        11.63 o                         
   3  -7   3        377.45        380.07        13.26 o                         
   4  -7   3       1341.30       1282.13        19.06 o                         
   5  -7   3        138.46        130.65        12.41 o                         
   6  -7   3         31.69         32.08        13.78 o                         
   7  -7   3          0.11         16.22        17.50 o                         
   8  -7   3        679.01        762.84        61.03 o                         
  -7  -6   3         53.82        -20.73        56.05 o                         
  -6  -6   3          0.03        -23.72        23.72 o                         
  -5  -6   3         68.64         74.00        17.91 o                         
  -4  -6   3          1.30         -7.32        15.28 o                         
  -3  -6   3         90.39         96.74        10.33 o                         
  -2  -6   3        297.35        296.38        10.35 o                         
  -1  -6   3          1.32         -2.26         7.00 o                         
   0  -6   3        597.30        601.10        12.77 o                         
   1  -6   3          9.47         -4.01        10.71 o                         
   2  -6   3       6098.15       5924.95        59.63 o                         
   3  -6   3        589.59        654.34        13.84 o                         
   4  -6   3         22.39         14.77         7.63 o                         
   5  -6   3         28.16         33.55         9.48 o                         
   6  -6   3        995.15        961.61        24.16 o                         
   7  -6   3        281.59        320.32        33.04 o                         
   8  -6   3         33.08         41.34        28.35 o                         
  -7  -5   3        101.53         54.35        35.39 o                         
  -6  -5   3          0.19          6.47        23.13 o                         
  -5  -5   3        184.13        173.70        18.81 o                         
  -4  -5   3        247.33        245.69        17.60 o                         
  -3  -5   3         31.70         37.68         6.35 o                         
  -2  -5   3        844.66        861.81        14.14 o                         
  -1  -5   3        338.22        318.95        14.96 o                         
   0  -5   3       5174.55       5114.60        38.86 o                         
   1  -5   3         25.48         27.27         6.11 o                         
   2  -5   3        363.85        413.49        11.07 o                         
   3  -5   3          0.57          5.25         6.50 o                         
   4  -5   3       1388.16       1330.77        16.72 o                         
   5  -5   3         84.31         86.55         9.10 o                         
   6  -5   3        276.11        317.59        23.05 o                         
   7  -5   3        177.13        160.75        18.78 o                         
   8  -5   3          4.90         43.23        23.23 o                         
  -7  -4   3        107.85        112.49        27.44 o                         
  -6  -4   3          2.50          0.81        23.64 o                         
  -5  -4   3         28.23         33.12        15.46 o                         
  -4  -4   3        242.66        272.07        14.04 o                         
  -3  -4   3        521.43        507.82        11.96 o                         
  -2  -4   3       3684.62       3690.05        30.22 o                         
  -1  -4   3        423.85        413.01        10.15 o                         
   0  -4   3          7.19         20.38         6.34 o                         
   1  -4   3        110.89        122.56         5.78 o                         
   2  -4   3       3144.45       3089.36        36.75 o                         
   3  -4   3       3231.40       3384.85        26.32 o                         
   4  -4   3        575.61        588.11        12.56 o                         
   5  -4   3       1892.60       1834.90        23.18 o                         
   6  -4   3        163.53        171.96        16.80 o                         
   7  -4   3        114.16         97.12        21.99 o                         
   8  -4   3          5.24         -4.48        19.60 o                         
  -8  -3   3        236.98        197.48        32.06 o                         
  -7  -3   3          7.91         20.88        38.96 o                         
  -6  -3   3        135.31        209.58        20.71 o                         
  -5  -3   3         37.35          0.17        14.50 o                         
  -4  -3   3       1811.93       1791.73        22.35 o                         
  -3  -3   3       2458.74       2815.96        26.97 o                         
  -2  -3   3        480.58        499.34        20.76 o                         
  -1  -3   3        237.95        248.13         8.86 o                         
   0  -3   3       2292.37       2317.77        26.54 o                         
   1  -3   3       5663.95       5731.78        79.98 o                         
   2  -3   3          0.08          1.58         6.42 o                         
   3  -3   3        375.59        366.29        10.44 o                         
   4  -3   3        566.97        581.78        13.33 o                         
   5  -3   3        317.80        317.30        12.51 o                         
   6  -3   3         20.07          5.42        12.94 o                         
   7  -3   3        206.20        200.97        21.31 o                         
   8  -3   3         11.84        -15.15        20.73 o                         
  -8  -2   3         23.40        -15.14        37.69 o                         
  -7  -2   3         69.32        100.98        49.49 o                         
  -6  -2   3        503.37        558.96        23.20 o                         
  -5  -2   3         71.55        108.42        12.04 o                         
  -4  -2   3        237.53        251.72         9.99 o                         
  -3  -2   3       1001.72       1021.85        15.17 o                         
  -2  -2   3        320.65        318.13        10.92 o                         
  -1  -2   3       2848.92       3057.75        25.91 o                         
   0  -2   3       4242.47       4294.59        31.15 o                         
   1  -2   3        649.70        716.47        11.42 o                         
   2  -2   3         10.70         13.26         5.29 o                         
   3  -2   3        171.89        167.08         9.66 o                         
   4  -2   3          0.20          3.43         7.06 o                         
   5  -2   3        826.40        770.29        17.28 o                         
   6  -2   3         17.73         32.32        14.99 o                         
   7  -2   3         93.67        109.07        21.40 o                         
   8  -2   3          6.58         -7.08        21.57 o                         
  -8  -1   3        292.87        309.25        34.99 o                         
  -7  -1   3         83.34         95.70        29.38 o                         
  -6  -1   3         98.14        121.65        16.74 o                         
  -5  -1   3         41.32         38.64         8.87 o                         
  -4  -1   3         16.85         15.03         7.18 o                         
  -3  -1   3       5415.49       5878.80        40.36 o                         
  -2  -1   3        303.84        302.42         8.81 o                         
  -1  -1   3        554.23        615.12         8.15 o                         
   0  -1   3      11413.31      11689.79        73.54 o                         
   1  -1   3         33.41         53.04         4.52 o                         
   2  -1   3        167.02        172.24         6.65 o                         
   3  -1   3        156.48        168.55         6.97 o                         
   4  -1   3         85.38        101.19         6.91 o                         
   5  -1   3         21.12         26.14        10.61 o                         
   6  -1   3        867.92        838.60        28.27 o                         
   7  -1   3         90.35         80.03        21.07 o                         
   8  -1   3        873.04        862.30        53.60 o                         
  -8   0   3        147.44        137.10        30.50 o                         
  -7   0   3        106.13        105.54        21.54 o                         
  -6   0   3         36.21         23.87        15.13 o                         
  -5   0   3        522.97        508.44        15.35 o                         
  -4   0   3        347.49        350.77        10.65 o                         
  -3   0   3        286.09        291.22         9.59 o                         
  -2   0   3        289.12        321.79         9.49 o                         
  -1   0   3         49.01         64.17         8.74 o                         
   0   0   3        755.51        813.14        10.27 o                         
   1   0   3         40.11         57.23         6.31 o                         
   2   0   3        365.88        364.08        11.67 o                         
   3   0   3         63.71         80.61         5.54 o                         
   4   0   3        734.97        721.39        12.31 o                         
   5   0   3        162.71        130.47        13.75 o                         
   6   0   3        241.52        254.08        18.85 o                         
   7   0   3          2.32         -3.57        19.77 o                         
   8   0   3         61.36         57.93        30.66 o                         
  -8   1   3          0.50        -24.21        24.21 o                         
  -7   1   3        449.76        508.93        22.19 o                         
  -6   1   3        232.55        244.65        12.00 o                         
  -5   1   3        125.22        137.83         9.43 o                         
  -4   1   3         33.51         30.58         6.71 o                         
  -3   1   3        267.22        294.67         9.46 o                         
  -2   1   3         30.30         30.73         5.62 o                         
  -1   1   3         11.40         31.35         4.73 o                         
   0   1   3        279.12        309.37        10.76 o                         
   1   1   3         13.71         15.64         4.22 o                         
   2   1   3       1936.54       1858.27        22.01 o                         
   3   1   3          0.54          4.00         5.80 o                         
   4   1   3       1407.89       1343.06        18.73 o                         
   5   1   3         97.87         96.52        14.48 o                         
   6   1   3          2.00         16.23        15.68 o                         
   7   1   3        131.65        150.36        19.87 o                         
   8   1   3        198.25        208.39        35.16 o                         
  -8   2   3          9.13         97.94        65.80 o                         
  -7   2   3        245.65        299.24        16.13 o                         
  -6   2   3         83.94        104.60         9.19 o                         
  -5   2   3         34.30         33.16         8.16 o                         
  -4   2   3        111.98        124.20         7.89 o                         
  -3   2   3         89.43         98.09         7.32 o                         
  -2   2   3        638.25        640.94        11.79 o                         
  -1   2   3          0.06          0.32         3.73 o                         
   0   2   3       1653.35       1694.02        15.40 o                         
   1   2   3        846.78        951.76        13.22 o                         
   2   2   3       2253.00       2176.23        21.57 o                         
   3   2   3         74.72         72.97         9.62 o                         
   4   2   3        222.05        228.93         9.52 o                         
   5   2   3        361.79        357.62        19.12 o                         
   6   2   3        641.34        590.22        26.08 o                         
   7   2   3        128.91        152.93        24.54 o                         
   8   2   3        861.61        833.13        98.58 o                         
  -8   3   3        154.55        178.42        22.72 o                         
  -7   3   3        179.50        203.19        17.05 o                         
  -6   3   3         26.25         23.09         8.03 o                         
  -5   3   3        324.92        341.96        10.89 o                         
  -4   3   3        347.87        358.68        10.67 o                         
  -3   3   3          2.55          6.05         6.59 o                         
  -2   3   3       1173.24       1176.28        13.51 o                         
  -1   3   3        213.23        235.16         8.53 o                         
   0   3   3       4321.61       4199.84        30.08 o                         
   1   3   3        142.45        126.22         7.46 o                         
   2   3   3        537.86        493.69        11.39 o                         
   3   3   3        583.26        564.48        11.68 o                         
   4   3   3        756.89        704.39        26.14 o                         
   5   3   3       1023.62       1003.21        29.42 o                         
   6   3   3         16.09         -0.20        16.89 o                         
   7   3   3         82.10         76.59        24.07 o                         
  -8   4   3         28.21         29.54        28.21 o                         
  -7   4   3        231.43        241.73        11.35 o                         
  -6   4   3        435.19        460.65        12.23 o                         
  -5   4   3         46.68         44.84         8.05 o                         
  -4   4   3         17.39         20.17         6.63 o                         
  -3   4   3          2.41          8.65         6.51 o                         
  -2   4   3       1111.42       1036.39        12.77 o                         
  -1   4   3       1092.13       1050.31        15.85 o                         
   0   4   3         40.54         41.03         6.34 o                         
   1   4   3       1032.65       1116.63        15.83 o                         
   2   4   3        514.94        522.80        15.48 o                         
   3   4   3       1073.37       1059.86        19.17 o                         
   4   4   3       1391.41       1333.03        28.97 o                         
   5   4   3         96.51         96.00        16.99 o                         
   6   4   3         22.46        -16.32        17.15 o                         
   7   4   3          3.28        -19.07        24.69 o                         
  -8   5   3         19.17         62.53        40.86 o                         
  -7   5   3         11.50         23.83         9.19 o                         
  -6   5   3         18.74         19.45         8.22 o                         
  -5   5   3         36.63         45.93         8.46 o                         
  -4   5   3       1427.89       1395.14        18.80 o                         
  -3   5   3        360.52        368.67        10.46 o                         
  -2   5   3       1648.11       1623.13        20.81 o                         
  -1   5   3        100.92        122.28         9.96 o                         
   0   5   3       5126.67       5643.54        47.19 o                         
   1   5   3        887.44        832.01        14.84 o                         
   2   5   3       1153.26       1165.59        16.57 o                         
   3   5   3         11.82         24.39         9.32 o                         
   4   5   3        247.02        241.29        17.52 o                         
   5   5   3        188.49        161.71        19.10 o                         
   6   5   3         56.19         42.33        22.45 o                         
   7   5   3        443.49        423.35        32.41 o                         
  -8   6   3          0.32          4.60        23.65 o                         
  -7   6   3          8.56         11.28        10.83 o                         
  -6   6   3        957.84        953.45        19.68 o                         
  -5   6   3         94.91         98.61        10.08 o                         
  -4   6   3         91.07         99.39         8.54 o                         
  -3   6   3         10.15         18.93         6.15 o                         
  -2   6   3        265.32        271.68        12.47 o                         
  -1   6   3       2358.40       2356.54        27.44 o                         
   0   6   3       1746.05       1913.81        22.68 o                         
   1   6   3        674.42        632.82        15.20 o                         
   2   6   3        256.11        254.59        10.30 o                         
   3   6   3        567.13        556.44        18.31 o                         
   4   6   3        353.39        330.71        19.87 o                         
   5   6   3        136.73        145.65        19.23 o                         
   6   6   3         15.95          5.43        22.49 o                         
   7   6   3         55.66         18.87        35.05 o                         
  -8   7   3         52.72         59.09        16.55 o                         
  -7   7   3         89.82        108.52        14.27 o                         
  -6   7   3          0.70          7.50        11.92 o                         
  -5   7   3        308.29        282.93        13.76 o                         
  -4   7   3         49.45         40.63         8.55 o                         
  -3   7   3        178.30        150.06         9.19 o                         
  -2   7   3         72.23         93.35         9.98 o                         
  -1   7   3         95.00         80.96         7.85 o                         
   0   7   3        232.69        261.80        10.97 o                         
   1   7   3         19.35          8.76         8.50 o                         
   2   7   3        263.47        281.81        12.17 o                         
   3   7   3       1062.39       1056.57        25.54 o                         
   4   7   3          1.27          3.99        15.82 o                         
   5   7   3         74.26         45.37        28.83 o                         
   6   7   3        186.88        152.76        30.71 o                         
  -8   8   3         96.37        108.29        18.21 o                         
  -7   8   3         21.80         31.51        14.40 o                         
  -6   8   3          2.30         16.77        12.78 o                         
  -5   8   3        479.56        515.05        19.76 o                         
  -4   8   3        819.78        777.46        22.69 o                         
  -3   8   3        676.95        655.34        19.62 o                         
  -2   8   3          1.48         15.07         9.38 o                         
  -1   8   3       1154.27       1113.64        18.19 o                         
   0   8   3        107.12         98.55        10.11 o                         
   1   8   3        231.55        221.60        12.01 o                         
   2   8   3        279.37        266.97        15.45 o                         
   3   8   3       1125.75       1054.94        28.52 o                         
   4   8   3          2.11         21.78        18.83 o                         
   5   8   3         13.48         -1.26        28.08 o                         
   6   8   3        140.02         96.88        30.72 o                         
  -8   9   3         41.02         28.53        27.81 o                         
  -7   9   3        239.37        228.10        22.96 o                         
  -6   9   3        255.16        267.45        18.49 o                         
  -5   9   3         17.98         14.44        13.68 o                         
  -4   9   3         62.14         45.29        13.45 o                         
  -3   9   3        562.01        554.07        22.55 o                         
  -2   9   3       1035.92        971.00        21.29 o                         
  -1   9   3          7.04          1.86        10.14 o                         
   0   9   3          2.61          5.32         9.73 o                         
   1   9   3          0.94          6.82         8.94 o                         
   2   9   3        221.53        197.74        15.99 o                         
   3   9   3        285.91        271.73        22.27 o                         
   4   9   3        361.54        375.62        25.81 o                         
   5   9   3         34.71         26.15        29.28 o                         
  -7  10   3         53.85         37.00        22.54 o                         
  -6  10   3         38.02         30.84        15.44 o                         
  -5  10   3         98.63         84.05        15.34 o                         
  -4  10   3         96.43         88.15        14.86 o                         
  -3  10   3          2.11         -8.05        12.59 o                         
  -2  10   3         88.51         87.28        13.23 o                         
  -1  10   3        947.77        883.41        20.45 o                         
   0  10   3         14.82         19.00        10.35 o                         
   1  10   3         66.67         73.50        14.13 o                         
   2  10   3        431.26        435.47        20.27 o                         
   3  10   3         45.72         48.00        25.56 o                         
   4  10   3        123.34         82.27        27.32 o                         
   5  10   3          1.62        -33.35        33.35 o                         
  -7  11   3         56.08         30.84        20.55 o                         
  -6  11   3         10.02          5.65        16.69 o                         
  -5  11   3          0.02         -8.74        14.75 o                         
  -4  11   3        502.78        455.91        27.78 o                         
  -3  11   3        210.72        213.97        17.77 o                         
  -2  11   3          2.37          6.09        13.15 o                         
  -1  11   3         15.44         26.81        13.03 o                         
   0  11   3        538.44        537.11        19.55 o                         
   1  11   3          9.19         29.04        15.42 o                         
   2  11   3         40.47         58.19        17.59 o                         
   3  11   3        108.35        111.95        34.37 o                         
   4  11   3         19.80         -8.39        26.31 o                         
   5  11   3        179.96        286.14        68.05 o                         
  -7  12   3         16.56         -7.40        20.77 o                         
  -6  12   3         35.99         46.47        20.70 o                         
  -5  12   3         20.00         -6.04        15.94 o                         
  -4  12   3         49.64         49.87        16.22 o                         
  -3  12   3         19.95        -12.07        16.81 o                         
  -2  12   3         54.32         55.28        14.91 o                         
  -1  12   3        383.23        414.35        19.10 o                         
   0  12   3          1.13          5.85        13.76 o                         
   1  12   3         88.27         81.25        19.88 o                         
   2  12   3         24.87         67.04        17.72 o                         
   3  12   3        324.84        357.32        35.00 o                         
   4  12   3         16.37        -10.19        34.17 o                         
  -6  13   3         82.72         60.72        29.76 o                         
  -5  13   3          8.68        -15.75        16.81 o                         
  -4  13   3         65.86         77.44        17.28 o                         
  -3  13   3        211.07        234.20        19.13 o                         
  -2  13   3        291.01        301.68        21.35 o                         
  -1  13   3        206.44        210.68        17.32 o                         
   0  13   3         12.62         27.68        19.53 o                         
   1  13   3         97.26        160.64        23.66 o                         
   2  13   3         31.13         87.52        26.93 o                         
   3  13   3        458.30        454.36        69.43 o                         
  -6  14   3         56.29         50.25        23.07 o                         
  -5  14   3         72.09         82.02        21.00 o                         
  -4  14   3          4.15         29.39        17.58 o                         
  -3  14   3        138.10        125.12        18.14 o                         
  -2  14   3         83.96        103.33        16.81 o                         
  -1  14   3        341.96        375.54        29.55 o                         
   0  14   3          2.32         53.46        22.74 o                         
   1  14   3        323.21        380.27        27.90 o                         
   2  14   3         15.34        119.06        29.68 o                         
  -5  15   3         53.03         64.96        23.63 o                         
  -4  15   3         55.11         51.42        27.47 o                         
  -3  15   3         80.36         99.00        21.43 o                         
  -2  15   3         94.20        124.74        22.75 o                         
  -1  15   3         60.38        114.93        26.78 o                         
   0  15   3          5.76         46.53        24.55 o                         
   1  15   3        122.60        151.38        35.47 o                         
   2  15   3        210.39        286.27        88.04 o                         
  -4  16   3        152.53        156.47        28.25 o                         
  -3  16   3         62.09         94.17        25.28 o                         
  -2  16   3        130.61        161.11        23.87 o                         
  -1  16   3          2.51         27.12        22.72 o                         
   0  16   3          0.58         65.34        26.07 o                         
   2 -18   4          2.71         40.04        53.14 o                         
  -1 -17   4         15.82        168.20        45.85 o                         
   0 -17   4          7.23        107.40        56.36 o                         
   1 -17   4          0.21        102.98        73.64 o                         
   2 -17   4        198.00        220.73        30.79 o                         
   3 -17   4        322.28        282.98        30.36 o                         
   4 -17   4         93.85        108.91        25.43 o                         
  -2 -16   4          3.66         85.82        47.91 o                         
  -1 -16   4         49.12         90.43        27.26 o                         
   0 -16   4         45.28        120.47        31.00 o                         
   1 -16   4        109.17        159.21        30.33 o                         
   2 -16   4          0.95         43.01        29.47 o                         
   3 -16   4          3.53        -24.38        26.54 o                         
   4 -16   4        207.23        186.93        25.73 o                         
   5 -16   4          2.78         -7.92        27.20 o                         
  -3 -15   4          2.96         63.00        44.29 o                         
  -2 -15   4         49.58         68.25        29.94 o                         
  -1 -15   4        298.50        337.25        28.40 o                         
   0 -15   4         26.59         62.53        20.72 o                         
   1 -15   4         55.88         81.85        18.00 o                         
   2 -15   4          0.86        -11.31        18.87 o                         
   3 -15   4         61.78         83.67        21.70 o                         
   4 -15   4          5.75          8.87        22.98 o                         
   5 -15   4         77.12         70.35        35.93 o                         
   6 -15   4          1.79        -25.67        31.52 o                         
  -4 -14   4         67.94        127.44        44.33 o                         
  -3 -14   4        190.19        203.08        36.58 o                         
  -2 -14   4         14.95         48.90        22.35 o                         
  -1 -14   4         19.60         36.71        20.72 o                         
   0 -14   4        201.39        188.81        19.77 o                         
   1 -14   4          0.31         24.45        18.12 o                         
   2 -14   4        271.22        225.76        19.98 o                         
   3 -14   4        144.43        138.23        23.63 o                         
   4 -14   4        227.70        204.21        23.97 o                         
   5 -14   4          3.50         15.25        23.61 o                         
   6 -14   4        334.17        350.95        31.02 o                         
  -4 -13   4          0.02          5.37        34.62 o                         
  -3 -13   4         53.12         72.30        36.16 o                         
  -2 -13   4        353.62        358.84        50.28 o                         
  -1 -13   4        476.11        526.18        36.52 o                         
   0 -13   4         21.33         20.76        13.30 o                         
   1 -13   4        261.24        281.00        19.78 o                         
   2 -13   4        123.28        111.12        14.10 o                         
   3 -13   4          3.58         23.20        15.46 o                         
   4 -13   4         92.44         87.26        24.93 o                         
   5 -13   4          2.62         16.32        17.96 o                         
   6 -13   4         87.40        106.07        24.75 o                         
   7 -13   4         11.14         17.11        24.50 o                         
  -5 -12   4          1.60         19.20        32.14 o                         
  -4 -12   4          0.30        -20.38        21.68 o                         
  -3 -12   4        252.25        320.07        34.41 o                         
  -2 -12   4          0.09          2.90        15.47 o                         
  -1 -12   4        206.04        234.00        22.87 o                         
   0 -12   4          0.18         -5.93        11.91 o                         
   1 -12   4         96.74         83.31        13.03 o                         
   2 -12   4       1185.62       1039.39        24.71 o                         
   3 -12   4         81.02         46.62        15.39 o                         
   4 -12   4        430.69        433.13        26.36 o                         
   5 -12   4         25.62         -2.75        15.63 o                         
   6 -12   4          6.97         12.78        18.25 o                         
   7 -12   4         84.09        106.28        25.52 o                         
  -5 -11   4         76.17         49.79        32.15 o                         
  -4 -11   4        256.29        285.24        28.22 o                         
  -3 -11   4        138.15        173.37        27.44 o                         
  -2 -11   4         82.88        117.47        16.14 o                         
  -1 -11   4         19.28         13.35         9.76 o                         
   0 -11   4        643.76        593.74        19.41 o                         
   1 -11   4        267.10        265.88        14.49 o                         
   2 -11   4       1359.42       1213.84        26.81 o                         
   3 -11   4         12.70         -8.27        13.46 o                         
   4 -11   4        160.76        179.11        18.48 o                         
   5 -11   4          3.94         -3.12        14.83 o                         
   6 -11   4         81.86         56.80        16.86 o                         
   7 -11   4        193.62        180.94        26.15 o                         
  -6 -10   4        109.51        102.92        32.69 o                         
  -5 -10   4        203.43        214.10        24.21 o                         
  -4 -10   4        359.83        340.09        24.32 o                         
  -3 -10   4        116.79        146.24        25.25 o                         
  -2 -10   4       1454.19       1426.16        31.52 o                         
  -1 -10   4         19.82         19.78         9.16 o                         
   0 -10   4       1466.59       1376.27        22.22 o                         
   1 -10   4          0.13         -7.99         9.28 o                         
   2 -10   4         57.30         72.25        12.23 o                         
   3 -10   4          1.27         21.49        10.33 o                         
   4 -10   4         30.91         29.28        14.54 o                         
   5 -10   4        269.42        211.50        18.51 o                         
   6 -10   4          0.20          5.50        15.17 o                         
   7 -10   4         50.94         29.36        20.09 o                         
  -6  -9   4        104.63         58.32        29.77 o                         
  -5  -9   4         35.05         20.65        23.41 o                         
  -4  -9   4       1282.73       1209.40        50.76 o                         
  -3  -9   4        243.40        254.10        18.75 o                         
  -2  -9   4        659.88        622.52        17.57 o                         
  -1  -9   4        169.72        170.00        10.17 o                         
   0  -9   4         36.98         39.93         8.62 o                         
   1  -9   4         44.51         46.93         9.06 o                         
   2  -9   4         23.42         37.51         8.88 o                         
   3  -9   4        890.31        800.65        19.22 o                         
   4  -9   4          5.17          5.06        12.15 o                         
   5  -9   4         65.81         66.92        14.31 o                         
   6  -9   4         82.48        105.65        16.54 o                         
   7  -9   4        505.07        593.43        29.36 o                         
   8  -9   4        134.40        198.21        38.07 o                         
  -6  -8   4         99.96         41.06        33.10 o                         
  -5  -8   4        101.91         87.62        26.70 o                         
  -4  -8   4       1293.19       1244.77        33.52 o                         
  -3  -8   4         87.33        114.02        20.92 o                         
  -2  -8   4         34.54         38.60         8.17 o                         
  -1  -8   4         56.24         53.75         8.01 o                         
   0  -8   4          2.50          2.83         7.72 o                         
   1  -8   4       1068.07        989.13        18.26 o                         
   2  -8   4          5.89         10.67         7.72 o                         
   3  -8   4         14.60         20.32        11.94 o                         
   4  -8   4          2.39          8.22        11.43 o                         
   5  -8   4        183.03        176.19        15.38 o                         
   6  -8   4         76.18         61.99        15.50 o                         
   7  -8   4         51.12        137.52        28.87 o                         
   8  -8   4        141.21        195.80        43.17 o                         
  -7  -7   4         31.13         34.09        53.24 o                         
  -6  -7   4        241.21        155.34        36.70 o                         
  -5  -7   4          5.98         -0.57        25.77 o                         
  -4  -7   4         12.22         36.31        15.26 o                         
  -3  -7   4       1612.42       1473.00        30.45 o                         
  -2  -7   4        112.23        119.85         8.37 o                         
  -1  -7   4        691.93        662.63        15.13 o                         
   0  -7   4          0.31         -5.82         7.38 o                         
   1  -7   4          3.91          1.21         6.84 o                         
   2  -7   4        672.24        744.52        15.42 o                         
   3  -7   4        433.53        418.25        13.79 o                         
   4  -7   4        279.69        269.77        11.09 o                         
   5  -7   4         37.01         40.75        11.58 o                         
   6  -7   4          0.10         17.54        16.60 o                         
   7  -7   4        313.30        362.53        23.24 o                         
   8  -7   4        233.53        294.94        48.46 o                         
  -7  -6   4          5.35        -41.89        44.58 o                         
  -6  -6   4         20.84         -9.88        18.96 o                         
  -5  -6   4        170.04        154.67        18.54 o                         
  -4  -6   4         44.31         38.19        14.53 o                         
  -3  -6   4        186.46        198.20        10.62 o                         
  -2  -6   4        111.46        100.95         7.41 o                         
  -1  -6   4        233.02        220.74         9.05 o                         
   0  -6   4        274.40        261.89        12.40 o                         
   1  -6   4         36.20         25.03         9.39 o                         
   2  -6   4       1009.51        983.17        13.93 o                         
   3  -6   4          0.29          4.21         7.73 o                         
   4  -6   4          0.16         -0.80         7.30 o                         
   5  -6   4          1.65        -10.40        10.40 o                         
   6  -6   4        760.17        736.72        25.69 o                         
   7  -6   4         61.14         77.16        23.36 o                         
   8  -6   4        121.86        126.62        29.43 o                         
  -7  -5   4        236.89        249.10        67.55 o                         
  -6  -5   4          6.85         34.38        34.75 o                         
  -5  -5   4        412.30        376.10        22.29 o                         
  -4  -5   4         17.34          2.50        13.02 o                         
  -3  -5   4         14.69         12.89         7.83 o                         
  -2  -5   4         20.75         27.97         8.21 o                         
  -1  -5   4        289.13        258.99         9.04 o                         
   0  -5   4       3144.61       3074.66        27.27 o                         
   1  -5   4        604.88        570.42        11.56 o                         
   2  -5   4       1822.19       1992.05        22.38 o                         
   3  -5   4       1061.92       1097.76        17.97 o                         
   4  -5   4       1159.90       1115.79        15.14 o                         
   5  -5   4        821.60        848.87        23.41 o                         
   6  -5   4        197.56        228.86        18.50 o                         
   7  -5   4         59.83         83.39        18.47 o                         
   8  -5   4          0.09         -0.51        24.63 o                         
  -7  -4   4        144.00        117.09        55.33 o                         
  -6  -4   4        118.44         78.60        19.73 o                         
  -5  -4   4         54.95         80.56        15.83 o                         
  -4  -4   4         14.62          4.17        10.00 o                         
  -3  -4   4        243.09        226.92        11.25 o                         
  -2  -4   4       1060.54        982.76        17.66 o                         
  -1  -4   4        606.83        584.41        11.56 o                         
   0  -4   4         91.26         84.43         6.22 o                         
   1  -4   4        794.83        812.59        13.71 o                         
   2  -4   4        412.77        381.97        13.26 o                         
   3  -4   4        238.84        229.78        10.03 o                         
   4  -4   4        755.10        724.25        14.68 o                         
   5  -4   4        418.75        409.58        16.06 o                         
   6  -4   4         35.30         48.84        15.13 o                         
   7  -4   4         75.58         98.24        22.39 o                         
   8  -4   4         57.09         51.47        21.97 o                         
  -8  -3   4          2.19        -28.08        28.08 o                         
  -7  -3   4         33.46         45.85        42.66 o                         
  -6  -3   4          3.06         33.62        16.05 o                         
  -5  -3   4         40.16         30.19        14.48 o                         
  -4  -3   4        835.01        786.92        15.32 o                         
  -3  -3   4        361.19        355.04        12.74 o                         
  -2  -3   4         37.12         29.31         8.28 o                         
  -1  -3   4         61.13         73.61         7.39 o                         
   0  -3   4        599.86        613.12        10.32 o                         
   1  -3   4        841.62        883.79        13.69 o                         
   2  -3   4       2536.24       2502.12        24.51 o                         
   3  -3   4        742.65        726.86        13.00 o                         
   4  -3   4          4.62          3.45         7.12 o                         
   5  -3   4        348.37        368.57        15.29 o                         
   6  -3   4          6.56          5.07        14.20 o                         
   7  -3   4        283.11        313.83        28.29 o                         
   8  -3   4          3.73         17.38        21.93 o                         
  -8  -2   4          0.98        -23.24        28.05 o                         
  -7  -2   4        127.58        151.77        40.33 o                         
  -6  -2   4        622.49        610.23        26.82 o                         
  -5  -2   4        125.35        131.91        15.30 o                         
  -4  -2   4         13.51          2.43         7.16 o                         
  -3  -2   4        262.61        266.43         9.37 o                         
  -2  -2   4        581.91        579.72        14.38 o                         
  -1  -2   4       1794.11       1863.45        15.86 o                         
   0  -2   4       6656.05       6591.61        45.83 o                         
   1  -2   4       2611.86       2696.64        25.43 o                         
   2  -2   4        397.93        410.32        10.04 o                         
   3  -2   4        363.72        343.27        10.18 o                         
   4  -2   4          0.01          0.38         6.76 o                         
   5  -2   4        112.15        117.05        12.15 o                         
   6  -2   4        189.90        204.08        22.32 o                         
   7  -2   4        113.44         99.84        22.11 o                         
   8  -2   4          0.30         -6.66        22.13 o                         
  -8  -1   4        163.13        198.05        41.16 o                         
  -7  -1   4          4.95         32.50        25.82 o                         
  -6  -1   4        365.88        408.96        21.27 o                         
  -5  -1   4         12.45         -5.55         8.90 o                         
  -4  -1   4        124.17        115.47         7.75 o                         
  -3  -1   4         54.95         38.77         6.24 o                         
  -2  -1   4       2441.31       2378.86        21.29 o                         
  -1  -1   4       3981.79       4199.48        40.23 o                         
   0  -1   4        167.90        188.27         6.31 o                         
   1  -1   4        879.15        958.04        12.35 o                         
   2  -1   4        648.99        640.34        13.66 o                         
   3  -1   4        278.72        282.92        12.49 o                         
   4  -1   4         36.11         35.24         6.87 o                         
   5  -1   4        391.53        377.53        16.04 o                         
   6  -1   4          0.22         16.94        15.83 o                         
   7  -1   4          0.06        -15.41        19.90 o                         
   8  -1   4         73.53         37.44        29.55 o                         
  -8   0   4         32.25         -5.71        26.85 o                         
  -7   0   4         22.51         26.21        19.32 o                         
  -6   0   4         86.73         83.74        15.82 o                         
  -5   0   4        860.31        821.11        16.90 o                         
  -4   0   4       1362.33       1354.88        17.54 o                         
  -3   0   4       1114.22       1168.68        16.71 o                         
  -2   0   4        287.90        305.15         9.84 o                         
  -1   0   4       1301.90       1429.78        15.88 o                         
   0   0   4          0.12         -1.47         5.17 o                         
   1   0   4        198.60        218.31         6.24 o                         
   2   0   4         53.45         61.37         7.85 o                         
   3   0   4         41.38         47.50         8.37 o                         
   4   0   4         29.15         39.94         9.23 o                         
   5   0   4          8.09          3.27        12.25 o                         
   6   0   4       2015.54       1842.09        36.73 o                         
   7   0   4          0.02         15.17        20.83 o                         
   8   0   4         46.74          1.21        33.14 o                         
  -8   1   4         24.07        109.85        47.32 o                         
  -7   1   4         84.28         92.63        18.42 o                         
  -6   1   4        610.28        618.73        21.30 o                         
  -5   1   4        626.83        646.55        16.94 o                         
  -4   1   4          5.25          6.23         7.46 o                         
  -3   1   4        127.44        134.78         7.72 o                         
  -2   1   4        142.44        155.47         7.06 o                         
  -1   1   4        748.59        837.63        12.75 o                         
   0   1   4       1055.09       1163.14        13.95 o                         
   1   1   4        955.17       1006.13        11.74 o                         
   2   1   4         92.30         89.53         8.85 o                         
   3   1   4        120.82        122.05         9.39 o                         
   4   1   4       2375.79       2252.06        29.63 o                         
   5   1   4          3.87          8.37        13.77 o                         
   6   1   4        164.81        192.03        19.03 o                         
   7   1   4         45.33         27.46        26.92 o                         
   8   1   4          4.43         -7.08        39.70 o                         
  -8   2   4          1.17         21.93        50.04 o                         
  -7   2   4        316.40        383.11        27.89 o                         
  -6   2   4         81.15         69.49         9.87 o                         
  -5   2   4        176.15        177.97         9.28 o                         
  -4   2   4        262.11        295.28         9.78 o                         
  -3   2   4        318.07        333.05        11.04 o                         
  -2   2   4        184.97        197.81         7.96 o                         
  -1   2   4          0.83         -0.98         4.80 o                         
   0   2   4        223.35        233.30         7.50 o                         
   1   2   4          3.35         13.05         6.25 o                         
   2   2   4       1187.52       1162.00        20.20 o                         
   3   2   4          0.19          0.69         7.87 o                         
   4   2   4         26.12         37.16         9.55 o                         
   5   2   4        553.81        527.40        22.30 o                         
   6   2   4        526.78        513.66        24.08 o                         
   7   2   4        400.64        389.11        31.50 o                         
  -8   3   4         16.75         24.54        19.89 o                         
  -7   3   4         55.66         76.49        13.07 o                         
  -6   3   4        551.56        538.77        13.89 o                         
  -5   3   4        903.02        867.57        16.76 o                         
  -4   3   4         18.92         25.09         7.65 o                         
  -3   3   4         38.94         43.61         7.36 o                         
  -2   3   4         57.85         77.90         7.47 o                         
  -1   3   4        425.26        399.05        12.49 o                         
   0   3   4       9877.53      10175.30        64.98 o                         
   1   3   4        125.71        149.58        12.74 o                         
   2   3   4       1166.02       1146.96        16.28 o                         
   3   3   4         39.23         54.54         6.58 o                         
   4   3   4          0.05         -0.44        12.71 o                         
   5   3   4       1997.96       1876.12        36.27 o                         
   6   3   4        119.84        129.22        19.31 o                         
   7   3   4        835.58        913.15        39.58 o                         
  -8   4   4         25.79         41.94        18.76 o                         
  -7   4   4        222.98        226.71        13.34 o                         
  -6   4   4         10.27         14.23         8.51 o                         
  -5   4   4        157.70        166.46         9.49 o                         
  -4   4   4          2.08         11.76         6.99 o                         
  -3   4   4        607.44        594.69        13.47 o                         
  -2   4   4        258.71        244.15        10.61 o                         
  -1   4   4        456.93        475.51        13.89 o                         
   0   4   4        701.42        666.30        12.94 o                         
   1   4   4       5028.23       5542.73        41.16 o                         
   2   4   4        182.15        188.49         8.50 o                         
   3   4   4       2415.41       2325.54        24.09 o                         
   4   4   4        139.23        155.44        16.09 o                         
   5   4   4         13.84         16.05        16.12 o                         
   6   4   4          8.28        -17.42        17.75 o                         
   7   4   4        300.31        304.23        29.21 o                         
  -8   5   4        145.59        145.51        20.38 o                         
  -7   5   4          0.15          5.85        10.77 o                         
  -6   5   4          1.65          1.04         8.89 o                         
  -5   5   4          8.29         13.24         8.46 o                         
  -4   5   4       1165.50       1154.48        17.56 o                         
  -3   5   4        158.22        163.88         8.63 o                         
  -2   5   4       1910.45       1875.83        22.83 o                         
  -1   5   4       1929.71       2073.94        23.46 o                         
   0   5   4        312.76        335.36        10.69 o                         
   1   5   4       3507.94       3676.37        31.29 o                         
   2   5   4        589.77        617.06        14.01 o                         
   3   5   4       2729.32       2641.75        31.44 o                         
   4   5   4         39.46         40.18        15.03 o                         
   5   5   4          0.18          0.15        16.36 o                         
   6   5   4         13.68         30.14        22.29 o                         
   7   5   4        116.89         58.79        38.51 o                         
  -8   6   4         13.52          7.27        16.66 o                         
  -7   6   4         66.22         77.56        12.54 o                         
  -6   6   4        604.70        593.03        18.65 o                         
  -5   6   4          0.19          1.59        10.33 o                         
  -4   6   4        591.31        565.78        14.19 o                         
  -3   6   4        223.46        255.30        11.07 o                         
  -2   6   4        106.77         97.79         9.19 o                         
  -1   6   4       1290.60       1308.05        21.43 o                         
   0   6   4        848.00        861.12        16.46 o                         
   1   6   4        122.12         97.51         8.48 o                         
   2   6   4          6.55         -4.16         7.87 o                         
   3   6   4         84.78         88.92        14.66 o                         
   4   6   4        841.53        797.89        28.85 o                         
   5   6   4        420.23        371.41        23.12 o                         
   6   6   4        183.71        170.76        25.85 o                         
  -8   7   4        137.66        134.17        26.13 o                         
  -7   7   4          2.45         -1.44        12.61 o                         
  -6   7   4        114.07        142.76        14.53 o                         
  -5   7   4        261.18        252.47        14.72 o                         
  -4   7   4         69.71         62.34        10.93 o                         
  -3   7   4        281.08        260.46        13.07 o                         
  -2   7   4          0.95          6.99         9.29 o                         
  -1   7   4       1510.61       1373.33        22.58 o                         
   0   7   4        695.06        743.82        16.67 o                         
   1   7   4         40.16         44.75         9.51 o                         
   2   7   4        747.39        707.18        17.88 o                         
   3   7   4       1078.23       1024.60        28.85 o                         
   4   7   4          1.13         12.76        16.37 o                         
   5   7   4         16.38          3.67        20.00 o                         
   6   7   4          0.14        -22.46        48.73 o                         
  -8   8   4        125.93        130.62        21.31 o                         
  -7   8   4         29.00         36.17        15.11 o                         
  -6   8   4         16.32         26.46        16.67 o                         
  -5   8   4        518.70        475.91        19.63 o                         
  -4   8   4        457.69        420.26        17.87 o                         
  -3   8   4       1738.43       1680.45        27.57 o                         
  -2   8   4        393.27        412.59        16.19 o                         
  -1   8   4         11.20          0.54         9.65 o                         
   0   8   4          9.75         -3.24         9.23 o                         
   1   8   4        353.60        351.94        13.98 o                         
   2   8   4         17.52         15.07        12.31 o                         
   3   8   4          8.84          5.30        17.38 o                         
   4   8   4          3.12         11.47        19.35 o                         
   5   8   4          0.03        -28.61        30.28 o                         
   6   8   4        156.52        101.29        41.89 o                         
  -7   9   4         84.79        126.27        18.69 o                         
  -6   9   4        164.24        165.03        18.37 o                         
  -5   9   4          1.32         14.61        13.99 o                         
  -4   9   4         62.31         49.20        14.96 o                         
  -3   9   4        251.47        260.32        17.47 o                         
  -2   9   4        867.23        848.21        22.01 o                         
  -1   9   4       1223.67       1186.35        24.36 o                         
   0   9   4         90.53         82.34        12.34 o                         
   1   9   4          1.08          9.48        10.79 o                         
   2   9   4          2.13         -5.40        13.01 o                         
   3   9   4          0.32        -13.64        18.08 o                         
   4   9   4        133.73        139.92        26.67 o                         
   5   9   4        120.17        154.60        35.67 o                         
  -7  10   4        430.17        462.37        28.29 o                         
  -6  10   4         14.29         13.79        16.34 o                         
  -5  10   4         64.26         60.36        15.43 o                         
  -4  10   4         17.63         14.94        13.96 o                         
  -3  10   4        349.89        338.67        19.82 o                         
  -2  10   4        274.42        284.38        18.33 o                         
  -1  10   4        158.60        144.23        13.97 o                         
   0  10   4          4.05          4.95        12.37 o                         
   1  10   4         69.73         89.50        16.07 o                         
   2  10   4        415.74        417.68        26.04 o                         
   3  10   4        103.18        157.21        21.64 o                         
   4  10   4         55.36         45.41        40.02 o                         
   5  10   4          3.34        -43.36        48.44 o                         
  -7  11   4         13.21         18.76        30.47 o                         
  -6  11   4        145.59        125.75        19.62 o                         
  -5  11   4        149.11        139.73        17.30 o                         
  -4  11   4        213.87        212.38        17.65 o                         
  -3  11   4         67.53         61.46        14.74 o                         
  -2  11   4        446.14        426.87        21.86 o                         
  -1  11   4         28.01         40.55        13.74 o                         
   0  11   4        313.06        306.47        16.80 o                         
   1  11   4        105.25        106.55        17.29 o                         
   2  11   4        159.67        163.97        23.30 o                         
   3  11   4        137.88        161.35        25.81 o                         
   4  11   4          4.36          0.54        27.49 o                         
  -6  12   4        104.90        101.00        19.91 o                         
  -5  12   4          0.79          9.05        16.84 o                         
  -4  12   4          0.07        -15.03        15.03 o                         
  -3  12   4         93.51        112.29        16.45 o                         
  -2  12   4        487.50        486.58        24.94 o                         
  -1  12   4         20.32         47.00        16.84 o                         
   0  12   4        178.56        168.13        18.57 o                         
   1  12   4          4.92         26.06        19.02 o                         
   2  12   4         93.26        116.00        23.64 o                         
   3  12   4        824.70        942.40        58.21 o                         
   4  12   4         33.42         12.84        65.34 o                         
  -6  13   4         82.47         83.41        23.01 o                         
  -5  13   4          7.11         -4.72        17.84 o                         
  -4  13   4        156.46        126.18        18.47 o                         
  -3  13   4        230.39        230.24        22.19 o                         
  -2  13   4         10.00         27.47        15.42 o                         
  -1  13   4        213.91        221.72        17.68 o                         
   0  13   4         34.34        106.72        27.26 o                         
   1  13   4        162.42        176.00        23.07 o                         
   2  13   4        105.67        182.73        30.17 o                         
   3  13   4          7.17         77.93        53.87 o                         
  -5  14   4          0.69        -18.54        18.54 o                         
  -4  14   4        255.52        243.54        23.20 o                         
  -3  14   4          0.68         11.95        16.80 o                         
  -2  14   4         46.60         85.92        22.09 o                         
  -1  14   4        396.56        403.89        25.18 o                         
   0  14   4          0.08         37.09        32.76 o                         
   1  14   4         94.75        142.41        28.67 o                         
   2  14   4        110.34        193.73        31.73 o                         
  -5  15   4         77.11        110.04        38.89 o                         
  -4  15   4         21.87         16.82        24.17 o                         
  -3  15   4        200.92        251.75        24.14 o                         
  -2  15   4        280.03        315.20        27.26 o                         
  -1  15   4        225.05        290.27        50.09 o                         
   0  15   4        132.62        196.28        25.37 o                         
   1  15   4          0.49        100.07        29.80 o                         
  -3  16   4          3.37         28.44        22.69 o                         
  -2  16   4         54.32         50.57        29.99 o                         
  -1  16   4         25.43        100.55        46.78 o                         
   0  16   4         51.75        213.83        84.70 o                         
   2 -18   5         58.12         27.48        47.69 o                         
  -1 -17   5         64.17        182.17        42.83 o                         
   0 -17   5          1.25         59.74        68.48 o                         
   1 -17   5          4.16         72.67        81.50 o                         
   2 -17   5        235.16        234.08        34.50 o                         
   3 -17   5          0.05         13.54        26.00 o                         
   4 -17   5         10.92        -10.02        25.49 o                         
  -2 -16   5         10.44         55.44        35.57 o                         
  -1 -16   5         82.66        146.49        25.25 o                         
   0 -16   5        222.39        300.74        33.44 o                         
   1 -16   5         81.39         97.20        21.24 o                         
   2 -16   5          4.34         26.04        20.25 o                         
   3 -16   5         99.75        115.06        23.44 o                         
   4 -16   5        104.05         94.30        24.48 o                         
   5 -16   5          0.18         26.28        31.54 o                         
  -3 -15   5         12.19         18.28        65.88 o                         
  -2 -15   5        236.33        287.37        28.90 o                         
  -1 -15   5         13.63         46.03        23.42 o                         
   0 -15   5         14.08         66.57        23.17 o                         
   1 -15   5          0.00          4.38        16.38 o                         
   2 -15   5        118.13         77.32        20.76 o                         
   3 -15   5         13.83        -26.57        26.57 o                         
   4 -15   5          1.85         -8.58        28.04 o                         
   5 -15   5        337.50        340.32        25.22 o                         
   6 -15   5         15.44          6.32        28.83 o                         
  -4 -14   5         27.78         87.00        28.91 o                         
  -3 -14   5         25.90         46.60        40.11 o                         
  -2 -14   5        264.80        285.11        29.97 o                         
  -1 -14   5        367.27        359.17        27.53 o                         
   0 -14   5         38.77         63.94        14.78 o                         
   1 -14   5        225.14        210.20        16.67 o                         
   2 -14   5        119.54        151.26        33.08 o                         
   3 -14   5        157.88        194.67        20.03 o                         
   4 -14   5          1.52         28.09        21.04 o                         
   5 -14   5        111.78        119.36        28.44 o                         
   6 -14   5         44.97         38.34        24.17 o                         
  -4 -13   5         50.23         52.39        38.20 o                         
  -3 -13   5         95.04        123.03        25.53 o                         
  -2 -13   5          0.14          2.06        20.23 o                         
  -1 -13   5         43.42         61.62        19.92 o                         
   0 -13   5          0.06        -11.21        12.60 o                         
   1 -13   5          3.31          9.09        12.55 o                         
   2 -13   5         37.27         27.92        15.67 o                         
   3 -13   5        267.98        235.82        19.86 o                         
   4 -13   5        171.27        158.33        19.83 o                         
   5 -13   5         57.89         46.05        18.30 o                         
   6 -13   5         51.95         10.02        19.61 o                         
   7 -13   5          6.34          5.96        78.51 o                         
  -5 -12   5          3.33         -0.78        66.96 o                         
  -4 -12   5         12.94          8.36        20.87 o                         
  -3 -12   5        184.16        228.09        38.16 o                         
  -2 -12   5         30.00         48.60        16.53 o                         
  -1 -12   5        190.13        197.54        21.46 o                         
   0 -12   5         45.19         58.37        12.98 o                         
   1 -12   5        602.08        589.18        20.70 o                         
   2 -12   5         74.42         97.59        13.46 o                         
   3 -12   5          0.92         15.36        15.11 o                         
   4 -12   5        444.50        429.89        22.32 o                         
   5 -12   5         16.90         -3.96        15.81 o                         
   6 -12   5         18.16         21.02        19.06 o                         
   7 -12   5         53.76         27.65        23.66 o                         
  -5 -11   5         26.18         -0.09        29.39 o                         
  -4 -11   5          8.32         10.20        19.81 o                         
  -3 -11   5         35.80         48.25        17.46 o                         
  -2 -11   5        277.88        282.23        19.11 o                         
  -1 -11   5         32.58         27.61        10.12 o                         
   0 -11   5        184.90        202.12        14.01 o                         
   1 -11   5         29.60         29.36        11.19 o                         
   2 -11   5         23.89         36.22        10.83 o                         
   3 -11   5         22.97         31.75        14.51 o                         
   4 -11   5         92.81         47.90        14.53 o                         
   5 -11   5          2.43          2.83        14.87 o                         
   6 -11   5        457.23        436.53        23.09 o                         
   7 -11   5         14.90         42.12        22.85 o                         
  -6 -10   5         61.53          0.79        30.48 o                         
  -5 -10   5        163.17        171.14        24.11 o                         
  -4 -10   5          1.27          9.10        34.90 o                         
  -3 -10   5         24.81         35.21        17.42 o                         
  -2 -10   5        437.48        441.98        20.51 o                         
  -1 -10   5        108.48        106.25        10.22 o                         
   0 -10   5        790.90        740.61        18.09 o                         
   1 -10   5         28.43         19.25         9.98 o                         
   2 -10   5          9.62         17.87         9.64 o                         
   3 -10   5         39.54         49.21        13.90 o                         
   4 -10   5        499.23        493.34        19.93 o                         
   5 -10   5        387.90        361.84        23.15 o                         
   6 -10   5          7.00         29.61        19.18 o                         
   7 -10   5         17.77         10.94        21.14 o                         
  -6  -9   5        538.96        498.15        39.44 o                         
  -5  -9   5          0.88         20.80        38.75 o                         
  -4  -9   5          0.15          6.16        17.11 o                         
  -3  -9   5         16.44         16.03        15.58 o                         
  -2  -9   5        149.06        139.54        12.02 o                         
  -1  -9   5          2.96         -7.96         7.96 o                         
   0  -9   5          5.57         -2.15         8.23 o                         
   1  -9   5          0.02         -4.28         7.51 o                         
   2  -9   5        278.35        285.75        16.16 o                         
   3  -9   5        389.01        379.15        16.17 o                         
   4  -9   5         23.37         37.99        12.90 o                         
   5  -9   5        262.07        284.00        17.70 o                         
   6  -9   5         16.60         63.28        19.11 o                         
   7  -9   5          0.81         12.70        19.95 o                         
   8  -9   5         41.27         47.72        46.81 o                         
  -6  -8   5         53.13          9.38        27.85 o                         
  -5  -8   5          0.15         -0.07        18.35 o                         
  -4  -8   5          5.48         17.55        16.28 o                         
  -3  -8   5          9.66          3.17        13.94 o                         
  -2  -8   5        367.40        344.65        12.19 o                         
  -1  -8   5         72.74         68.40         8.67 o                         
   0  -8   5        285.21        292.27        11.03 o                         
   1  -8   5       1067.51        974.11        16.64 o                         
   2  -8   5         77.11         96.33         8.79 o                         
   3  -8   5        103.70        119.01         9.77 o                         
   4  -8   5         55.66         78.04        12.72 o                         
   5  -8   5        241.26        248.91        16.85 o                         
   6  -8   5          1.04          8.98        17.96 o                         
   7  -8   5        240.71        268.93        29.04 o                         
   8  -8   5          0.75         14.22        29.52 o                         
  -7  -7   5          0.24        -33.10        33.10 o                         
  -6  -7   5        776.96        834.99        69.72 o                         
  -5  -7   5          6.06         -2.33        16.84 o                         
  -4  -7   5        566.52        550.04        23.07 o                         
  -3  -7   5          4.74        -12.83        12.83 o                         
  -2  -7   5        201.47        208.44         9.59 o                         
  -1  -7   5       1032.62        995.31        16.18 o                         
   0  -7   5         16.14          4.09         7.38 o                         
   1  -7   5         70.74         72.83         7.79 o                         
   2  -7   5        141.80        144.39         9.14 o                         
   3  -7   5         19.93         42.57         8.70 o                         
   4  -7   5         98.22         99.77        14.65 o                         
   5  -7   5        516.81        487.53        18.12 o                         
   6  -7   5          9.90         12.40        17.55 o                         
   7  -7   5         98.82        162.11        40.67 o                         
   8  -7   5          0.98          9.24        36.49 o                         
  -7  -6   5          3.00         90.99        77.05 o                         
  -6  -6   5         43.07         39.77        22.37 o                         
  -5  -6   5         13.50         24.06        16.75 o                         
  -4  -6   5          0.59        -11.46        14.14 o                         
  -3  -6   5        693.29        649.57        18.06 o                         
  -2  -6   5         11.80         15.82         8.33 o                         
  -1  -6   5          2.06         -0.42         6.66 o                         
   0  -6   5        353.85        377.10        12.32 o                         
   1  -6   5         10.83          3.25         6.52 o                         
   2  -6   5        284.39        336.23        11.59 o                         
   3  -6   5        812.16        797.63        16.93 o                         
   4  -6   5         13.31         14.27         9.41 o                         
   5  -6   5         60.63         54.51        11.51 o                         
   6  -6   5        453.53        484.84        27.74 o                         
   7  -6   5         86.49        147.20        29.77 o                         
   8  -6   5        215.03        229.19        32.16 o                         
  -7  -5   5         31.46         11.10        28.88 o                         
  -6  -5   5         26.53         36.26        17.81 o                         
  -5  -5   5        611.28        659.11        32.21 o                         
  -4  -5   5          3.56         13.26        13.40 o                         
  -3  -5   5         92.80        100.11         9.85 o                         
  -2  -5   5        155.04        162.06        10.19 o                         
  -1  -5   5         47.63         40.30         7.10 o                         
   0  -5   5       1008.78       1012.86        17.79 o                         
   1  -5   5        529.99        499.07        14.77 o                         
   2  -5   5       1385.65       1384.45        19.32 o                         
   3  -5   5         40.96         63.02         8.48 o                         
   4  -5   5       1045.81        958.46        19.09 o                         
   5  -5   5          0.04         -3.15        11.98 o                         
   6  -5   5        291.08        306.57        20.51 o                         
   7  -5   5         91.66        104.15        23.21 o                         
   8  -5   5          6.51        -26.00        26.00 o                         
  -7  -4   5        193.57        252.42        31.80 o                         
  -6  -4   5          1.53        -13.66        20.63 o                         
  -5  -4   5          1.25         -8.35        14.73 o                         
  -4  -4   5         61.83         68.16        10.36 o                         
  -3  -4   5         24.04         13.82         8.44 o                         
  -2  -4   5        261.07        232.61        10.67 o                         
  -1  -4   5        470.68        478.79        11.55 o                         
   0  -4   5        369.91        337.11         9.87 o                         
   1  -4   5         67.11         78.66         7.84 o                         
   2  -4   5       1317.54       1289.08        18.47 o                         
   3  -4   5         21.82         21.88         7.71 o                         
   4  -4   5        873.98        841.02        16.10 o                         
   5  -4   5         41.11         32.85        13.78 o                         
   6  -4   5          8.07         16.54        15.21 o                         
   7  -4   5         49.78         52.52        22.96 o                         
   8  -4   5         28.04         39.14        27.60 o                         
  -8  -3   5         29.22        -10.13        35.01 o                         
  -7  -3   5         70.95         80.15        27.61 o                         
  -6  -3   5         17.94          3.29        16.21 o                         
  -5  -3   5         39.40         28.64        14.74 o                         
  -4  -3   5        255.74        243.29        12.71 o                         
  -3  -3   5         39.76         50.84         8.85 o                         
  -2  -3   5        745.71        762.03        16.76 o                         
  -1  -3   5         71.06         73.60        10.05 o                         
   0  -3   5       7965.51       8454.66        58.60 o                         
   1  -3   5         10.87          3.74         6.85 o                         
   2  -3   5       2349.90       2293.84        36.04 o                         
   3  -3   5        485.65        482.25        11.60 o                         
   4  -3   5         15.08         14.47         7.08 o                         
   5  -3   5         84.77         90.11        14.15 o                         
   6  -3   5        315.36        331.58        20.13 o                         
   7  -3   5        286.21        309.87        27.95 o                         
   8  -3   5          0.02        -15.46        22.59 o                         
  -8  -2   5        118.25        150.01        62.34 o                         
  -7  -2   5         67.40        108.56        27.49 o                         
  -6  -2   5        273.28        290.53        20.26 o                         
  -5  -2   5        176.97        169.93        13.44 o                         
  -4  -2   5        214.77        212.19         9.62 o                         
  -3  -2   5          2.56         -1.39         5.98 o                         
  -2  -2   5        688.87        698.48        17.19 o                         
  -1  -2   5        451.80        467.00        10.57 o                         
   0  -2   5       2833.38       2681.54        21.56 o                         
   1  -2   5       1096.20       1085.51        14.01 o                         
   2  -2   5       1128.72       1103.52        14.63 o                         
   3  -2   5         94.76         91.54         7.16 o                         
   4  -2   5         58.76         53.34         9.64 o                         
   5  -2   5        613.49        603.30        19.19 o                         
   6  -2   5         20.32         41.95        19.75 o                         
   7  -2   5         36.05         23.16        24.17 o                         
   8  -2   5         16.71         -4.45        22.89 o                         
  -8  -1   5          0.89        -10.55        46.86 o                         
  -7  -1   5          6.91        -17.89        17.89 o                         
  -6  -1   5        170.96        182.78        18.94 o                         
  -5  -1   5        128.61        127.96        12.64 o                         
  -4  -1   5         58.55         53.63         7.22 o                         
  -3  -1   5        170.02        186.84         8.57 o                         
  -2  -1   5       3120.98       3002.86        26.77 o                         
  -1  -1   5         43.85         35.98         7.25 o                         
   0  -1   5         37.54         37.98         6.20 o                         
   1  -1   5       1029.83       1102.16        13.71 o                         
   2  -1   5        306.81        299.67        13.81 o                         
   3  -1   5       1598.05       1526.83        21.54 o                         
   4  -1   5         37.07         42.83         9.70 o                         
   5  -1   5        152.89        162.12        13.37 o                         
   6  -1   5        113.48        124.62        22.72 o                         
   7  -1   5         80.97         93.25        22.92 o                         
   8  -1   5         95.76         76.11        25.78 o                         
  -8   0   5        235.57        260.37        40.89 o                         
  -7   0   5         10.91         -3.43        18.27 o                         
  -6   0   5        212.73        197.39        17.86 o                         
  -5   0   5        635.01        620.13        16.23 o                         
  -4   0   5       1807.84       1833.79        22.66 o                         
  -3   0   5        375.42        365.08        11.36 o                         
  -2   0   5       1805.79       1787.01        22.52 o                         
  -1   0   5       1294.13       1425.68        16.70 o                         
   0   0   5          3.80         10.62         5.58 o                         
   1   0   5        531.03        553.77        11.17 o                         
   2   0   5        300.05        321.45        12.08 o                         
   3   0   5        218.78        208.44        10.44 o                         
   4   0   5        156.25        162.02        11.50 o                         
   5   0   5          1.77         -0.20        14.53 o                         
   6   0   5         32.54         14.26        18.39 o                         
   7   0   5         16.47         14.46        21.94 o                         
   8   0   5         21.27         52.17        43.20 o                         
  -8   1   5         54.96        135.28        52.00 o                         
  -7   1   5         50.99         76.95        21.57 o                         
  -6   1   5        238.45        273.38        16.17 o                         
  -5   1   5        176.30        160.43         9.90 o                         
  -4   1   5        110.31        117.89         8.82 o                         
  -3   1   5         10.29          4.27         6.44 o                         
  -2   1   5          0.01          2.33         9.81 o                         
  -1   1   5        249.37        262.69         9.78 o                         
   0   1   5        106.42        122.47         7.20 o                         
   1   1   5        367.88        375.36         9.50 o                         
   2   1   5        171.39        173.10        12.96 o                         
   3   1   5         47.23         61.02         9.05 o                         
   4   1   5        187.65        191.72        13.21 o                         
   5   1   5          0.55         -8.10        15.01 o                         
   6   1   5         13.96         24.58        16.37 o                         
   7   1   5         16.69          3.69        31.71 o                         
  -8   2   5        423.68        535.39        47.61 o                         
  -7   2   5         11.19         21.71        16.14 o                         
  -6   2   5         70.89         88.24        11.98 o                         
  -5   2   5         32.05         37.78         9.04 o                         
  -4   2   5        109.57        112.82         8.71 o                         
  -3   2   5       1142.35       1097.24        15.29 o                         
  -2   2   5        839.46        841.51        13.94 o                         
  -1   2   5        611.52        638.46        12.41 o                         
   0   2   5         82.33         87.56         6.88 o                         
   1   2   5        614.27        583.41        13.33 o                         
   2   2   5        301.49        279.96        12.21 o                         
   3   2   5        215.18        215.45        11.39 o                         
   4   2   5          0.93          8.29        14.77 o                         
   5   2   5         45.19         49.82        15.48 o                         
   6   2   5        110.74         62.89        18.23 o                         
   7   2   5        120.88        103.32        25.54 o                         
  -8   3   5        172.59        216.33        19.58 o                         
  -7   3   5          3.99          8.40        11.42 o                         
  -6   3   5        197.79        188.29        11.90 o                         
  -5   3   5        233.26        252.81        11.99 o                         
  -4   3   5         36.63         31.74         7.92 o                         
  -3   3   5        503.75        509.37        19.82 o                         
  -2   3   5        219.65        242.33         9.92 o                         
  -1   3   5        464.99        431.61        14.85 o                         
   0   3   5        987.40       1200.19        15.79 o                         
   1   3   5        505.55        547.81        13.79 o                         
   2   3   5        553.94        563.21        12.92 o                         
   3   3   5          1.95          9.75         8.83 o                         
   4   3   5         59.75         40.07        14.05 o                         
   5   3   5         41.04         41.30        16.26 o                         
   6   3   5        244.20        246.82        21.65 o                         
   7   3   5         38.57          2.78        32.09 o                         
  -8   4   5         15.26         36.12        21.48 o                         
  -7   4   5        246.63        275.17        16.46 o                         
  -6   4   5          5.15          7.37        10.78 o                         
  -5   4   5         30.64         35.28         9.03 o                         
  -4   4   5         33.86         29.13         8.12 o                         
  -3   4   5        768.41        772.00        14.70 o                         
  -2   4   5        315.73        304.70        11.53 o                         
  -1   4   5         30.32         29.81         8.60 o                         
   0   4   5        901.68        845.02        15.33 o                         
   1   4   5        293.32        317.37        11.64 o                         
   2   4   5         76.49         74.05         7.56 o                         
   3   4   5        471.37        442.04        14.74 o                         
   4   4   5       1235.24       1185.30        30.27 o                         
   5   4   5        256.02        252.53        20.07 o                         
   6   4   5        127.96        108.45        20.65 o                         
   7   4   5        148.33        151.97        34.60 o                         
  -8   5   5         54.95         63.49        20.07 o                         
  -7   5   5         74.96         99.68        16.16 o                         
  -6   5   5         79.82         85.98        12.95 o                         
  -5   5   5          9.11         10.35         9.23 o                         
  -4   5   5        202.91        214.78        11.30 o                         
  -3   5   5         45.07         41.04         7.49 o                         
  -2   5   5       1597.76       1583.88        21.59 o                         
  -1   5   5          1.01          3.89         8.09 o                         
   0   5   5       1532.16       1797.78        19.68 o                         
   1   5   5        424.55        439.03        12.84 o                         
   2   5   5        679.81        668.03        15.12 o                         
   3   5   5          2.51         -7.43        12.67 o                         
   4   5   5         28.26         28.87        15.35 o                         
   5   5   5          0.81         -6.21        20.17 o                         
   6   5   5          7.72        -21.49        21.49 o                         
   7   5   5         39.28         68.82        36.74 o                         
  -8   6   5         18.57          0.02        16.08 o                         
  -7   6   5         44.91         61.11        13.15 o                         
  -6   6   5        395.65        427.99        19.14 o                         
  -5   6   5          3.47         -6.61        10.94 o                         
  -4   6   5        469.07        440.67        16.27 o                         
  -3   6   5          3.25         -0.42         9.04 o                         
  -2   6   5        629.39        605.64        16.39 o                         
  -1   6   5         66.74         69.30         9.79 o                         
   0   6   5       1187.08       1172.88        18.84 o                         
   1   6   5       2269.03       2309.59        24.96 o                         
   2   6   5         10.34         11.75         8.33 o                         
   3   6   5         21.19         21.87        14.03 o                         
   4   6   5         45.30         35.99        16.89 o                         
   5   6   5        535.61        533.22        26.13 o                         
   6   6   5         23.56        -11.97        22.91 o                         
  -8   7   5        220.88        209.45        20.67 o                         
  -7   7   5         14.59         17.32        14.66 o                         
  -6   7   5         95.71        120.37        16.60 o                         
  -5   7   5        176.43        167.99        14.10 o                         
  -4   7   5         38.91         32.58        11.19 o                         
  -3   7   5        125.17        123.14        11.43 o                         
  -2   7   5        384.57        372.33        15.36 o                         
  -1   7   5       1260.29       1268.12        22.93 o                         
   0   7   5        166.21        160.53        10.42 o                         
   1   7   5          3.21          8.81         9.50 o                         
   2   7   5        112.16        107.48        11.84 o                         
   3   7   5        214.17        227.68        18.15 o                         
   4   7   5         23.12         17.00        17.15 o                         
   5   7   5        152.89        131.33        20.80 o                         
   6   7   5          6.85        -31.99        31.99 o                         
  -7   8   5          4.40          8.01        15.15 o                         
  -6   8   5        130.90        129.35        15.94 o                         
  -5   8   5        161.26        145.98        16.96 o                         
  -4   8   5         53.06         60.82        12.18 o                         
  -3   8   5       1469.76       1391.30        26.37 o                         
  -2   8   5         10.41          9.74        10.72 o                         
  -1   8   5         12.23         18.92        10.42 o                         
   0   8   5        198.67        196.98        12.86 o                         
   1   8   5        683.79        676.45        19.44 o                         
   2   8   5         50.02         52.13        13.47 o                         
   3   8   5        199.53        191.84        21.08 o                         
   4   8   5          2.51         -7.60        19.79 o                         
   5   8   5         34.16         62.19        23.28 o                         
  -7   9   5         46.41         47.10        17.96 o                         
  -6   9   5         78.14         87.05        17.85 o                         
  -5   9   5       1099.70       1081.43        34.78 o                         
  -4   9   5        313.55        316.37        24.27 o                         
  -3   9   5        132.38        141.41        16.22 o                         
  -2   9   5         82.61         79.86        12.64 o                         
  -1   9   5        106.52        120.42        13.16 o                         
   0   9   5         41.31         39.06        12.57 o                         
   1   9   5        107.53        114.60        13.72 o                         
   2   9   5          0.57         21.39        14.36 o                         
   3   9   5         11.13          2.43        18.54 o                         
   4   9   5        525.08        469.82        28.85 o                         
   5   9   5         43.94          9.02        33.79 o                         
  -7  10   5        116.95        121.12        20.13 o                         
  -6  10   5         76.40         57.67        18.14 o                         
  -5  10   5         76.54         74.31        20.98 o                         
  -4  10   5        533.60        518.79        24.21 o                         
  -3  10   5          0.83          9.57        15.34 o                         
  -2  10   5        437.52        457.89        21.43 o                         
  -1  10   5         79.90        103.70        13.94 o                         
   0  10   5         75.13         79.83        13.87 o                         
   1  10   5         53.78         50.82        15.72 o                         
   2  10   5        318.34        289.05        25.52 o                         
   3  10   5         23.85         37.12        20.77 o                         
   4  10   5          8.57          8.57        45.48 o                         
   5  10   5         18.87        -24.14        43.27 o                         
  -7  11   5          7.45          6.63        20.81 o                         
  -6  11   5        136.17        132.17        33.27 o                         
  -5  11   5        299.29        277.68        21.23 o                         
  -4  11   5        128.34        123.77        17.19 o                         
  -3  11   5         92.03         87.06        17.53 o                         
  -2  11   5         17.06         20.16        16.15 o                         
  -1  11   5          2.44         10.23        15.75 o                         
   0  11   5        449.51        410.58        21.43 o                         
   1  11   5          5.74         38.01        16.19 o                         
   2  11   5         17.89         64.56        21.72 o                         
   3  11   5        224.48        261.92        29.80 o                         
   4  11   5         16.50          3.40        32.78 o                         
  -6  12   5        180.63        186.86        21.92 o                         
  -5  12   5         35.75         49.30        21.39 o                         
  -4  12   5          0.88         21.32        18.53 o                         
  -3  12   5          1.64          5.69        17.05 o                         
  -2  12   5        424.39        434.04        20.68 o                         
  -1  12   5         49.96         76.84        15.23 o                         
   0  12   5         84.75         98.72        32.49 o                         
   1  12   5          1.94         22.96        19.48 o                         
   2  12   5         67.69        103.74        24.00 o                         
   3  12   5          9.02         24.53        23.55 o                         
  -6  13   5         76.52         57.94        21.45 o                         
  -5  13   5          5.43          6.08        20.82 o                         
  -4  13   5        205.32        191.03        20.80 o                         
  -3  13   5          0.15         13.31        16.22 o                         
  -2  13   5         14.46         41.99        15.89 o                         
  -1  13   5          0.07         24.36        16.22 o                         
   0  13   5         29.56         69.26        24.07 o                         
   1  13   5        244.20        270.12        27.47 o                         
   2  13   5        152.62        215.29        32.19 o                         
   3  13   5         85.68        145.66        36.64 o                         
  -5  14   5         12.03         -0.40        19.48 o                         
  -4  14   5         62.89         82.39        19.80 o                         
  -3  14   5          0.65         29.14        20.09 o                         
  -2  14   5          0.60         18.63        16.58 o                         
  -1  14   5          9.86         49.84        33.01 o                         
   0  14   5         52.25        116.62        38.24 o                         
   1  14   5        394.97        501.82        76.48 o                         
   2  14   5        505.23        561.30        53.73 o                         
  -4  15   5         13.70         20.49        19.98 o                         
  -3  15   5          5.85         24.40        33.82 o                         
  -2  15   5         91.05         98.56        24.33 o                         
  -1  15   5         56.84        154.68        60.97 o                         
   0  15   5         19.87         91.28        37.55 o                         
   1  15   5        186.14        265.53        33.72 o                         
  -2  16   5          0.39         77.67        37.73 o                         
  -1 -17   6         10.42         68.34        79.23 o                         
   0 -17   6         84.59        171.39        40.15 o                         
   1 -17   6         13.25         81.20        35.43 o                         
   2 -17   6        326.81        316.60        29.13 o                         
   3 -17   6          4.25         11.28        28.40 o                         
   4 -17   6        534.19        607.42        59.39 o                         
  -2 -16   6          1.89         66.75        37.46 o                         
  -1 -16   6        221.38        231.44        35.36 o                         
   0 -16   6        538.78        711.76        71.31 o                         
   1 -16   6          1.00         28.12        36.98 o                         
   2 -16   6        137.13        137.34        34.48 o                         
   3 -16   6         65.60         60.78        22.22 o                         
   4 -16   6        333.28        354.24        45.96 o                         
   5 -16   6        122.97        133.78        22.79 o                         
  -3 -15   6          2.09         25.76        44.88 o                         
  -2 -15   6        929.76        998.78        50.91 o                         
  -1 -15   6         91.13        124.13        31.96 o                         
   0 -15   6        446.03        502.46        29.06 o                         
   1 -15   6         28.79         38.81        17.31 o                         
   2 -15   6          1.59         30.58        29.42 o                         
   3 -15   6        190.30        160.65        27.14 o                         
   4 -15   6         48.52         99.77        19.68 o                         
   5 -15   6        298.25        303.52        27.87 o                         
  -3 -14   6         12.94         34.21        51.76 o                         
  -2 -14   6        598.68        628.16        57.30 o                         
  -1 -14   6        102.16        127.44        22.62 o                         
   0 -14   6         56.99         75.98        16.11 o                         
   1 -14   6        155.59        166.41        19.23 o                         
   2 -14   6         39.68         31.70        16.48 o                         
   3 -14   6        298.76        273.16        21.41 o                         
   4 -14   6          0.63         17.38        16.34 o                         
   5 -14   6          9.21          6.25        19.10 o                         
   6 -14   6         39.86         38.78        20.59 o                         
  -4 -13   6         34.51         25.51        33.90 o                         
  -3 -13   6          1.19         25.01        23.16 o                         
  -2 -13   6         74.64         90.16        29.42 o                         
  -1 -13   6        445.94        422.67        28.63 o                         
   0 -13   6        178.21        183.69        15.35 o                         
   1 -13   6        703.57        707.84        23.72 o                         
   2 -13   6        404.30        369.04        21.31 o                         
   3 -13   6         24.01         13.12        18.08 o                         
   4 -13   6         29.43         27.10        15.81 o                         
   5 -13   6        116.52        177.52        19.17 o                         
   6 -13   6          8.57        -14.16        19.97 o                         
  -5 -12   6          0.09         -5.70        32.60 o                         
  -4 -12   6          0.30         46.46        36.91 o                         
  -3 -12   6        217.46        265.25        27.00 o                         
  -2 -12   6        532.80        521.21        24.00 o                         
  -1 -12   6        134.43        155.20        16.83 o                         
   0 -12   6          6.01         13.94        11.84 o                         
   1 -12   6         99.59        112.49        13.22 o                         
   2 -12   6         67.64         62.99        15.48 o                         
   3 -12   6        345.31        323.80        20.50 o                         
   4 -12   6        311.68        317.08        19.46 o                         
   5 -12   6         70.30         76.31        17.08 o                         
   6 -12   6          0.42         16.87        21.90 o                         
   7 -12   6          0.21        -23.41        23.41 o                         
  -5 -11   6        177.56        165.52        25.05 o                         
  -4 -11   6          2.04         34.62        30.75 o                         
  -3 -11   6        182.77        176.36        19.92 o                         
  -2 -11   6         76.10         75.85        15.90 o                         
  -1 -11   6        181.59        182.05        14.79 o                         
   0 -11   6         48.97         41.81        11.51 o                         
   1 -11   6        887.98        798.27        21.74 o                         
   2 -11   6        198.48        210.63        16.97 o                         
   3 -11   6        303.45        298.15        17.14 o                         
   4 -11   6         82.07        110.80        15.65 o                         
   5 -11   6         35.57          2.54        15.09 o                         
   6 -11   6        301.93        322.23        25.37 o                         
   7 -11   6         43.14         48.81        22.20 o                         
  -6 -10   6        237.93        247.63        53.58 o                         
  -5 -10   6        208.84        182.22        26.23 o                         
  -4 -10   6         13.24         36.98        18.43 o                         
  -3 -10   6        208.22        221.28        19.90 o                         
  -2 -10   6         27.73         43.06        14.49 o                         
  -1 -10   6        237.16        223.59        12.65 o                         
   0 -10   6        865.74        843.86        19.28 o                         
   1 -10   6        574.21        518.69        17.49 o                         
   2 -10   6          9.10         12.92         9.73 o                         
   3 -10   6          1.07          0.31        12.01 o                         
   4 -10   6        674.46        717.66        24.69 o                         
   5 -10   6         63.65         98.93        16.16 o                         
   6 -10   6         59.57         45.56        19.55 o                         
   7 -10   6        274.04        324.61        26.40 o                         
  -6  -9   6        245.39        272.73        29.27 o                         
  -5  -9   6        179.13        226.47        36.38 o                         
  -4  -9   6         16.86         36.50        17.42 o                         
  -3  -9   6       1820.29       1700.37        35.91 o                         
  -2  -9   6        665.38        611.30        23.53 o                         
  -1  -9   6        125.55        116.47        10.38 o                         
   0  -9   6         22.69         29.65         8.82 o                         
   1  -9   6         65.74         62.67         8.79 o                         
   2  -9   6        627.78        608.92        19.87 o                         
   3  -9   6        476.57        492.48        18.46 o                         
   4  -9   6         53.92         44.42        13.19 o                         
   5  -9   6          0.13        -13.59        13.59 o                         
   6  -9   6        114.70        129.41        20.71 o                         
   7  -9   6        236.87        252.86        24.99 o                         
  -6  -8   6          3.24         16.50        33.14 o                         
  -5  -8   6        219.42        210.88        23.79 o                         
  -4  -8   6       1032.06        951.29        31.63 o                         
  -3  -8   6        250.35        266.16        18.52 o                         
  -2  -8   6         22.29         20.24         9.89 o                         
  -1  -8   6         68.29         62.26         8.83 o                         
   0  -8   6        705.44        689.90        16.92 o                         
   1  -8   6        943.32        935.63        15.70 o                         
   2  -8   6        338.72        344.96        10.52 o                         
   3  -8   6        473.94        478.12        15.68 o                         
   4  -8   6        180.94        178.45        14.44 o                         
   5  -8   6         10.24          7.36        13.50 o                         
   6  -8   6         53.82         63.37        18.89 o                         
   7  -8   6        480.62        476.28        31.26 o                         
   8  -8   6         73.51         80.75        50.54 o                         
  -7  -7   6        134.09        156.23        65.52 o                         
  -6  -7   6        137.10        168.92        24.51 o                         
  -5  -7   6         80.75        104.99        19.27 o                         
  -4  -7   6          4.27        -15.34        15.34 o                         
  -3  -7   6         64.15         63.53        11.06 o                         
  -2  -7   6        766.78        763.32        18.75 o                         
  -1  -7   6        494.15        484.74        12.00 o                         
   0  -7   6        992.34        937.44        15.10 o                         
   1  -7   6        417.79        407.09        11.72 o                         
   2  -7   6         94.30         80.82         8.72 o                         
   3  -7   6        406.95        405.28        14.39 o                         
   4  -7   6          7.78          6.39        10.00 o                         
   5  -7   6          0.16         -9.43        11.27 o                         
   6  -7   6        405.04        461.87        28.51 o                         
   7  -7   6         39.33         72.03        31.74 o                         
   8  -7   6         99.99        137.82        32.11 o                         
  -7  -6   6         18.08         38.13        30.92 o                         
  -6  -6   6        166.56        146.34        33.16 o                         
  -5  -6   6          1.19         15.36        16.82 o                         
  -4  -6   6        395.07        395.88        20.71 o                         
  -3  -6   6        523.30        526.33        17.16 o                         
  -2  -6   6        462.76        415.82        14.80 o                         
  -1  -6   6         55.86         54.81         6.37 o                         
   0  -6   6         44.73         58.68         7.17 o                         
   1  -6   6        207.29        197.18         8.27 o                         
   2  -6   6         41.67         54.60         8.33 o                         
   3  -6   6        435.17        424.42        14.34 o                         
   4  -6   6        381.33        359.71        14.44 o                         
   5  -6   6         24.07         19.15        15.35 o                         
   6  -6   6         53.57         70.75        19.57 o                         
   7  -6   6         73.90        117.70        22.15 o                         
   8  -6   6        206.13        167.20        32.29 o                         
  -7  -5   6          7.05         21.12        41.68 o                         
  -6  -5   6        164.93        192.75        21.05 o                         
  -5  -5   6        287.72        285.57        20.45 o                         
  -4  -5   6        318.01        314.47        18.56 o                         
  -3  -5   6        257.87        257.96        12.44 o                         
  -2  -5   6        116.73        114.27        10.57 o                         
  -1  -5   6         25.62         19.62         6.85 o                         
   0  -5   6          2.14          4.94         6.53 o                         
   1  -5   6         60.20         61.21         6.80 o                         
   2  -5   6        735.75        710.14        15.31 o                         
   3  -5   6          2.60         -4.02         7.64 o                         
   4  -5   6         29.15         31.65        10.04 o                         
   5  -5   6         72.52         60.73        15.07 o                         
   6  -5   6        371.80        384.49        21.83 o                         
   7  -5   6         28.54         14.62        22.57 o                         
   8  -5   6         27.87        -31.44        31.44 o                         
  -7  -4   6         46.97         -6.33        22.40 o                         
  -6  -4   6        209.02        162.75        20.11 o                         
  -5  -4   6         16.70          3.23        15.03 o                         
  -4  -4   6         37.73         39.05        10.73 o                         
  -3  -4   6          0.08         -1.02         8.71 o                         
  -2  -4   6         54.95         49.07         8.82 o                         
  -1  -4   6         82.79        125.67         7.77 o                         
   0  -4   6       2012.96       2106.06        22.11 o                         
   1  -4   6         14.98         24.42         6.56 o                         
   2  -4   6        976.58        977.59        18.07 o                         
   3  -4   6         63.82         62.46         8.67 o                         
   4  -4   6        800.09        789.22        18.97 o                         
   5  -4   6        141.16        154.33        16.34 o                         
   6  -4   6         41.70         47.80        16.49 o                         
   7  -4   6         46.20         82.91        24.06 o                         
   8  -4   6        211.12        241.60        30.16 o                         
  -7  -3   6        140.11        113.13        26.29 o                         
  -6  -3   6          2.78        -15.85        16.21 o                         
  -5  -3   6          2.52         -9.77        14.30 o                         
  -4  -3   6         58.68         61.85        10.85 o                         
  -3  -3   6       2442.98       2479.54        28.93 o                         
  -2  -3   6        347.08        351.72        13.29 o                         
  -1  -3   6          0.88          3.29         9.32 o                         
   0  -3   6        205.26        241.63         8.12 o                         
   1  -3   6         58.63         51.64         6.77 o                         
   2  -3   6        740.54        676.97        15.54 o                         
   3  -3   6         81.26         95.93         6.81 o                         
   4  -3   6        140.98        130.15         8.69 o                         
   5  -3   6          9.35         15.53        13.96 o                         
   6  -3   6        132.73        161.58        18.60 o                         
   7  -3   6        298.39        371.69        29.90 o                         
   8  -3   6         47.75         37.15        24.99 o                         
  -8  -2   6         16.31        -25.06        37.86 o                         
  -7  -2   6         88.82         33.26        20.56 o                         
  -6  -2   6        153.22        118.11        19.57 o                         
  -5  -2   6        236.01        258.00        14.92 o                         
  -4  -2   6        249.10        266.52        13.19 o                         
  -3  -2   6        414.26        451.14        14.92 o                         
  -2  -2   6         66.34         58.02         6.49 o                         
  -1  -2   6        397.75        436.13        11.99 o                         
   0  -2   6       1313.18       1318.24        16.31 o                         
   1  -2   6        308.67        340.38        10.29 o                         
   2  -2   6        358.23        381.18        11.55 o                         
   3  -2   6         38.35         44.98         8.22 o                         
   4  -2   6        123.76        125.34        10.93 o                         
   5  -2   6        799.53        818.14        26.77 o                         
   6  -2   6        105.06         97.22        22.24 o                         
   7  -2   6         47.46         33.57        28.52 o                         
   8  -2   6         28.48        -29.39        30.73 o                         
  -8  -1   6          0.91        -25.16        35.93 o                         
  -7  -1   6        247.26        259.19        34.84 o                         
  -6  -1   6         46.82         56.04        17.98 o                         
  -5  -1   6         58.80         62.48        12.15 o                         
  -4  -1   6         32.05         27.32         7.06 o                         
  -3  -1   6        390.42        369.54        13.16 o                         
  -2  -1   6       1606.73       1583.61        21.05 o                         
  -1  -1   6         85.78        107.06         7.89 o                         
   0  -1   6      13002.16      14125.01       119.74 o                         
   1  -1   6        924.40        909.03        17.68 o                         
   2  -1   6       1405.64       1363.58        19.48 o                         
   3  -1   6       1239.61       1166.55        19.63 o                         
   4  -1   6        534.82        529.47        17.19 o                         
   5  -1   6        278.16        287.22        15.37 o                         
   6  -1   6         18.92         -3.14        21.36 o                         
   7  -1   6        194.44        183.59        30.91 o                         
   8  -1   6          0.22        -55.98        55.98 o                         
  -8   0   6        606.67        666.99        65.05 o                         
  -7   0   6         19.14         34.31        22.45 o                         
  -6   0   6        374.49        344.74        20.34 o                         
  -5   0   6        125.42        107.25        12.89 o                         
  -4   0   6       2020.80       1972.10        23.86 o                         
  -3   0   6        178.78        178.81         8.54 o                         
  -2   0   6       1620.32       1662.31        21.79 o                         
  -1   0   6         27.74         42.45         7.53 o                         
   0   0   6       1468.26       1542.04        16.67 o                         
   1   0   6        725.14        692.94        13.28 o                         
   2   0   6          1.20         -0.98         7.87 o                         
   3   0   6         75.01         83.72         9.22 o                         
   4   0   6        107.33        110.64        13.16 o                         
   5   0   6          9.27         13.66        14.93 o                         
   6   0   6          0.61         -4.24        21.80 o                         
   7   0   6        132.82        117.81        24.37 o                         
  -8   1   6        260.25        319.35        39.86 o                         
  -7   1   6         66.17         60.66        19.47 o                         
  -6   1   6       1157.12       1089.52        28.12 o                         
  -5   1   6          5.67         10.83         9.35 o                         
  -4   1   6        799.82        799.35        16.57 o                         
  -3   1   6        115.28        124.58         8.15 o                         
  -2   1   6        380.11        409.45        12.69 o                         
  -1   1   6       1067.39       1081.33        17.71 o                         
   0   1   6        209.78        200.92         8.94 o                         
   1   1   6       1331.17       1293.90        18.75 o                         
   2   1   6          0.75         -8.17         8.17 o                         
   3   1   6         22.90         16.82         8.97 o                         
   4   1   6         69.46         60.23        11.27 o                         
   5   1   6       1662.35       1618.87        37.10 o                         
   6   1   6        157.70        162.04        23.45 o                         
   7   1   6         16.40         -7.64        22.90 o                         
  -8   2   6        230.58        268.94        21.39 o                         
  -7   2   6         83.85         91.39        19.37 o                         
  -6   2   6       1322.71       1310.45        28.26 o                         
  -5   2   6        138.80        153.18        11.70 o                         
  -4   2   6         31.73         30.23         7.94 o                         
  -3   2   6        402.40        378.82        10.62 o                         
  -2   2   6         71.40         89.84        11.15 o                         
  -1   2   6       1267.55       1225.06        27.63 o                         
   0   2   6        199.14        201.50         9.10 o                         
   1   2   6        430.83        434.14        10.97 o                         
   2   2   6         30.77         15.74         8.83 o                         
   3   2   6        318.35        323.97        14.03 o                         
   4   2   6         46.15         54.72        14.60 o                         
   5   2   6        196.43        191.19        18.39 o                         
   6   2   6         78.87         77.71        18.74 o                         
   7   2   6          0.40          0.21        23.65 o                         
  -8   3   6         51.13         71.96        21.94 o                         
  -7   3   6         52.70         58.62        15.31 o                         
  -6   3   6         34.24          4.92        13.55 o                         
  -5   3   6       1930.44       1891.87        26.20 o                         
  -4   3   6         88.25         98.15         9.43 o                         
  -3   3   6        845.46        829.67        15.15 o                         
  -2   3   6        171.01        181.42         8.64 o                         
  -1   3   6        177.71        180.56         8.59 o                         
   0   3   6        155.21        163.96        10.05 o                         
   1   3   6        592.71        646.06        17.33 o                         
   2   3   6         48.99         37.12         7.20 o                         
   3   3   6        409.34        414.04        15.87 o                         
   4   3   6          6.22         -1.69        14.88 o                         
   5   3   6          0.92          0.09        15.91 o                         
   6   3   6        304.13        284.39        22.69 o                         
   7   3   6         19.86        -24.58        24.58 o                         
  -8   4   6          6.12          4.34        17.46 o                         
  -7   4   6        304.49        310.06        19.22 o                         
  -6   4   6         59.26         82.10        12.89 o                         
  -5   4   6        107.20        117.81        11.56 o                         
  -4   4   6         33.43         39.91         8.58 o                         
  -3   4   6        109.94        120.05         9.77 o                         
  -2   4   6          4.73          0.22         7.72 o                         
  -1   4   6         60.16         65.76         8.83 o                         
   0   4   6        272.07        255.37         9.58 o                         
   1   4   6         75.85         90.01         8.63 o                         
   2   4   6         83.67         86.05         8.51 o                         
   3   4   6        274.11        274.27        13.32 o                         
   4   4   6        813.71        789.50        27.84 o                         
   5   4   6        195.18        183.26        19.56 o                         
   6   4   6        109.73        104.09        29.15 o                         
   7   4   6         15.84        -11.05        31.57 o                         
  -8   5   6          4.34        -18.97        18.97 o                         
  -7   5   6        163.39        195.73        18.11 o                         
  -6   5   6         16.65         25.49        13.37 o                         
  -5   5   6          2.90          8.04        12.01 o                         
  -4   5   6        189.89        181.71        12.37 o                         
  -3   5   6          7.57          8.40         8.89 o                         
  -2   5   6        574.14        560.41        15.63 o                         
  -1   5   6        225.30        248.31        11.02 o                         
   0   5   6        683.62        728.17        14.16 o                         
   1   5   6         24.33         27.61         7.84 o                         
   2   5   6        412.72        407.27        13.36 o                         
   3   5   6         72.26         74.34        15.97 o                         
   4   5   6         83.83         77.43        16.57 o                         
   5   5   6         24.99          2.83        17.29 o                         
   6   5   6         14.65          4.04        27.79 o                         
  -8   6   6          2.12          8.43        17.15 o                         
  -7   6   6          5.66          8.31        15.85 o                         
  -6   6   6         90.99         83.50        17.87 o                         
  -5   6   6        392.55        404.06        18.23 o                         
  -4   6   6        255.98        251.93        14.08 o                         
  -3   6   6          0.92          8.16         9.76 o                         
  -2   6   6        106.61        108.52        10.12 o                         
  -1   6   6          4.09          8.20        11.55 o                         
   0   6   6       1008.54        911.65        15.72 o                         
   1   6   6        124.69        125.37         9.83 o                         
   2   6   6        399.29        364.04        14.54 o                         
   3   6   6          0.36          2.46        14.13 o                         
   4   6   6         14.41          4.93        16.34 o                         
   5   6   6        340.44        363.23        24.25 o                         
   6   6   6          9.81          2.48        23.08 o                         
  -8   7   6        136.85        151.36        47.55 o                         
  -7   7   6          7.56         15.60        14.84 o                         
  -6   7   6        304.53        320.72        19.90 o                         
  -5   7   6         10.53         25.48        13.24 o                         
  -4   7   6        156.31        170.32        13.70 o                         
  -3   7   6          2.86          1.92        10.29 o                         
  -2   7   6         55.87         59.44        10.51 o                         
  -1   7   6        326.47        334.31        14.70 o                         
   0   7   6        100.06        102.29        10.56 o                         
   1   7   6         12.31          4.31         9.04 o                         
   2   7   6         61.70         66.21        11.90 o                         
   3   7   6        399.34        404.08        21.24 o                         
   4   7   6          4.64        -16.69        16.69 o                         
   5   7   6        169.99        149.63        21.95 o                         
   6   7   6          2.20         -3.92        28.14 o                         
  -7   8   6          3.69         15.76        15.45 o                         
  -6   8   6          0.51          2.15        15.59 o                         
  -5   8   6        210.19        190.45        17.95 o                         
  -4   8   6        174.40        178.65        14.61 o                         
  -3   8   6         50.43         46.79        11.67 o                         
  -2   8   6        981.78        907.28        23.22 o                         
  -1   8   6         73.30         75.90        12.31 o                         
   0   8   6         70.85         93.23        12.82 o                         
   1   8   6        684.33        760.12        21.38 o                         
   2   8   6          4.58         14.05        16.48 o                         
   3   8   6        220.34        235.46        19.74 o                         
   4   8   6        154.29        137.74        20.31 o                         
   5   8   6          0.03        -23.47        26.27 o                         
  -7   9   6          9.40          7.03        16.14 o                         
  -6   9   6        410.00        429.48        25.99 o                         
  -5   9   6        123.75        121.96        17.63 o                         
  -4   9   6        181.48        143.27        18.83 o                         
  -3   9   6        213.69        176.18        17.34 o                         
  -2   9   6        202.54        211.12        15.22 o                         
  -1   9   6        805.46        800.45        23.83 o                         
   0   9   6         12.99         20.37        12.80 o                         
   1   9   6        484.50        517.12        20.54 o                         
   2   9   6          0.70         10.37        22.25 o                         
   3   9   6        183.60        161.62        22.95 o                         
   4   9   6        116.78        114.04        31.67 o                         
   5   9   6         15.23        -35.14        36.45 o                         
  -7  10   6        104.83        126.12        20.55 o                         
  -6  10   6         42.26         64.91        25.86 o                         
  -5  10   6        163.33        152.78        21.03 o                         
  -4  10   6          8.59         11.19        17.32 o                         
  -3  10   6         90.63         77.15        17.16 o                         
  -2  10   6         43.23         43.36        15.56 o                         
  -1  10   6        193.13        207.76        16.06 o                         
   0  10   6         11.31          4.72        13.12 o                         
   1  10   6          2.21          8.77        15.62 o                         
   2  10   6         12.58         17.19        21.22 o                         
   3  10   6          2.90         14.58        22.51 o                         
   4  10   6        610.02        561.07        34.88 o                         
  -6  11   6         26.67          2.89        18.39 o                         
  -5  11   6        107.40        106.51        18.82 o                         
  -4  11   6         14.75         -8.98        18.38 o                         
  -3  11   6        625.38        580.63        33.70 o                         
  -2  11   6         45.84         58.16        16.88 o                         
  -1  11   6         97.93         61.49        17.14 o                         
   0  11   6        302.21        338.07        20.88 o                         
   1  11   6          0.23         33.10        16.87 o                         
   2  11   6        408.55        382.90        29.42 o                         
   3  11   6          2.66          7.23        37.05 o                         
   4  11   6         68.29        108.43        43.14 o                         
  -6  12   6         12.52          7.89        19.36 o                         
  -5  12   6         75.01         36.50        27.76 o                         
  -4  12   6          4.34         13.97        17.32 o                         
  -3  12   6          2.33         10.54        19.03 o                         
  -2  12   6        212.56        235.83        21.11 o                         
  -1  12   6         30.74         35.96        17.36 o                         
   0  12   6        277.33        290.29        24.77 o                         
   1  12   6          6.53         82.73        26.86 o                         
   2  12   6          1.12         21.07        24.65 o                         
   3  12   6          2.73         46.88        24.68 o                         
  -5  13   6         35.53         18.92        28.54 o                         
  -4  13   6        222.49        246.84        22.25 o                         
  -3  13   6          1.30         28.80        17.49 o                         
  -2  13   6        585.94        604.21        41.50 o                         
  -1  13   6          0.95         47.57        15.75 o                         
   0  13   6          0.28         43.20        25.92 o                         
   1  13   6         12.32         76.25        28.18 o                         
   2  13   6          6.47         96.26        29.02 o                         
  -5  14   6          1.85        -29.56        29.56 o                         
  -4  14   6         79.80         73.10        20.12 o                         
  -3  14   6          6.43         25.80        18.82 o                         
  -2  14   6         51.76         80.36        19.18 o                         
  -1  14   6        322.31        385.85        49.59 o                         
   0  14   6         30.13         85.47        27.56 o                         
   1  14   6        610.27        690.34        54.37 o                         
  -3  15   6         11.27         12.41        19.05 o                         
  -2  15   6        378.65        384.24        34.24 o                         
  -1  15   6        287.86        351.26        63.90 o                         
   0  15   6         78.63        155.67        48.94 o                         
  -1 -17   7          0.32        189.46        72.56 o                         
   0 -17   7          7.67         91.23        45.59 o                         
   1 -17   7         10.02         75.97        38.16 o                         
   2 -17   7        197.51        187.48        25.39 o                         
   3 -17   7         40.75         70.20        27.69 o                         
   4 -17   7        205.00        246.49        47.94 o                         
  -2 -16   7         48.29        121.72        53.37 o                         
  -1 -16   7         40.48         93.16        25.60 o                         
   0 -16   7        181.50        307.56        34.22 o                         
   1 -16   7         48.07        101.30        39.60 o                         
   2 -16   7        154.16        192.96        35.68 o                         
   3 -16   7         44.92         55.41        34.06 o                         
   4 -16   7         19.13         71.30        20.01 o                         
   5 -16   7         52.25         87.86        24.59 o                         
  -3 -15   7         44.23         62.21        30.26 o                         
  -2 -15   7         76.21        147.15        44.79 o                         
  -1 -15   7         63.42        128.88        35.80 o                         
   0 -15   7        376.84        429.59        35.18 o                         
   1 -15   7          8.02         35.95        19.54 o                         
   2 -15   7         20.09         17.99        25.06 o                         
   3 -15   7         62.21         78.77        19.53 o                         
   4 -15   7          8.28         -9.80        18.19 o                         
   5 -15   7        160.86        172.11        29.79 o                         
  -3 -14   7          1.39         10.45        29.65 o                         
  -2 -14   7        221.13        256.90        40.26 o                         
  -1 -14   7        583.61        625.84        40.29 o                         
   0 -14   7         22.64         57.32        16.21 o                         
   1 -14   7          0.69         44.79        16.62 o                         
   2 -14   7        321.52        313.84        21.63 o                         
   3 -14   7        335.44        360.86        20.65 o                         
   4 -14   7         19.01         18.30        20.43 o                         
   5 -14   7          4.82        -11.40        17.31 o                         
   6 -14   7          0.02        -16.25        24.02 o                         
  -4 -13   7        406.76        454.57        38.57 o                         
  -3 -13   7          0.01         12.46        31.69 o                         
  -2 -13   7         92.92        100.98        25.16 o                         
  -1 -13   7       1040.22       1045.97        38.81 o                         
   0 -13   7          7.27          2.20        14.24 o                         
   1 -13   7        365.77        377.12        20.99 o                         
   2 -13   7        210.71        169.25        18.50 o                         
   3 -13   7          8.62         13.51        14.62 o                         
   4 -13   7         29.65         45.36        15.86 o                         
   5 -13   7        155.12        164.47        19.53 o                         
   6 -13   7        108.60        123.21        23.44 o                         
  -5 -12   7          6.07         70.84        50.50 o                         
  -4 -12   7          0.52         21.69        28.14 o                         
  -3 -12   7        102.73        115.39        19.50 o                         
  -2 -12   7         23.96         22.16        18.60 o                         
  -1 -12   7        426.86        444.59        21.86 o                         
   0 -12   7          0.09          6.93        12.02 o                         
   1 -12   7         10.17         24.48        12.39 o                         
   2 -12   7        128.78        149.68        15.28 o                         
   3 -12   7        463.47        408.20        19.91 o                         
   4 -12   7         66.12         82.09        17.33 o                         
   5 -12   7        121.76        115.18        18.25 o                         
   6 -12   7         42.64         49.59        24.09 o                         
   7 -12   7          6.46          0.79        29.61 o                         
  -5 -11   7        341.33        398.10        39.51 o                         
  -4 -11   7         85.02         80.40        20.17 o                         
  -3 -11   7        427.74        430.35        23.99 o                         
  -2 -11   7          0.05         10.86        14.73 o                         
  -1 -11   7         12.76         12.13        12.68 o                         
   0 -11   7          0.68          3.24        11.11 o                         
   1 -11   7        307.96        303.56        15.17 o                         
   2 -11   7       1354.39       1226.43        26.46 o                         
   3 -11   7        135.63        120.03        14.92 o                         
   4 -11   7          0.42          9.57        14.30 o                         
   5 -11   7         22.17         10.69        15.59 o                         
   6 -11   7        687.11        688.52        31.56 o                         
   7 -11   7        149.85        155.96        24.71 o                         
  -5 -10   7        127.28        127.52        35.28 o                         
  -4 -10   7        212.07        183.28        27.20 o                         
  -3 -10   7         14.49         13.74        16.24 o                         
  -2 -10   7         22.34         17.06        14.07 o                         
  -1 -10   7        118.09         94.67        13.05 o                         
   0 -10   7        432.27        434.07        13.82 o                         
   1 -10   7         48.25         63.56         9.92 o                         
   2 -10   7        186.47        189.92        14.70 o                         
   3 -10   7         11.16         19.50        12.57 o                         
   4 -10   7        396.25        388.63        18.82 o                         
   5 -10   7          5.48         -0.50        14.85 o                         
   6 -10   7        232.63        214.23        23.41 o                         
   7 -10   7          0.94         14.33        24.95 o                         
  -6  -9   7        287.28        339.54        53.39 o                         
  -5  -9   7          0.49        -10.15        19.24 o                         
  -4  -9   7          0.02        -18.10        18.10 o                         
  -3  -9   7         77.58         79.13        16.68 o                         
  -2  -9   7        611.39        607.48        19.86 o                         
  -1  -9   7         53.57         54.77         8.50 o                         
   0  -9   7         10.87         14.94         7.98 o                         
   1  -9   7         21.06         22.22         8.00 o                         
   2  -9   7       2538.09       2300.66        29.18 o                         
   3  -9   7        225.62        249.93        15.21 o                         
   4  -9   7        994.69        908.56        24.94 o                         
   5  -9   7          4.51         39.10        14.85 o                         
   6  -9   7          8.48         22.10        19.49 o                         
   7  -9   7        207.12        219.72        28.16 o                         
  -6  -8   7        173.22        157.30        42.83 o                         
  -5  -8   7         56.59         47.09        19.25 o                         
  -4  -8   7       1251.87       1120.06        33.75 o                         
  -3  -8   7         10.53         -1.88        14.23 o                         
  -2  -8   7          8.94          2.23        10.19 o                         
  -1  -8   7        100.46        109.94         8.18 o                         
   0  -8   7        860.67        818.10        15.46 o                         
   1  -8   7        244.47        255.19         9.87 o                         
   2  -8   7        299.42        300.05        12.80 o                         
   3  -8   7          5.86         -3.20        10.70 o                         
   4  -8   7         43.34         67.27        13.06 o                         
   5  -8   7        866.30        724.68        29.23 o                         
   6  -8   7        124.00        112.91        23.80 o                         
   7  -8   7        112.83        176.21        53.40 o                         
  -7  -7   7        205.06        190.24        45.09 o                         
  -6  -7   7        129.42        114.78        24.61 o                         
  -5  -7   7          6.48          4.14        18.26 o                         
  -4  -7   7          8.17         10.07        15.68 o                         
  -3  -7   7         65.93         55.98        11.60 o                         
  -2  -7   7        600.37        602.66        19.36 o                         
  -1  -7   7        229.77        224.61         8.69 o                         
   0  -7   7       2013.53       1932.65        21.02 o                         
   1  -7   7         93.57         88.25         7.55 o                         
   2  -7   7        417.26        433.28        14.02 o                         
   3  -7   7        304.11        315.64        13.19 o                         
   4  -7   7        310.59        290.37        14.05 o                         
   5  -7   7        653.55        668.99        28.22 o                         
   6  -7   7        104.19        155.77        33.96 o                         
   7  -7   7          4.90         32.51        45.02 o                         
  -7  -6   7          4.58        -14.69        27.14 o                         
  -6  -6   7         59.14         75.89        21.73 o                         
  -5  -6   7         24.54         18.74        17.17 o                         
  -4  -6   7        322.11        324.36        20.63 o                         
  -3  -6   7         41.74         42.19        10.71 o                         
  -2  -6   7       1760.54       1687.47        26.31 o                         
  -1  -6   7         49.83         36.32         7.19 o                         
   0  -6   7        134.44        150.40         8.16 o                         
   1  -6   7        556.95        529.32        12.25 o                         
   2  -6   7        382.93        362.77        12.78 o                         
   3  -6   7        403.45        392.98        14.36 o                         
   4  -6   7        248.08        236.80        13.56 o                         
   5  -6   7          7.05         -4.65        15.39 o                         
   6  -6   7         11.69         -2.96        21.36 o                         
   7  -6   7         37.72         55.64        30.27 o                         
   8  -6   7        178.58        112.62        52.71 o                         
  -7  -5   7         14.24          4.11        22.00 o                         
  -6  -5   7         86.48         71.01        20.80 o                         
  -5  -5   7        264.03        280.05        20.78 o                         
  -4  -5   7       1649.28       1619.92        28.58 o                         
  -3  -5   7         75.28         78.15        11.02 o                         
  -2  -5   7        207.24        216.62        12.17 o                         
  -1  -5   7        594.86        594.83        13.48 o                         
   0  -5   7        778.33        833.94        15.47 o                         
   1  -5   7        289.64        276.12         8.92 o                         
   2  -5   7       1357.73       1297.91        21.05 o                         
   3  -5   7         24.21         31.33         8.84 o                         
   4  -5   7        200.47        198.97        12.43 o                         
   5  -5   7        733.64        730.41        27.33 o                         
   6  -5   7        215.73        225.62        21.23 o                         
   7  -5   7         92.34         93.40        25.10 o                         
   8  -5   7         15.00        -15.81       122.35 o                         
  -7  -4   7         23.22          6.87        20.88 o                         
  -6  -4   7        270.97        260.20        24.77 o                         
  -5  -4   7          1.79        -10.27        15.52 o                         
  -4  -4   7        714.52        739.28        21.54 o                         
  -3  -4   7         54.60         62.02        10.30 o                         
  -2  -4   7          0.14         17.01         9.08 o                         
  -1  -4   7        913.29        903.47        15.29 o                         
   0  -4   7        820.53        882.66        21.15 o                         
   1  -4   7          9.89         17.08         6.71 o                         
   2  -4   7        322.04        342.88        12.81 o                         
   3  -4   7        466.70        453.11        14.57 o                         
   4  -4   7        594.83        576.10        21.91 o                         
   5  -4   7        161.80        205.39        17.58 o                         
   6  -4   7         76.84         58.95        17.51 o                         
   7  -4   7         92.15         87.84        24.95 o                         
   8  -4   7         66.41         67.26        43.54 o                         
  -7  -3   7         73.17         58.74        21.62 o                         
  -6  -3   7        191.46        202.26        21.80 o                         
  -5  -3   7         32.04         20.38        15.36 o                         
  -4  -3   7        199.90        188.14        13.18 o                         
  -3  -3   7         61.79         60.60        10.56 o                         
  -2  -3   7        673.89        664.29        17.37 o                         
  -1  -3   7        256.95        310.03        10.68 o                         
   0  -3   7        423.61        509.44        12.13 o                         
   1  -3   7       3051.74       3182.14        28.76 o                         
   2  -3   7        363.21        355.31        12.33 o                         
   3  -3   7         32.23         35.85         6.14 o                         
   4  -3   7         61.66         65.27        14.24 o                         
   5  -3   7         66.07         57.63        15.44 o                         
   6  -3   7        390.27        430.17        31.68 o                         
   7  -3   7         87.14         76.04        25.21 o                         
   8  -3   7         99.81         85.05        61.51 o                         
  -7  -2   7         87.90         57.30        21.24 o                         
  -6  -2   7          3.85        -17.18        17.18 o                         
  -5  -2   7        776.29        770.47        24.04 o                         
  -4  -2   7        236.15        225.87        13.27 o                         
  -3  -2   7        396.32        420.21        15.46 o                         
  -2  -2   7         47.59         56.82         7.12 o                         
  -1  -2   7       7793.92       8282.66        55.57 o                         
   0  -2   7        250.75        237.37         8.59 o                         
   1  -2   7        334.75        397.37        11.86 o                         
   2  -2   7        440.35        446.26        11.24 o                         
   3  -2   7         37.07         42.70         8.53 o                         
   4  -2   7        448.21        436.94        16.20 o                         
   5  -2   7        645.08        662.84        24.54 o                         
   6  -2   7        499.28        494.16        29.99 o                         
   7  -2   7         20.85         11.15        25.76 o                         
  -8  -1   7        155.80         81.69        37.20 o                         
  -7  -1   7         11.44         -4.26        19.83 o                         
  -6  -1   7          1.09         -4.57        17.59 o                         
  -5  -1   7        414.28        358.87        17.89 o                         
  -4  -1   7         11.33         14.21        11.27 o                         
  -3  -1   7         23.99         35.88         7.46 o                         
  -2  -1   7        921.32        922.44        16.11 o                         
  -1  -1   7       1756.89       2001.48        22.13 o                         
   0  -1   7        121.21        119.28         7.99 o                         
   1  -1   7        120.39        109.68         9.44 o                         
   2  -1   7       1064.47       1053.04        14.85 o                         
   3  -1   7        899.94        926.56        20.96 o                         
   4  -1   7       1294.93       1226.83        23.68 o                         
   5  -1   7         16.37         43.20        14.71 o                         
   6  -1   7         16.19         27.44        22.99 o                         
   7  -1   7         69.98         42.47        26.82 o                         
  -8   0   7        245.44        280.47        41.58 o                         
  -7   0   7         19.14         23.97        27.46 o                         
  -6   0   7         29.45         56.08        13.89 o                         
  -5   0   7        696.99        649.86        22.26 o                         
  -4   0   7        466.51        417.91        13.24 o                         
  -3   0   7         18.09         18.30         7.75 o                         
  -2   0   7        637.39        617.03        14.49 o                         
  -1   0   7        222.19        261.92        11.05 o                         
   0   0   7       2545.58       2618.74        25.59 o                         
   1   0   7        371.36        349.20        10.86 o                         
   2   0   7       1694.78       1687.10        24.76 o                         
   3   0   7        206.79        204.73        11.26 o                         
   4   0   7         44.55         44.62        11.45 o                         
   5   0   7         99.44         96.06        17.44 o                         
   6   0   7          0.07        -13.93        22.29 o                         
   7   0   7        193.71        226.70        27.63 o                         
  -8   1   7         36.98         46.94        27.88 o                         
  -7   1   7         12.53          1.11        18.18 o                         
  -6   1   7        571.34        604.61        22.91 o                         
  -5   1   7        239.85        231.53        15.65 o                         
  -4   1   7         37.46         32.38         8.62 o                         
  -3   1   7          5.31         11.16         7.93 o                         
  -2   1   7       1537.33       1576.16        20.59 o                         
  -1   1   7        947.54        915.59        17.50 o                         
   0   1   7       1514.58       1517.08        19.44 o                         
   1   1   7        934.23        921.04        14.52 o                         
   2   1   7        327.29        334.77        12.93 o                         
   3   1   7          2.08         16.70         9.55 o                         
   4   1   7        227.89        225.70        14.27 o                         
   5   1   7        399.17        372.68        22.42 o                         
   6   1   7        111.65        124.56        23.81 o                         
   7   1   7         63.66         87.79        25.27 o                         
  -8   2   7         95.46        136.94        34.76 o                         
  -7   2   7        111.00         92.22        20.26 o                         
  -6   2   7        106.81         88.13        15.25 o                         
  -5   2   7        588.66        615.11        19.58 o                         
  -4   2   7         81.90         72.72         9.40 o                         
  -3   2   7        261.38        272.79        11.26 o                         
  -2   2   7       1034.83       1026.38        18.30 o                         
  -1   2   7       1016.99        965.36        15.99 o                         
   0   2   7        434.35        458.87        13.61 o                         
   1   2   7        123.28        122.01         7.57 o                         
   2   2   7         44.78         31.18         9.34 o                         
   3   2   7       1011.60        970.51        21.91 o                         
   4   2   7         15.10         17.01        16.01 o                         
   5   2   7         33.41         41.10        17.52 o                         
   6   2   7         64.02         30.42        22.57 o                         
   7   2   7        120.69        120.84        27.35 o                         
  -8   3   7        271.16        344.87        47.46 o                         
  -7   3   7         36.84         16.58        16.79 o                         
  -6   3   7         15.54          4.40        15.59 o                         
  -5   3   7        294.68        308.00        15.77 o                         
  -4   3   7        290.89        290.29        13.09 o                         
  -3   3   7       1173.98       1162.06        20.63 o                         
  -2   3   7        634.94        674.51        13.75 o                         
  -1   3   7         22.86         16.05         6.67 o                         
   0   3   7         76.22         95.33         7.90 o                         
   1   3   7        219.95        195.64         9.62 o                         
   2   3   7         17.36         10.84         7.41 o                         
   3   3   7         77.78         70.05        11.57 o                         
   4   3   7         22.47         14.69        15.57 o                         
   5   3   7          1.27          4.68        18.54 o                         
   6   3   7         35.72         26.76        23.34 o                         
   7   3   7          0.60        -24.40        24.40 o                         
  -8   4   7         65.62         84.84        36.01 o                         
  -7   4   7         83.35        102.70        16.92 o                         
  -6   4   7         94.75        101.19        15.69 o                         
  -5   4   7        598.83        593.55        19.51 o                         
  -4   4   7        111.98        111.56        11.09 o                         
  -3   4   7         91.68        103.97         8.57 o                         
  -2   4   7         23.12         25.55         8.48 o                         
  -1   4   7        929.72        904.69        14.69 o                         
   0   4   7        748.05        734.66        14.51 o                         
   1   4   7          0.20         -1.72         7.61 o                         
   2   4   7          9.32          7.07         8.13 o                         
   3   4   7         40.07         53.75        14.71 o                         
   4   4   7        492.44        506.28        22.69 o                         
   5   4   7          1.18         15.37        17.57 o                         
   6   4   7        112.36        114.21        23.13 o                         
  -8   5   7          4.94        -16.76        18.67 o                         
  -7   5   7        248.58        277.50        19.79 o                         
  -6   5   7          2.90          7.79        13.52 o                         
  -5   5   7          1.10         -1.40        12.22 o                         
  -4   5   7         32.58         16.61        11.83 o                         
  -3   5   7         68.26         61.79        10.24 o                         
  -2   5   7        272.16        254.06        12.26 o                         
  -1   5   7         92.07         95.90         9.86 o                         
   0   5   7          1.34          4.57         7.12 o                         
   1   5   7         11.93         14.40         8.24 o                         
   2   5   7        411.76        436.60        16.41 o                         
   3   5   7        150.74        133.67        16.09 o                         
   4   5   7         75.02         64.09        16.81 o                         
   5   5   7          0.26         -6.18        17.60 o                         
   6   5   7         60.39         32.42        20.77 o                         
  -7   6   7         24.31         18.61        18.99 o                         
  -6   6   7         42.96         22.76        14.43 o                         
  -5   6   7        336.33        348.90        17.98 o                         
  -4   6   7        410.48        410.89        17.52 o                         
  -3   6   7        193.54        207.11        12.87 o                         
  -2   6   7         17.50         33.53         9.94 o                         
  -1   6   7         13.89          5.62         9.30 o                         
   0   6   7        916.37        871.19        16.50 o                         
   1   6   7          3.05          7.21         8.85 o                         
   2   6   7        510.94        471.68        17.24 o                         
   3   6   7        182.09        175.82        17.50 o                         
   4   6   7         69.14         65.45        17.89 o                         
   5   6   7        239.69        206.85        22.31 o                         
   6   6   7          3.35        -12.85        27.59 o                         
  -7   7   7         39.15         50.10        20.29 o                         
  -6   7   7        585.72        615.44        25.17 o                         
  -5   7   7        297.95        323.28        18.81 o                         
  -4   7   7          0.01          1.22        12.53 o                         
  -3   7   7        283.80        313.76        14.79 o                         
  -2   7   7       1173.83       1073.07        22.23 o                         
  -1   7   7          3.14          3.66        10.97 o                         
   0   7   7         36.97         31.98        12.92 o                         
   1   7   7        197.56        202.35        11.86 o                         
   2   7   7        328.29        326.49        18.49 o                         
   3   7   7        577.44        549.90        23.67 o                         
   4   7   7        253.81        259.36        22.01 o                         
   5   7   7         96.58         90.31        21.41 o                         
  -7   8   7          2.91         30.72        17.78 o                         
  -6   8   7        201.66        163.02        19.28 o                         
  -5   8   7         60.35         54.69        16.16 o                         
  -4   8   7        671.82        680.14        23.90 o                         
  -3   8   7         32.29         30.79        12.09 o                         
  -2   8   7        199.57        184.11        14.61 o                         
  -1   8   7        235.60        214.37        14.97 o                         
   0   8   7         11.67         12.04        12.16 o                         
   1   8   7        248.18        257.83        16.18 o                         
   2   8   7         28.37          6.37        15.40 o                         
   3   8   7        359.23        336.91        21.69 o                         
   4   8   7         65.51         42.68        24.69 o                         
   5   8   7         33.13         30.17        26.66 o                         
  -7   9   7         40.29         62.56        35.98 o                         
  -6   9   7        206.38        160.07        19.77 o                         
  -5   9   7        157.82        129.56        18.37 o                         
  -4   9   7        194.41        196.18        20.79 o                         
  -3   9   7        530.15        572.61        25.06 o                         
  -2   9   7        366.04        334.67        20.07 o                         
  -1   9   7        396.37        443.38        19.47 o                         
   0   9   7         17.11         -4.27        12.87 o                         
   1   9   7        735.85        663.60        27.77 o                         
   2   9   7         24.22          9.42        20.55 o                         
   3   9   7        162.01        193.35        30.64 o                         
   4   9   7         31.76         35.89        32.35 o                         
   5   9   7         78.15         92.47        61.36 o                         
  -7  10   7        102.25         89.33        32.12 o                         
  -6  10   7         33.80         29.65        20.95 o                         
  -5  10   7         42.01         26.17        19.18 o                         
  -4  10   7         72.63         92.74        19.54 o                         
  -3  10   7        601.41        564.29        26.95 o                         
  -2  10   7         11.42         29.95        15.88 o                         
  -1  10   7        269.94        239.35        18.14 o                         
   0  10   7         52.12         45.12        14.65 o                         
   1  10   7         16.62          7.23        16.81 o                         
   2  10   7          4.99         39.39        22.09 o                         
   3  10   7        102.19        118.37        25.88 o                         
   4  10   7          4.35         11.65        43.04 o                         
  -6  11   7         10.74         23.53        23.49 o                         
  -5  11   7         74.56         96.26        22.02 o                         
  -4  11   7          4.50        -14.94        19.12 o                         
  -3  11   7        224.40        189.59        22.31 o                         
  -2  11   7          0.80         38.63        17.06 o                         
  -1  11   7         31.89         54.67        17.45 o                         
   0  11   7          8.60          9.37        16.64 o                         
   1  11   7         13.67         44.06        21.57 o                         
   2  11   7        212.25        251.82        27.40 o                         
   3  11   7        129.62        172.82        41.68 o                         
  -6  12   7          0.18        -30.98        34.07 o                         
  -5  12   7        229.74        254.73        25.17 o                         
  -4  12   7          0.88          2.79        20.68 o                         
  -3  12   7        123.28        123.84        22.16 o                         
  -2  12   7         12.52         36.50        20.89 o                         
  -1  12   7         65.81         87.61        26.73 o                         
   0  12   7         50.47         68.14        21.07 o                         
   1  12   7         61.01        109.19        28.12 o                         
   2  12   7        143.81        206.73        31.06 o                         
   3  12   7          0.14         31.39        46.82 o                         
  -5  13   7        137.50        132.61        32.45 o                         
  -4  13   7        102.69        122.94        20.90 o                         
  -3  13   7         59.28         35.62        28.14 o                         
  -2  13   7         12.06         38.78        37.10 o                         
  -1  13   7        193.49        194.47        22.16 o                         
   0  13   7         11.51         33.43        21.78 o                         
   1  13   7          1.83         94.39        28.30 o                         
   2  13   7         93.04        155.96        31.65 o                         
  -4  14   7        152.38        153.46        25.26 o                         
  -3  14   7         54.24         94.84        24.95 o                         
  -2  14   7          5.72         41.70        18.58 o                         
  -1  14   7         21.71         87.75        53.41 o                         
   0  14   7          0.06         53.82        29.17 o                         
   1  14   7          2.22        115.16        29.59 o                         
  -2  15   7          9.33         23.52        28.02 o                         
  -1  15   7        114.97        244.93        73.64 o                         
   0 -17   8         17.60        115.15        89.49 o                         
   1 -17   8         14.09        122.70        47.95 o                         
   2 -17   8         29.67         40.68        24.93 o                         
   3 -17   8        158.50        204.28        36.16 o                         
  -2 -16   8          0.00        108.23        37.87 o                         
  -1 -16   8         74.60        158.65        57.33 o                         
   0 -16   8        193.12        251.50        60.46 o                         
   1 -16   8         49.83         89.70        25.16 o                         
   2 -16   8        166.44        193.54        19.58 o                         
   3 -16   8         60.18         66.01        17.14 o                         
   4 -16   8         66.64        100.67        20.88 o                         
  -3 -15   8          3.32         44.94        33.22 o                         
  -2 -15   8        343.20        408.78        37.76 o                         
  -1 -15   8         86.88        130.08        23.50 o                         
   0 -15   8          6.44         76.60        29.24 o                         
   1 -15   8         12.67         65.99        27.71 o                         
   2 -15   8         20.20         64.39        23.72 o                         
   3 -15   8          5.21         13.59        15.85 o                         
   4 -15   8          0.74        -11.26        16.86 o                         
   5 -15   8         80.34        126.12        21.89 o                         
  -3 -14   8        138.70        169.39        38.03 o                         
  -2 -14   8          1.19         77.60        26.62 o                         
  -1 -14   8        595.79        632.57        31.83 o                         
   0 -14   8          5.50         22.48        25.92 o                         
   1 -14   8         97.85        114.10        17.97 o                         
   2 -14   8        363.71        360.24        19.95 o                         
   3 -14   8        206.89        221.67        18.67 o                         
   4 -14   8        238.66        249.69        20.45 o                         
   5 -14   8         38.19         57.60        18.55 o                         
   6 -14   8          1.04        -23.90        23.90 o                         
  -4 -13   8        466.95        406.19        33.33 o                         
  -3 -13   8          0.13         41.48        42.13 o                         
  -2 -13   8          0.06         43.43        35.73 o                         
  -1 -13   8        126.81        150.49        30.77 o                         
   0 -13   8         61.86         79.98        15.84 o                         
   1 -13   8        249.67        259.16        17.07 o                         
   2 -13   8          1.15         17.36        14.12 o                         
   3 -13   8          0.50         41.81        14.99 o                         
   4 -13   8         39.55         73.43        16.79 o                         
   5 -13   8        156.17        170.96        19.90 o                         
   6 -13   8         90.40         84.73        23.30 o                         
  -4 -12   8         28.78        -12.56        23.68 o                         
  -3 -12   8         25.73         28.73        25.63 o                         
  -2 -12   8         99.40        124.06        21.13 o                         
  -1 -12   8         13.63         19.73        14.57 o                         
   0 -12   8        403.97        409.04        20.21 o                         
   1 -12   8         56.90         60.34        13.75 o                         
   2 -12   8        210.37        202.10        16.27 o                         
   3 -12   8         70.63         72.43        15.09 o                         
   4 -12   8         65.56         67.69        16.23 o                         
   5 -12   8        220.99        245.52        20.37 o                         
   6 -12   8        204.94        178.22        24.34 o                         
  -5 -11   8         48.05         40.43        23.83 o                         
  -4 -11   8         76.68         92.75        34.60 o                         
  -3 -11   8        125.47        141.20        19.70 o                         
  -2 -11   8        233.82        230.92        20.98 o                         
  -1 -11   8        329.90        332.89        17.48 o                         
   0 -11   8         25.63         36.94        10.29 o                         
   1 -11   8          0.91         -9.59        11.33 o                         
   2 -11   8         41.37         71.10        13.32 o                         
   3 -11   8         57.52         58.96        14.14 o                         
   4 -11   8         21.49          8.97        14.58 o                         
   5 -11   8         12.11         19.04        17.03 o                         
   6 -11   8        150.15        182.94        23.85 o                         
   7 -11   8         47.37         30.13        25.77 o                         
  -5 -10   8         53.34         50.30        23.22 o                         
  -4 -10   8        249.31        248.00        22.61 o                         
  -3 -10   8         23.66         13.31        16.66 o                         
  -2 -10   8         34.77         38.68        13.26 o                         
  -1 -10   8        246.73        255.87        20.63 o                         
   0 -10   8        215.92        215.89        11.33 o                         
   1 -10   8         49.58         41.07         9.82 o                         
   2 -10   8       1024.82        940.23        23.59 o                         
   3 -10   8        218.27        245.41        16.10 o                         
   4 -10   8        227.78        237.08        17.11 o                         
   5 -10   8         26.27         45.03        18.84 o                         
   6 -10   8        429.29        448.77        29.54 o                         
   7 -10   8         26.51         52.21        26.21 o                         
  -6  -9   8          5.27        -22.90        32.11 o                         
  -5  -9   8         68.36         68.60        22.15 o                         
  -4  -9   8         90.95         87.64        18.65 o                         
  -3  -9   8          1.05         -1.55        15.55 o                         
  -2  -9   8        188.67        203.54        17.83 o                         
  -1  -9   8        402.09        378.43        16.29 o                         
   0  -9   8          0.23          9.61         8.14 o                         
   1  -9   8        248.43        241.79        10.78 o                         
   2  -9   8        675.38        649.88        18.71 o                         
   3  -9   8         68.95         73.31        12.99 o                         
   4  -9   8        519.50        528.71        20.77 o                         
   5  -9   8         81.34         67.32        19.02 o                         
   6  -9   8          6.98         36.20        23.07 o                         
   7  -9   8        213.96        256.07        30.17 o                         
  -6  -8   8          1.55         -6.51        26.90 o                         
  -5  -8   8         40.26         50.18        21.09 o                         
  -4  -8   8         14.71         -3.49        17.10 o                         
  -3  -8   8        205.08        175.67        17.83 o                         
  -2  -8   8          4.65          9.65        11.43 o                         
  -1  -8   8         25.96         28.14         8.51 o                         
   0  -8   8        589.19        587.32        14.65 o                         
   1  -8   8        114.53        101.64         8.62 o                         
   2  -8   8       3418.64       3139.63        33.58 o                         
   3  -8   8         25.90         24.92        10.28 o                         
   4  -8   8         18.06         12.03        12.36 o                         
   5  -8   8         44.60         36.94        20.49 o                         
   6  -8   8         13.26         13.76        22.75 o                         
   7  -8   8        100.12        162.85        41.13 o                         
  -6  -7   8        229.85        213.76        25.36 o                         
  -5  -7   8        179.77        171.83        26.25 o                         
  -4  -7   8        108.75        117.66        18.19 o                         
  -3  -7   8         28.53         40.53        12.50 o                         
  -2  -7   8        254.12        259.02        14.58 o                         
  -1  -7   8         26.71         20.34         7.65 o                         
   0  -7   8       1356.44       1296.27        19.71 o                         
   1  -7   8         45.50         51.03         7.33 o                         
   2  -7   8        368.34        369.52        13.04 o                         
   3  -7   8       1403.93       1398.06        23.53 o                         
   4  -7   8         38.36         36.77        11.76 o                         
   5  -7   8       1498.55       1389.20        36.44 o                         
   6  -7   8          0.05         25.78        25.48 o                         
   7  -7   8         27.70         85.82        33.04 o                         
  -7  -6   8         23.65         47.11        23.50 o                         
  -6  -6   8          5.11          4.06        24.18 o                         
  -5  -6   8         13.40         12.34        26.59 o                         
  -4  -6   8        149.30        140.67        17.79 o                         
  -3  -6   8        931.23        942.78        24.10 o                         
  -2  -6   8       2754.15       2642.28        33.70 o                         
  -1  -6   8          8.86         12.31         7.20 o                         
   0  -6   8        473.59        451.92        13.76 o                         
   1  -6   8       3219.31       3089.01        26.82 o                         
   2  -6   8        337.40        327.53        13.14 o                         
   3  -6   8        703.74        639.10        18.64 o                         
   4  -6   8         38.26         54.14        11.90 o                         
   5  -6   8        214.13        252.11        20.58 o                         
   6  -6   8          0.42         38.12        18.15 o                         
   7  -6   8         44.68         63.15        29.46 o                         
  -7  -5   8         13.22          4.39        22.28 o                         
  -6  -5   8         34.64         38.32        22.24 o                         
  -5  -5   8          1.05         -0.13        17.95 o                         
  -4  -5   8       1854.54       1804.17        30.36 o                         
  -3  -5   8        157.62        169.43        14.62 o                         
  -2  -5   8        559.05        581.16        17.99 o                         
  -1  -5   8         76.00         72.42         7.75 o                         
   0  -5   8         48.60         30.67         7.41 o                         
   1  -5   8        339.93        337.72         9.69 o                         
   2  -5   8        286.60        304.74        12.73 o                         
   3  -5   8        165.89        166.55        11.30 o                         
   4  -5   8          1.91          7.80        13.90 o                         
   5  -5   8        267.45        285.89        19.88 o                         
   6  -5   8        308.81        317.13        23.70 o                         
   7  -5   8         93.66        129.10        43.33 o                         
  -7  -4   8         41.21         46.14        22.45 o                         
  -6  -4   8        856.21        830.31        34.86 o                         
  -5  -4   8          8.49         -4.31        16.98 o                         
  -4  -4   8        606.57        572.94        19.89 o                         
  -3  -4   8       3126.71       2986.82        36.01 o                         
  -2  -4   8        109.51        111.80        10.47 o                         
  -1  -4   8       3406.77       3470.61        31.71 o                         
   0  -4   8        397.04        448.00        12.06 o                         
   1  -4   8       1847.54       1780.80        20.82 o                         
   2  -4   8        157.21        169.68        10.21 o                         
   3  -4   8         58.23         47.91         8.86 o                         
   4  -4   8       1170.45       1081.27        27.99 o                         
   5  -4   8          2.01         -5.37        14.98 o                         
   6  -4   8          1.16         -8.52        17.09 o                         
   7  -4   8          0.23        -13.76        23.70 o                         
  -7  -3   8         17.87          6.04        21.20 o                         
  -6  -3   8         50.50         11.28        19.22 o                         
  -5  -3   8          0.31         -9.29        14.19 o                         
  -4  -3   8         43.32         54.62        12.52 o                         
  -3  -3   8         92.47        106.80        11.39 o                         
  -2  -3   8       1193.42       1220.90        17.18 o                         
  -1  -3   8        570.53        528.92        12.51 o                         
   0  -3   8       3920.12       4445.15        34.53 o                         
   1  -3   8        248.72        245.88         9.85 o                         
   2  -3   8         19.85         20.28         6.22 o                         
   3  -3   8         44.55         40.97         7.52 o                         
   4  -3   8         63.04         42.44        13.82 o                         
   5  -3   8         21.58         27.87        15.74 o                         
   6  -3   8         19.46         27.17        21.91 o                         
   7  -3   8          0.13        -21.18        24.16 o                         
  -7  -2   8         91.11         62.32        22.86 o                         
  -6  -2   8          1.44          3.63        18.51 o                         
  -5  -2   8        924.89        845.00        27.94 o                         
  -4  -2   8       1811.45       1760.63        32.59 o                         
  -3  -2   8        415.73        423.51        15.79 o                         
  -2  -2   8        356.58        392.93        12.01 o                         
  -1  -2   8          4.24         -1.90         6.54 o                         
   0  -2   8       2643.15       2728.02        26.75 o                         
   1  -2   8         32.90         35.72         7.50 o                         
   2  -2   8        697.31        690.63        13.38 o                         
   3  -2   8         10.43         17.00         8.30 o                         
   4  -2   8          9.82          4.44        13.20 o                         
   5  -2   8        184.05        205.91        18.60 o                         
   6  -2   8        365.97        350.29        32.32 o                         
   7  -2   8         33.73         25.53        26.63 o                         
  -7  -1   8        193.16        228.46        35.31 o                         
  -6  -1   8          0.11          3.89        16.86 o                         
  -5  -1   8        177.29        207.82        18.37 o                         
  -4  -1   8         55.07         54.76        12.15 o                         
  -3  -1   8        268.64        256.48        11.10 o                         
  -2  -1   8        191.38        195.14         9.64 o                         
  -1  -1   8         47.49         47.81         8.11 o                         
   0  -1   8        186.19        262.27         9.57 o                         
   1  -1   8         11.61         14.48         7.05 o                         
   2  -1   8        683.64        688.90        13.32 o                         
   3  -1   8        207.59        196.23        11.46 o                         
   4  -1   8       1355.11       1289.69        24.76 o                         
   5  -1   8        135.53        143.18        19.18 o                         
   6  -1   8        107.84        110.28        26.09 o                         
   7  -1   8         84.80        101.06        28.97 o                         
  -8   0   8        851.27        907.82        57.72 o                         
  -7   0   8         60.09         66.10        31.77 o                         
  -6   0   8        443.22        406.07        20.35 o                         
  -5   0   8         67.46         68.24        14.09 o                         
  -4   0   8        597.95        589.49        17.18 o                         
  -3   0   8          6.03         11.94         8.08 o                         
  -2   0   8        287.41        299.09        11.17 o                         
  -1   0   8        241.18        293.36        11.31 o                         
   0   0   8        331.40        350.49        13.38 o                         
   1   0   8         94.85         99.66         8.01 o                         
   2   0   8       1462.41       1416.18        21.80 o                         
   3   0   8         61.61         70.56        10.18 o                         
   4   0   8          1.56          7.77        11.51 o                         
   5   0   8         95.20         88.60        22.77 o                         
   6   0   8          2.91        -16.31        23.47 o                         
   7   0   8        166.02        157.33        31.30 o                         
  -8   1   8         10.40         61.28        26.21 o                         
  -7   1   8         80.83        116.59        28.95 o                         
  -6   1   8        584.74        551.02        22.33 o                         
  -5   1   8        364.52        366.37        18.13 o                         
  -4   1   8         62.47         66.82        10.35 o                         
  -3   1   8          4.05          8.51         8.24 o                         
  -2   1   8        621.36        607.40        15.25 o                         
  -1   1   8         34.17         33.84         8.51 o                         
   0   1   8       1900.23       1911.76        22.16 o                         
   1   1   8       1751.04       1748.58        21.53 o                         
   2   1   8        234.44        240.08        12.76 o                         
   3   1   8         52.57         65.39        11.09 o                         
   4   1   8          0.03          6.81        11.91 o                         
   5   1   8        627.84        605.94        33.62 o                         
   6   1   8          0.98        -23.57        23.57 o                         
   7   1   8        116.06        123.63        32.06 o                         
  -8   2   8          4.55         -3.93        42.04 o                         
  -7   2   8          7.94         -1.33        20.73 o                         
  -6   2   8         17.45         23.68        15.64 o                         
  -5   2   8         39.22         43.06        13.58 o                         
  -4   2   8        351.04        348.67        14.04 o                         
  -3   2   8         76.04         89.70         9.71 o                         
  -2   2   8       1110.38       1050.85        19.16 o                         
  -1   2   8       1841.57       1891.73        22.02 o                         
   0   2   8        143.91        153.90         9.42 o                         
   1   2   8        101.88        109.73         7.73 o                         
   2   2   8         93.41         94.57         8.44 o                         
   3   2   8        688.34        686.38        20.96 o                         
   4   2   8         16.35         52.12        16.20 o                         
   5   2   8         60.69         63.71        18.30 o                         
   6   2   8         24.39          9.97        23.11 o                         
   7   2   8        141.85        155.95        28.70 o                         
  -8   3   8         25.20         58.61        30.52 o                         
  -7   3   8          0.38         22.61        33.89 o                         
  -6   3   8        234.02        237.93        19.96 o                         
  -5   3   8          0.24        -11.02        11.95 o                         
  -4   3   8        554.39        538.54        17.25 o                         
  -3   3   8        547.02        599.11        17.14 o                         
  -2   3   8        448.96        469.02        16.22 o                         
  -1   3   8        210.28        226.59         9.59 o                         
   0   3   8        950.29        956.65        15.75 o                         
   1   3   8       1717.35       1639.60        22.04 o                         
   2   3   8          8.13         17.99        10.40 o                         
   3   3   8          9.38          3.07        11.38 o                         
   4   3   8         83.77         74.78        17.38 o                         
   5   3   8          9.99          8.23        17.02 o                         
   6   3   8        179.76        175.50        35.82 o                         
  -7   4   8          3.35         -3.26        16.56 o                         
  -6   4   8        378.65        396.56        20.60 o                         
  -5   4   8        430.30        454.35        17.88 o                         
  -4   4   8        249.79        242.40        16.38 o                         
  -3   4   8          2.13         13.43        10.41 o                         
  -2   4   8          5.02         10.63         8.70 o                         
  -1   4   8        605.33        603.60        13.88 o                         
   0   4   8         21.34         31.56         7.71 o                         
   1   4   8        211.44        202.28        13.73 o                         
   2   4   8        109.98        119.71        12.67 o                         
   3   4   8         76.02         80.62        16.06 o                         
   4   4   8        239.15        241.45        19.25 o                         
   5   4   8         25.68         18.51        17.81 o                         
   6   4   8        101.63         84.71        37.16 o                         
  -7   5   8        227.54        236.23        34.02 o                         
  -6   5   8          6.97         17.53        17.56 o                         
  -5   5   8         32.36         32.67        13.31 o                         
  -4   5   8        138.11        161.02        14.55 o                         
  -3   5   8        595.74        591.21        20.61 o                         
  -2   5   8         37.32         39.97         9.83 o                         
  -1   5   8          1.41          6.42         9.37 o                         
   0   5   8        318.75        310.12        12.79 o                         
   1   5   8         54.34         42.35         9.71 o                         
   2   5   8        909.55        883.03        22.38 o                         
   3   5   8        351.32        336.61        19.48 o                         
   4   5   8        100.70        100.58        18.34 o                         
   5   5   8          9.88        -14.72        17.84 o                         
   6   5   8        157.71        102.17        27.06 o                         
  -7   6   8          1.94         12.68        19.81 o                         
  -6   6   8        550.67        555.62        29.18 o                         
  -5   6   8         42.61         25.63        14.06 o                         
  -4   6   8         34.21         22.75        12.86 o                         
  -3   6   8         61.80         58.66        12.57 o                         
  -2   6   8         60.29         54.11        10.79 o                         
  -1   6   8        295.87        292.25        13.62 o                         
   0   6   8        184.28        201.82        13.80 o                         
   1   6   8         50.14         52.15        10.01 o                         
   2   6   8         26.46         48.49        12.55 o                         
   3   6   8          1.01          5.53        15.30 o                         
   4   6   8         32.08         31.32        17.76 o                         
   5   6   8         29.02         30.14        20.65 o                         
  -7   7   8          5.09          0.67        19.54 o                         
  -6   7   8         28.32         44.51        16.92 o                         
  -5   7   8        355.97        332.33        18.88 o                         
  -4   7   8        109.02        103.03        16.02 o                         
  -3   7   8          7.83          4.58        12.61 o                         
  -2   7   8        624.77        593.72        19.56 o                         
  -1   7   8         10.58          8.90        11.88 o                         
   0   7   8         90.27        108.39        13.50 o                         
   1   7   8         25.30         44.63        12.93 o                         
   2   7   8        393.04        387.93        20.14 o                         
   3   7   8        347.39        322.32        21.27 o                         
   4   7   8        102.16         82.33        19.60 o                         
   5   7   8        369.55        373.16        26.27 o                         
  -7   8   8        138.83        105.49        23.19 o                         
  -6   8   8         44.19         35.71        17.59 o                         
  -5   8   8         75.23         75.23        17.89 o                         
  -4   8   8        283.54        269.29        17.72 o                         
  -3   8   8        647.40        599.42        21.94 o                         
  -2   8   8          1.12         -9.56        13.41 o                         
  -1   8   8        123.45        124.66        14.31 o                         
   0   8   8        145.92        112.48        15.64 o                         
   1   8   8        120.31        150.08        15.25 o                         
   2   8   8         19.51         20.65        19.88 o                         
   3   8   8        528.05        555.06        29.83 o                         
   4   8   8         69.20         67.62        20.49 o                         
   5   8   8          7.29          0.56        25.70 o                         
  -7   9   8          6.11        -12.95        19.53 o                         
  -6   9   8          5.78         -1.01        17.59 o                         
  -5   9   8         51.79         72.20        17.64 o                         
  -4   9   8          0.96         10.97        15.68 o                         
  -3   9   8         13.70          0.49        16.84 o                         
  -2   9   8         19.49         54.93        14.14 o                         
  -1   9   8        386.59        368.20        18.49 o                         
   0   9   8        366.57        411.27        19.55 o                         
   1   9   8        477.96        486.41        28.75 o                         
   2   9   8        154.55        163.26        24.82 o                         
   3   9   8         27.96         36.64        37.65 o                         
   4   9   8        188.62        244.65        30.49 o                         
  -6  10   8        193.25        168.99        32.24 o                         
  -5  10   8         78.89         90.91        21.51 o                         
  -4  10   8         13.03         13.87        18.78 o                         
  -3  10   8        165.10        182.80        24.34 o                         
  -2  10   8        240.00        240.11        22.05 o                         
  -1  10   8        502.93        535.56        27.67 o                         
   0  10   8         20.52         51.01        15.39 o                         
   1  10   8          0.53         41.13        21.68 o                         
   2  10   8          1.71          8.22        25.35 o                         
   3  10   8        307.20        327.97        37.19 o                         
   4  10   8         39.31         86.54        27.55 o                         
  -6  11   8          2.18        -35.89        35.89 o                         
  -5  11   8        111.72         76.60        22.15 o                         
  -4  11   8        131.00         85.10        24.01 o                         
  -3  11   8        218.15        216.20        23.10 o                         
  -2  11   8          5.96         -5.11        18.42 o                         
  -1  11   8        135.72        155.50        22.46 o                         
   0  11   8         26.33         48.03        25.04 o                         
   1  11   8         63.57        109.31        23.44 o                         
   2  11   8        178.94        213.98        31.58 o                         
   3  11   8        200.22        235.82        41.55 o                         
  -5  12   8         54.53         51.49        30.68 o                         
  -4  12   8         10.59         -5.64        21.03 o                         
  -3  12   8         75.93         69.66        24.95 o                         
  -2  12   8        184.62        207.97        24.04 o                         
  -1  12   8        258.33        295.77        35.18 o                         
   0  12   8        108.83        107.40        41.57 o                         
   1  12   8        189.57        214.20        31.77 o                         
   2  12   8         66.29        129.15        29.80 o                         
  -4  13   8         14.36        -21.46        21.46 o                         
  -3  13   8         84.00         83.69        23.94 o                         
  -2  13   8        199.61        222.76        24.82 o                         
  -1  13   8        279.29        293.42        38.68 o                         
   0  13   8          4.18         61.31        32.13 o                         
   1  13   8         17.99        138.34        30.84 o                         
  -3  14   8          1.71         28.24        23.59 o                         
  -2  14   8        186.35        201.47        27.44 o                         
  -1  14   8          2.06         -1.58        24.18 o                         
   0  14   8        220.06        313.83        74.42 o                         
   0 -17   9         12.29        108.85        43.78 o                         
   1 -17   9         48.93        104.57        29.08 o                         
   2 -17   9         21.70         42.89        22.00 o                         
   3 -17   9         72.95         62.59        19.75 o                         
  -1 -16   9         74.19        163.17        53.11 o                         
   0 -16   9          3.57        143.14        30.12 o                         
   1 -16   9        145.96        194.62        31.75 o                         
   2 -16   9        130.17        170.53        23.81 o                         
   3 -16   9        145.39        197.50        24.58 o                         
   4 -16   9         23.53         26.24        18.53 o                         
  -2 -15   9          7.93         64.43        23.47 o                         
  -1 -15   9         98.78        156.77        57.07 o                         
   0 -15   9        352.06        393.06        35.56 o                         
   1 -15   9          9.79         30.33        21.79 o                         
   2 -15   9         17.49         30.41        15.59 o                         
   3 -15   9        125.52        158.23        18.61 o                         
   4 -15   9        685.97        666.31        27.16 o                         
   5 -15   9         51.34         77.51        19.38 o                         
  -3 -14   9         73.32        113.60        36.79 o                         
  -2 -14   9        666.71        712.56        84.97 o                         
  -1 -14   9        151.90        198.69        31.58 o                         
   0 -14   9         51.00         70.22        23.96 o                         
   1 -14   9         13.55         50.59        23.78 o                         
   2 -14   9        179.29        227.37        26.49 o                         
   3 -14   9         55.30         51.17        17.13 o                         
   4 -14   9          0.36         13.44        16.37 o                         
   5 -14   9         35.73         45.60        19.05 o                         
  -4 -13   9        130.75        230.24        45.69 o                         
  -3 -13   9          0.02         46.54        37.67 o                         
  -2 -13   9         84.24        115.40        27.71 o                         
  -1 -13   9        353.30        405.23        26.93 o                         
   0 -13   9       1012.33        938.62        50.96 o                         
   1 -13   9         12.69         29.31        14.01 o                         
   2 -13   9        454.41        409.42        24.29 o                         
   3 -13   9         87.42        104.90        16.12 o                         
   4 -13   9        195.84        201.40        19.13 o                         
   5 -13   9          0.09          1.94        20.57 o                         
   6 -13   9        370.03        345.41        33.20 o                         
  -4 -12   9          3.82         29.30        54.37 o                         
  -3 -12   9          8.74          3.79        32.99 o                         
  -2 -12   9       1056.66       1034.43        46.96 o                         
  -1 -12   9        273.23        294.91        19.59 o                         
   0 -12   9        203.20        207.14        17.26 o                         
   1 -12   9        165.13        179.97        15.29 o                         
   2 -12   9          5.08         18.29        13.42 o                         
   3 -12   9          7.27          2.94        14.11 o                         
   4 -12   9          6.64         -0.19        15.03 o                         
   5 -12   9         55.58         73.62        21.34 o                         
   6 -12   9          0.87         -4.10        21.99 o                         
  -5 -11   9          9.41        -32.74        32.74 o                         
  -4 -11   9        177.64        190.19        31.26 o                         
  -3 -11   9         53.49         46.04        25.16 o                         
  -2 -11   9        284.43        291.31        22.20 o                         
  -1 -11   9          2.36          9.81        12.92 o                         
   0 -11   9         95.28         85.11        13.18 o                         
   1 -11   9         44.94         79.63        12.93 o                         
   2 -11   9        845.78        732.41        23.81 o                         
   3 -11   9         52.68         77.07        14.53 o                         
   4 -11   9        111.32        123.47        16.57 o                         
   5 -11   9          3.19         18.57        19.61 o                         
   6 -11   9          0.85        -20.83        28.42 o                         
  -5 -10   9        184.35        190.30        35.60 o                         
  -4 -10   9        518.90        506.52        51.96 o                         
  -3 -10   9        141.98        139.06        20.91 o                         
  -2 -10   9         63.39         53.61        13.88 o                         
  -1 -10   9        180.80        185.41        15.17 o                         
   0 -10   9          8.06          7.73         9.11 o                         
   1 -10   9         95.13         93.03        12.53 o                         
   2 -10   9         54.22         40.32        12.53 o                         
   3 -10   9        165.90        158.38        15.18 o                         
   4 -10   9         17.72         20.14        14.32 o                         
   5 -10   9         81.87         60.57        19.92 o                         
   6 -10   9         12.86          9.42        24.05 o                         
   7 -10   9          1.89         13.85        26.56 o                         
  -6  -9   9         64.48          6.90        23.39 o                         
  -5  -9   9         12.50          9.88        21.81 o                         
  -4  -9   9          6.05         -4.44        29.00 o                         
  -3  -9   9         15.22          0.83        21.31 o                         
  -2  -9   9         36.77         44.32        13.10 o                         
  -1  -9   9        314.59        296.65        15.82 o                         
   0  -9   9        447.56        444.62        13.92 o                         
   1  -9   9        151.68        150.96        10.64 o                         
   2  -9   9          8.18         17.82        10.26 o                         
   3  -9   9        115.29        122.40        13.87 o                         
   4  -9   9        398.50        411.59        19.37 o                         
   5  -9   9        141.36        133.81        23.60 o                         
   6  -9   9          0.12         18.60        23.23 o                         
   7  -9   9          0.37         -5.87        25.11 o                         
  -6  -8   9          6.34        -13.67        26.45 o                         
  -5  -8   9         15.79         28.60        24.10 o                         
  -4  -8   9         48.67         21.14        20.00 o                         
  -3  -8   9        298.77        293.79        17.48 o                         
  -2  -8   9        277.94        283.50        18.91 o                         
  -1  -8   9         52.92         51.44        11.56 o                         
   0  -8   9          0.04          2.71         8.38 o                         
   1  -8   9         81.04         79.24         8.70 o                         
   2  -8   9       1234.80       1124.06        21.80 o                         
   3  -8   9         39.56         40.21        11.33 o                         
   4  -8   9         74.60         81.78        14.64 o                         
   5  -8   9         31.55         28.65        21.05 o                         
   6  -8   9        342.87        340.50        29.13 o                         
   7  -8   9         24.68         17.30        44.75 o                         
  -6  -7   9          0.73        -21.67        21.67 o                         
  -5  -7   9        267.80        257.99        24.69 o                         
  -4  -7   9          7.21          6.54        28.46 o                         
  -3  -7   9        258.78        254.05        19.27 o                         
  -2  -7   9         50.80         36.18        11.77 o                         
  -1  -7   9         18.65         11.52         8.11 o                         
   0  -7   9        800.25        768.86        16.84 o                         
   1  -7   9        187.68        205.54        11.46 o                         
   2  -7   9       1756.12       1631.16        26.22 o                         
   3  -7   9         23.73         37.57        11.01 o                         
   4  -7   9        568.00        552.41        24.44 o                         
   5  -7   9         44.09         51.22        18.15 o                         
   6  -7   9        206.40        258.34        42.57 o                         
   7  -7   9         41.54         23.91        25.44 o                         
  -7  -6   9         63.99         27.44        48.27 o                         
  -6  -6   9        787.00        884.89        36.87 o                         
  -5  -6   9          3.98         -8.07        18.41 o                         
  -4  -6   9         95.34         54.60        20.22 o                         
  -3  -6   9          7.94         10.34        11.99 o                         
  -2  -6   9        288.74        268.98        14.43 o                         
  -1  -6   9        222.34        232.93        10.39 o                         
   0  -6   9         86.42         90.08         8.77 o                         
   1  -6   9        171.75        184.99         8.02 o                         
   2  -6   9        550.60        509.18        17.85 o                         
   3  -6   9        179.90        188.95        14.11 o                         
   4  -6   9        262.97        255.88        19.24 o                         
   5  -6   9        132.25        141.08        19.36 o                         
   6  -6   9          0.16         -3.35        20.87 o                         
   7  -6   9        110.73        104.18        40.27 o                         
  -7  -5   9          0.36        -22.52        22.52 o                         
  -6  -5   9         52.03         50.90        21.67 o                         
  -5  -5   9         36.14          2.22        20.36 o                         
  -4  -5   9         53.02         84.53        15.04 o                         
  -3  -5   9        281.99        291.07        15.49 o                         
  -2  -5   9        592.82        596.17        18.74 o                         
  -1  -5   9         63.92         69.97         8.30 o                         
   0  -5   9       1820.97       1813.75        20.48 o                         
   1  -5   9        190.10        193.25         9.24 o                         
   2  -5   9       1194.66       1128.84        25.68 o                         
   3  -5   9        275.99        299.35        15.68 o                         
   4  -5   9         29.72         28.00        15.13 o                         
   5  -5   9        245.63        260.31        20.16 o                         
   6  -5   9         20.63         18.44        18.45 o                         
   7  -5   9        132.84        168.97        38.43 o                         
  -7  -4   9          0.78        -22.94        22.94 o                         
  -6  -4   9       1402.32       1326.23        44.86 o                         
  -5  -4   9        114.80         78.52        22.46 o                         
  -4  -4   9        976.34        876.50        28.02 o                         
  -3  -4   9       2978.99       2979.08        36.90 o                         
  -2  -4   9        191.37        198.33         9.36 o                         
  -1  -4   9        118.11         95.83         7.92 o                         
   0  -4   9        598.17        600.68        13.35 o                         
   1  -4   9       1738.88       1658.54        20.82 o                         
   2  -4   9          2.05          5.13         8.49 o                         
   3  -4   9         35.82         33.00         9.15 o                         
   4  -4   9          0.26          8.86        14.09 o                         
   5  -4   9        758.66        752.85        28.14 o                         
   6  -4   9         17.79         21.42        18.43 o                         
   7  -4   9          0.11         21.32        25.21 o                         
  -7  -3   9        300.35        302.73        63.63 o                         
  -6  -3   9         12.43         -0.21        21.15 o                         
  -5  -3   9         70.57         69.89        17.49 o                         
  -4  -3   9        248.66        242.38        17.29 o                         
  -3  -3   9       2673.03       2688.02        34.71 o                         
  -2  -3   9        524.18        524.11        12.41 o                         
  -1  -3   9        505.28        490.17        12.69 o                         
   0  -3   9          0.35          9.56         6.62 o                         
   1  -3   9         97.21         85.17         8.14 o                         
   2  -3   9          0.87          2.78         6.71 o                         
   3  -3   9        345.25        362.06        17.16 o                         
   4  -3   9         13.55         13.61        13.90 o                         
   5  -3   9         78.61         73.74        17.05 o                         
   6  -3   9        252.21        284.51        28.63 o                         
   7  -3   9          1.75        -21.55        36.33 o                         
  -7  -2   9         52.80        108.21        51.63 o                         
  -6  -2   9         34.44         15.98        25.50 o                         
  -5  -2   9        481.35        465.56        22.30 o                         
  -4  -2   9        117.60        139.54        15.54 o                         
  -3  -2   9       2847.00       2761.77        34.75 o                         
  -2  -2   9        155.91        157.99         9.47 o                         
  -1  -2   9        690.85        772.72        13.94 o                         
   0  -2   9        455.43        535.20        14.23 o                         
   1  -2   9         31.78         15.82         7.14 o                         
   2  -2   9         55.24         50.83         7.48 o                         
   3  -2   9         38.42         32.18         9.28 o                         
   4  -2   9         17.18         16.91        14.11 o                         
   5  -2   9         22.53          6.82        15.94 o                         
   6  -2   9        422.90        465.30        42.62 o                         
   7  -2   9         52.93         46.52        28.93 o                         
  -7  -1   9        541.68        607.24        51.98 o                         
  -6  -1   9        231.08        274.85        22.37 o                         
  -5  -1   9        297.77        294.41        17.72 o                         
  -4  -1   9          1.74         -8.26        11.85 o                         
  -3  -1   9        287.72        293.50        12.37 o                         
  -2  -1   9          1.65         -5.02         7.56 o                         
  -1  -1   9        627.65        635.66        15.11 o                         
   0  -1   9       1054.78       1095.27        16.43 o                         
   1  -1   9         81.99         88.53         8.15 o                         
   2  -1   9         18.16         21.56         7.06 o                         
   3  -1   9         48.57         54.35        10.17 o                         
   4  -1   9        834.21        838.89        27.52 o                         
   5  -1   9         39.61         22.18        24.53 o                         
   6  -1   9          3.67         11.25        24.64 o                         
   7  -1   9        102.42         65.60        29.87 o                         
  -7   0   9        704.02        759.10        43.37 o                         
  -6   0   9          5.67         13.78        15.09 o                         
  -5   0   9         67.05         41.39        14.44 o                         
  -4   0   9         73.49         75.14        13.29 o                         
  -3   0   9         11.90         10.85         8.44 o                         
  -2   0   9        182.44        187.91        10.36 o                         
  -1   0   9        125.64        142.45         9.91 o                         
   0   0   9        627.57        656.60        15.11 o                         
   1   0   9         24.39         23.87         7.77 o                         
   2   0   9        815.24        753.90        12.80 o                         
   3   0   9        139.18        134.02        12.40 o                         
   4   0   9         54.21         50.95        12.68 o                         
   5   0   9         83.53         89.28        24.26 o                         
   6   0   9        104.05        131.94        28.79 o                         
   7   0   9        531.72        558.59        35.21 o                         
  -7   1   9          3.41         -6.78        21.44 o                         
  -6   1   9          9.39          2.31        15.08 o                         
  -5   1   9         10.55         22.49        13.89 o                         
  -4   1   9        349.69        344.76        14.48 o                         
  -3   1   9         11.13         18.12         8.99 o                         
  -2   1   9         22.99         35.56         9.03 o                         
  -1   1   9        126.08        137.63        10.13 o                         
   0   1   9       1166.17       1145.25        18.38 o                         
   1   1   9          0.03         -5.13         7.68 o                         
   2   1   9        335.68        334.23        14.50 o                         
   3   1   9         85.64         95.75        12.26 o                         
   4   1   9         22.08         29.68        12.95 o                         
   5   1   9        139.90        159.22        31.67 o                         
   6   1   9         24.38        -11.67        25.44 o                         
   7   1   9         40.89        -30.75        30.75 o                         
  -7   2   9         70.64        107.44        21.70 o                         
  -6   2   9        503.09        486.01        24.35 o                         
  -5   2   9          1.14          5.11        13.88 o                         
  -4   2   9          8.54          3.70        10.05 o                         
  -3   2   9        177.48        206.00        12.40 o                         
  -2   2   9        703.05        701.47        17.85 o                         
  -1   2   9         46.07         51.70         8.22 o                         
   0   2   9          2.76          3.63         8.01 o                         
   1   2   9         17.33         14.00         7.16 o                         
   2   2   9         80.24         74.08        11.75 o                         
   3   2   9       2344.07       2218.65        33.48 o                         
   4   2   9        685.98        707.87        28.17 o                         
   5   2   9        544.17        584.82        35.00 o                         
   6   2   9         30.97         17.14        25.47 o                         
  -7   3   9          3.88         -9.55        21.50 o                         
  -6   3   9         25.23         26.02        17.33 o                         
  -5   3   9         50.71         28.17        14.32 o                         
  -4   3   9        781.54        807.87        25.22 o                         
  -3   3   9        698.41        689.72        19.58 o                         
  -2   3   9        353.01        375.71        24.73 o                         
  -1   3   9         89.99         99.95         8.46 o                         
   0   3   9         15.91         23.10         7.72 o                         
   1   3   9        425.26        427.64        13.02 o                         
   2   3   9         44.68         35.73        11.69 o                         
   3   3   9        435.27        416.59        18.17 o                         
   4   3   9        215.20        221.18        20.32 o                         
   5   3   9         13.93         -2.68        18.81 o                         
   6   3   9         19.31         42.33        24.87 o                         
  -7   4   9         18.07         46.47        19.88 o                         
  -6   4   9        137.27        137.71        19.92 o                         
  -5   4   9          0.08         -9.10        13.33 o                         
  -4   4   9         92.55         75.95        14.50 o                         
  -3   4   9         13.65          4.83        11.18 o                         
  -2   4   9          1.39          8.01        10.54 o                         
  -1   4   9        530.76        496.09        13.88 o                         
   0   4   9       1509.94       1471.22        20.78 o                         
   1   4   9        886.91        843.35        21.98 o                         
   2   4   9        878.01        847.03        24.17 o                         
   3   4   9         84.09         95.58        17.21 o                         
   4   4   9         19.21         33.94        16.98 o                         
   5   4   9         77.65         70.67        19.21 o                         
   6   4   9         83.70         52.69        32.43 o                         
  -7   5   9        252.53        288.43        23.44 o                         
  -6   5   9        420.51        452.16        24.62 o                         
  -5   5   9        110.83        122.32        15.89 o                         
  -4   5   9        179.64        176.31        17.01 o                         
  -3   5   9       1045.77       1022.24        25.16 o                         
  -2   5   9        625.60        599.11        19.62 o                         
  -1   5   9       2183.31       2104.58        28.04 o                         
   0   5   9        189.25        181.88        10.64 o                         
   1   5   9         61.63         45.11        10.37 o                         
   2   5   9          6.16         -7.64        12.44 o                         
   3   5   9         85.30         55.51        17.77 o                         
   4   5   9         11.28         25.43        19.72 o                         
   5   5   9          8.61         25.90        18.91 o                         
   6   5   9          1.97         28.06        65.87 o                         
  -7   6   9         54.04         49.65        23.36 o                         
  -6   6   9        239.51        259.56        21.79 o                         
  -5   6   9          3.58         14.30        14.42 o                         
  -4   6   9         23.30         22.57        13.57 o                         
  -3   6   9        385.25        402.74        18.02 o                         
  -2   6   9        305.17        280.15        15.67 o                         
  -1   6   9          1.04        -10.23        10.43 o                         
   0   6   9        165.68        164.08        14.26 o                         
   1   6   9          1.63         -4.62        10.93 o                         
   2   6   9          0.23         27.81        14.58 o                         
   3   6   9        228.23        216.37        19.16 o                         
   4   6   9         28.19         59.01        18.31 o                         
   5   6   9         62.77         52.13        20.62 o                         
  -7   7   9        143.24        172.11        23.78 o                         
  -6   7   9         81.11         66.52        17.80 o                         
  -5   7   9        939.73        898.07        28.73 o                         
  -4   7   9         22.28         24.32        14.15 o                         
  -3   7   9        134.51        141.29        14.99 o                         
  -2   7   9         95.10         75.18        14.94 o                         
  -1   7   9        491.40        476.94        19.26 o                         
   0   7   9        110.34        109.22        14.33 o                         
   1   7   9        122.43         81.36        17.09 o                         
   2   7   9          3.20         -9.18        19.34 o                         
   3   7   9          6.31         -0.12        17.86 o                         
   4   7   9        195.67        201.05        21.70 o                         
   5   7   9        146.22        132.36        22.88 o                         
  -7   8   9        530.48        536.19        34.66 o                         
  -6   8   9        202.70        199.87        29.13 o                         
  -5   8   9          0.67         -7.58        15.70 o                         
  -4   8   9         71.46         88.45        20.16 o                         
  -3   8   9        418.75        366.45        18.87 o                         
  -2   8   9        132.05        122.01        16.17 o                         
  -1   8   9         41.35         50.14        13.87 o                         
   0   8   9         31.89         18.14        13.64 o                         
   1   8   9         16.03          9.81        16.73 o                         
   2   8   9        206.92        163.78        25.19 o                         
   3   8   9        245.77        240.01        27.61 o                         
   4   8   9          3.86          6.92        41.63 o                         
  -6   9   9        201.57        159.50        21.23 o                         
  -5   9   9          0.04          0.73        17.00 o                         
  -4   9   9        141.55        114.47        18.31 o                         
  -3   9   9          0.00        -16.99        21.09 o                         
  -2   9   9          1.22          6.55        15.30 o                         
  -1   9   9         48.33         67.97        14.88 o                         
   0   9   9        153.39        160.79        18.61 o                         
   1   9   9        607.87        709.69        44.60 o                         
   2   9   9         48.57         63.75        23.55 o                         
   3   9   9         26.69         18.90        39.60 o                         
   4   9   9          1.19         48.79        35.84 o                         
  -6  10   9          3.38        -10.84        20.73 o                         
  -5  10   9          0.02        -17.43        19.52 o                         
  -4  10   9          3.35          3.89        19.41 o                         
  -3  10   9          0.02        -11.44        18.76 o                         
  -2  10   9        308.00        305.59        23.72 o                         
  -1  10   9        119.10        192.13        22.58 o                         
   0  10   9        110.01        134.16        17.38 o                         
   1  10   9         17.99        -17.93        21.12 o                         
   2  10   9          7.35         36.07        23.39 o                         
   3  10   9         21.40         44.39        39.80 o                         
  -5  11   9         20.53         14.79        21.86 o                         
  -4  11   9        269.63        237.31        33.03 o                         
  -3  11   9        233.97        223.89        24.78 o                         
  -2  11   9          6.36          5.97        19.79 o                         
  -1  11   9         42.90         54.21        20.02 o                         
   0  11   9         19.39         80.09        26.67 o                         
   1  11   9         48.96         96.19        24.25 o                         
   2  11   9         32.42        104.06        37.65 o                         
  -5  12   9        106.95         94.68        26.39 o                         
  -4  12   9         35.30         19.97        22.54 o                         
  -3  12   9          2.44          5.06        21.69 o                         
  -2  12   9         66.34         64.64        23.84 o                         
  -1  12   9         82.20         89.51        21.85 o                         
   0  12   9        116.55        212.80        30.57 o                         
   1  12   9        543.98        604.39        39.91 o                         
   2  12   9         19.13         92.74        29.92 o                         
  -4  13   9         21.13          3.04        23.15 o                         
  -3  13   9         11.44         -6.97        22.33 o                         
  -2  13   9         43.10         61.13        23.54 o                         
  -1  13   9        144.17        147.97        45.22 o                         
   0  13   9          0.68         56.54        32.44 o                         
   1 -17  10          7.29         36.65        26.70 o                         
   2 -17  10         30.49         91.76        38.53 o                         
  -1 -16  10         18.63        100.02        30.62 o                         
   0 -16  10          0.58         69.79        40.37 o                         
   1 -16  10         20.46         89.92        22.33 o                         
   2 -16  10          5.24          1.47        30.89 o                         
   3 -16  10         11.68         34.95        17.66 o                         
   4 -16  10         16.42         34.58        18.20 o                         
  -2 -15  10         12.50         55.17        46.65 o                         
  -1 -15  10        277.98        348.36        44.08 o                         
   0 -15  10        268.28        281.60        42.50 o                         
   1 -15  10         22.52         59.82        26.69 o                         
   2 -15  10          3.01         35.34        18.90 o                         
   3 -15  10          7.80         18.87        16.67 o                         
   4 -15  10       1022.62        954.30        32.55 o                         
   5 -15  10          4.24         18.76        33.19 o                         
  -3 -14  10          1.49         67.20        45.97 o                         
  -2 -14  10        225.52        284.35        27.29 o                         
  -1 -14  10        135.30        160.14        30.12 o                         
   0 -14  10        140.01        178.91        22.96 o                         
   1 -14  10         50.01         78.71        20.10 o                         
   2 -14  10        717.80        711.22        35.55 o                         
   3 -14  10          0.16         19.35        15.61 o                         
   4 -14  10        529.38        484.41        27.03 o                         
   5 -14  10         87.99        105.58        23.20 o                         
  -4 -13  10         17.12         -5.33        51.43 o                         
  -3 -13  10         14.53         46.27        42.86 o                         
  -2 -13  10        172.37        211.54        24.63 o                         
  -1 -13  10          8.84         24.30        17.18 o                         
   0 -13  10        473.60        504.13        27.48 o                         
   1 -13  10          2.16          3.95        17.67 o                         
   2 -13  10        420.83        401.79        31.84 o                         
   3 -13  10          7.59          3.93        14.91 o                         
   4 -13  10         42.55         48.69        16.75 o                         
   5 -13  10        222.48        227.64        26.34 o                         
   6 -13  10         35.21         54.93        27.22 o                         
  -4 -12  10          3.59        -15.48        35.41 o                         
  -3 -12  10         40.26         67.35        32.73 o                         
  -2 -12  10        211.15        238.61        27.33 o                         
  -1 -12  10         91.66         74.01        15.96 o                         
   0 -12  10        919.62        925.12        35.82 o                         
   1 -12  10         53.98         55.64        13.67 o                         
   2 -12  10         46.18         74.51        14.89 o                         
   3 -12  10        478.89        445.57        21.08 o                         
   4 -12  10        928.31        848.62        29.01 o                         
   5 -12  10        242.17        243.81        25.05 o                         
   6 -12  10         32.32        -15.92        24.72 o                         
  -5 -11  10          0.12        -34.63        34.63 o                         
  -4 -11  10        175.95        184.99        45.10 o                         
  -3 -11  10         29.20         48.02        21.38 o                         
  -2 -11  10        922.19        963.35        34.10 o                         
  -1 -11  10        252.12        237.79        18.36 o                         
   0 -11  10         62.02         48.17        17.34 o                         
   1 -11  10        540.89        529.59        19.89 o                         
   2 -11  10         73.04         93.02        16.31 o                         
   3 -11  10        453.94        434.27        21.37 o                         
   4 -11  10          0.31          2.00        14.54 o                         
   5 -11  10         10.96          9.18        22.55 o                         
   6 -11  10         15.62         25.29        25.16 o                         
  -5 -10  10         12.24         -6.72        25.19 o                         
  -4 -10  10        417.19        377.42        56.62 o                         
  -3 -10  10          0.96         32.92        18.93 o                         
  -2 -10  10         58.19         57.94        14.44 o                         
  -1 -10  10        537.84        538.15        20.86 o                         
   0 -10  10        939.21        888.66        24.23 o                         
   1 -10  10        507.28        477.59        18.48 o                         
   2 -10  10         23.31         18.97        12.22 o                         
   3 -10  10        228.24        228.43        16.42 o                         
   4 -10  10          3.31         -8.36        14.97 o                         
   5 -10  10         56.00         31.38        22.56 o                         
   6 -10  10        157.49        191.22        32.09 o                         
  -5  -9  10          6.55        -24.39        24.39 o                         
  -4  -9  10         11.23        -22.20        22.20 o                         
  -3  -9  10        106.31        104.58        25.12 o                         
  -2  -9  10        356.75        347.53        18.12 o                         
  -1  -9  10        440.28        456.73        22.70 o                         
   0  -9  10          1.85         -3.99         9.24 o                         
   1  -9  10        501.16        474.19        19.51 o                         
   2  -9  10        430.40        415.58        17.07 o                         
   3  -9  10        692.27        653.05        24.87 o                         
   4  -9  10        206.26        236.46        30.56 o                         
   5  -9  10          9.46          9.99        21.33 o                         
   6  -9  10         50.44         24.55        24.42 o                         
   7  -9  10        271.39        291.96        52.13 o                         
  -6  -8  10          0.18        -24.65        24.65 o                         
  -5  -8  10        164.52        207.12        41.43 o                         
  -4  -8  10         39.35         46.32        21.83 o                         
  -3  -8  10        606.83        636.45        24.98 o                         
  -2  -8  10         38.57         54.14        13.18 o                         
  -1  -8  10        567.29        550.11        20.26 o                         
   0  -8  10         37.71         43.93         9.39 o                         
   1  -8  10       1415.21       1332.01        25.30 o                         
   2  -8  10        842.52        833.41        22.39 o                         
   3  -8  10        156.06        160.14        13.66 o                         
   4  -8  10         15.39         25.84        19.24 o                         
   5  -8  10          3.63         -3.97        21.00 o                         
   6  -8  10        411.44        463.75        31.83 o                         
   7  -8  10        187.87        239.97        54.10 o                         
  -6  -7  10        118.29        122.19        40.07 o                         
  -5  -7  10        171.56        171.96        25.90 o                         
  -4  -7  10         46.85         54.14        22.12 o                         
  -3  -7  10        133.31        140.21        15.21 o                         
  -2  -7  10        108.87        110.02        13.44 o                         
  -1  -7  10          3.71         11.71        10.87 o                         
   0  -7  10         86.94         87.51         9.61 o                         
   1  -7  10          9.36         11.25         7.99 o                         
   2  -7  10          2.82         10.53        10.46 o                         
   3  -7  10        194.17        201.72        13.97 o                         
   4  -7  10        131.22        146.35        18.21 o                         
   5  -7  10         65.74         82.89        19.85 o                         
   6  -7  10        483.41        462.57        31.50 o                         
   7  -7  10         75.64        107.48        41.47 o                         
  -6  -6  10         47.44         27.61        24.96 o                         
  -5  -6  10        239.94        258.18        31.54 o                         
  -4  -6  10         15.94         21.91        20.06 o                         
  -3  -6  10        738.00        696.15        31.33 o                         
  -2  -6  10        335.21        352.56        16.47 o                         
  -1  -6  10         62.91         55.74         9.04 o                         
   0  -6  10         50.11         51.92         7.94 o                         
   1  -6  10        105.01        101.59         9.10 o                         
   2  -6  10       4302.69       4109.05        44.01 o                         
   3  -6  10        431.82        447.09        17.28 o                         
   4  -6  10       1902.36       1762.93        38.28 o                         
   5  -6  10        103.02        115.67        21.61 o                         
   6  -6  10         53.10        102.58        26.65 o                         
   7  -6  10        100.53        111.79        32.30 o                         
  -7  -5  10         34.36         84.65        40.13 o                         
  -6  -5  10         17.51         -5.21        29.00 o                         
  -5  -5  10          3.69         -8.72        21.28 o                         
  -4  -5  10       1126.03       1104.49        38.41 o                         
  -3  -5  10          8.11         -1.65        13.19 o                         
  -2  -5  10        129.26        147.66        12.56 o                         
  -1  -5  10          8.87          7.39         8.06 o                         
   0  -5  10        832.96        798.14        15.58 o                         
   1  -5  10       1013.15        970.65        17.46 o                         
   2  -5  10          7.43          8.37         9.63 o                         
   3  -5  10        410.61        385.47        16.84 o                         
   4  -5  10         78.88         90.97        16.11 o                         
   5  -5  10         23.27         19.76        19.58 o                         
   6  -5  10        196.14        220.60        26.19 o                         
   7  -5  10        136.50        153.46        29.28 o                         
  -7  -4  10          0.09        -29.61        29.61 o                         
  -6  -4  10         95.88         49.92        23.46 o                         
  -5  -4  10         53.21         36.01        21.01 o                         
  -4  -4  10        343.43        330.83        19.79 o                         
  -3  -4  10         14.42         13.77        13.06 o                         
  -2  -4  10       1711.07       1673.40        26.40 o                         
  -1  -4  10        416.82        442.76        13.29 o                         
   0  -4  10       2089.77       2107.49        22.88 o                         
   1  -4  10        397.93        407.49        12.96 o                         
   2  -4  10        197.77        198.10        12.01 o                         
   3  -4  10         98.97         77.73        14.07 o                         
   4  -4  10         81.67         73.27        16.10 o                         
   5  -4  10        306.03        299.20        23.84 o                         
   6  -4  10        187.47        223.14        28.12 o                         
   7  -4  10         15.65         -0.56        25.70 o                         
  -7  -3  10          2.61         21.50        48.44 o                         
  -6  -3  10         44.86         22.53        22.44 o                         
  -5  -3  10         31.99         35.69        16.06 o                         
  -4  -3  10       1389.02       1317.76        33.60 o                         
  -3  -3  10        176.27        171.14        13.95 o                         
  -2  -3  10        193.51        214.83        16.75 o                         
  -1  -3  10       1449.12       1455.29        19.00 o                         
   0  -3  10         13.80          4.06         7.68 o                         
   1  -3  10        300.90        329.28        11.86 o                         
   2  -3  10          2.29         -1.61         7.26 o                         
   3  -3  10       1565.86       1492.06        30.18 o                         
   4  -3  10         99.65        111.80        16.54 o                         
   5  -3  10          9.53         34.88        17.21 o                         
   6  -3  10        133.48        129.81        26.75 o                         
   7  -3  10         52.42         34.55        28.11 o                         
  -7  -2  10          6.45         19.91        40.06 o                         
  -6  -2  10         23.47         22.47        22.73 o                         
  -5  -2  10        326.65        307.12        18.67 o                         
  -4  -2  10         14.96          6.27        12.55 o                         
  -3  -2  10         95.54         86.11        12.63 o                         
  -2  -2  10        100.75        112.52         9.53 o                         
  -1  -2  10        663.04        661.48        15.88 o                         
   0  -2  10         33.15         49.18         7.79 o                         
   1  -2  10        991.85        940.60        16.84 o                         
   2  -2  10         59.54         53.66         8.01 o                         
   3  -2  10         21.99         14.52        13.10 o                         
   4  -2  10         76.82         57.71        15.74 o                         
   5  -2  10        241.81        220.84        20.68 o                         
   6  -2  10         69.10         38.02        26.22 o                         
   7  -2  10         17.28          0.44        27.84 o                         
  -7  -1  10          2.04        -10.84        24.84 o                         
  -6  -1  10        258.20        261.87        24.37 o                         
  -5  -1  10        379.99        384.48        19.65 o                         
  -4  -1  10        235.24        221.29        15.87 o                         
  -3  -1  10          0.06          2.63         8.80 o                         
  -2  -1  10         36.77         42.73         8.76 o                         
  -1  -1  10       1245.27       1224.36        21.22 o                         
   0  -1  10        130.81        129.79         8.71 o                         
   1  -1  10         27.58         19.79         7.84 o                         
   2  -1  10          0.12         -0.62         7.57 o                         
   3  -1  10         70.98         85.37        11.28 o                         
   4  -1  10         89.51        102.34        16.75 o                         
   5  -1  10          0.76         -2.89        22.30 o                         
   6  -1  10        480.80        526.92        36.86 o                         
   7  -1  10          0.06        -30.88        36.96 o                         
  -7   0  10        124.54        133.65        25.29 o                         
  -6   0  10         62.05         56.17        16.30 o                         
  -5   0  10        173.41        139.78        16.27 o                         
  -4   0  10         12.51         11.35        12.84 o                         
  -3   0  10       1283.13       1250.80        22.06 o                         
  -2   0  10        124.97        116.33        10.06 o                         
  -1   0  10          6.74          9.40         8.79 o                         
   0   0  10        723.66        699.08        16.34 o                         
   1   0  10        152.01        152.77        10.01 o                         
   2   0  10        342.42        318.73        14.77 o                         
   3   0  10          4.81         -2.25        11.13 o                         
   4   0  10        341.82        353.93        21.77 o                         
   5   0  10         68.54         51.77        24.57 o                         
   6   0  10        133.62        116.30        32.42 o                         
  -7   1  10          1.79        -11.07        21.60 o                         
  -6   1  10          5.25        -16.80        16.80 o                         
  -5   1  10        382.10        379.54        19.55 o                         
  -4   1  10        353.29        356.57        17.54 o                         
  -3   1  10         44.19         45.61        10.10 o                         
  -2   1  10         81.04         91.75        10.55 o                         
  -1   1  10        161.00        169.15        13.41 o                         
   0   1  10        663.81        626.32        16.47 o                         
   1   1  10        656.03        638.53        17.08 o                         
   2   1  10          0.12         -5.45        10.73 o                         
   3   1  10        316.79        311.79        16.27 o                         
   4   1  10        267.26        267.54        56.68 o                         
   5   1  10        399.80        387.59        31.90 o                         
   6   1  10        160.58        116.05        29.65 o                         
  -7   2  10        153.00        168.41        21.79 o                         
  -6   2  10         19.11         16.24        20.93 o                         
  -5   2  10         24.21         46.75        16.34 o                         
  -4   2  10        157.47        162.91        14.03 o                         
  -3   2  10          0.25          0.76        10.17 o                         
  -2   2  10        690.72        689.61        18.95 o                         
  -1   2  10         19.90         25.29         9.03 o                         
   0   2  10       2193.56       2173.83        26.56 o                         
   1   2  10          5.34         -0.91         7.73 o                         
   2   2  10         34.66         43.66        12.09 o                         
   3   2  10         39.89         43.21        13.03 o                         
   4   2  10         15.65         45.10        16.54 o                         
   5   2  10        826.11        836.52        41.31 o                         
   6   2  10         15.91         -0.92        24.58 o                         
  -7   3  10         78.21         50.96        20.27 o                         
  -6   3  10          0.31        -16.59        16.59 o                         
  -5   3  10          0.07         -8.14        15.59 o                         
  -4   3  10        281.28        271.77        17.94 o                         
  -3   3  10        270.92        246.43        16.04 o                         
  -2   3  10         25.10         19.42        12.06 o                         
  -1   3  10       1785.54       1680.68        23.50 o                         
   0   3  10        763.93        745.30        16.72 o                         
   1   3  10       1484.51       1476.50        21.10 o                         
   2   3  10         45.42         64.80        12.87 o                         
   3   3  10       1643.10       1568.15        31.37 o                         
   4   3  10         50.37         51.22        18.51 o                         
   5   3  10        139.81        110.59        28.23 o                         
   6   3  10         35.28         30.04        33.54 o                         
  -7   4  10          7.63         -5.88        28.83 o                         
  -6   4  10        252.97        296.96        22.65 o                         
  -5   4  10        533.94        530.28        21.87 o                         
  -4   4  10        217.01        216.44        17.24 o                         
  -3   4  10          0.06         -2.87        11.31 o                         
  -2   4  10         90.54        108.41        12.93 o                         
  -1   4  10       3626.13       3571.51        40.17 o                         
   0   4  10        319.23        346.41        19.94 o                         
   1   4  10       1524.46       1479.71        24.43 o                         
   2   4  10         41.05         44.75        13.28 o                         
   3   4  10        246.01        236.86        20.17 o                         
   4   4  10         92.48         71.91        18.95 o                         
   5   4  10        137.93         99.79        25.12 o                         
   6   4  10         39.86        176.66        79.09 o                         
  -7   5  10         91.75        101.27        21.18 o                         
  -6   5  10        311.33        339.40        33.53 o                         
  -5   5  10         22.56         20.63        14.45 o                         
  -4   5  10         25.05          2.00        13.09 o                         
  -3   5  10        273.06        256.08        18.04 o                         
  -2   5  10          3.17          6.20        12.10 o                         
  -1   5  10        938.97        875.80        24.83 o                         
   0   5  10         39.35         34.80        11.07 o                         
   1   5  10         10.07          9.98        12.65 o                         
   2   5  10         95.65        102.96        14.94 o                         
   3   5  10        730.79        707.88        27.63 o                         
   4   5  10        121.99        135.18        19.21 o                         
   5   5  10         54.17         54.22        39.18 o                         
  -7   6  10          0.01         14.86        21.07 o                         
  -6   6  10        234.52        245.41        22.61 o                         
  -5   6  10       2145.85       2169.24        55.92 o                         
  -4   6  10        169.91        180.99        16.42 o                         
  -3   6  10       1261.45       1218.81        28.50 o                         
  -2   6  10        214.15        219.93        15.77 o                         
  -1   6  10        191.59        184.34        14.61 o                         
   0   6  10        304.49        296.81        16.65 o                         
   1   6  10        419.18        399.88        21.80 o                         
   2   6  10        945.06        858.23        37.25 o                         
   3   6  10         94.84         76.83        22.71 o                         
   4   6  10          0.27          1.53        18.55 o                         
   5   6  10          1.26        -20.94        23.50 o                         
  -7   7  10         89.97         71.11        31.69 o                         
  -6   7  10         66.28         44.46        20.91 o                         
  -5   7  10        231.96        217.59        18.20 o                         
  -4   7  10         24.12         16.23        14.23 o                         
  -3   7  10        274.66        244.37        17.31 o                         
  -2   7  10        742.41        707.01        24.67 o                         
  -1   7  10        302.76        315.12        19.21 o                         
   0   7  10        108.40        102.74        14.74 o                         
   1   7  10        122.59        123.47        19.15 o                         
   2   7  10         63.68         86.10        22.29 o                         
   3   7  10          2.76        -29.04        29.33 o                         
   4   7  10          9.95         -4.15        44.43 o                         
  -6   8  10         56.87         70.48        19.02 o                         
  -5   8  10         10.42         14.62        17.48 o                         
  -4   8  10         99.65        106.88        16.61 o                         
  -3   8  10        470.39        448.37        22.30 o                         
  -2   8  10        757.82        718.68        30.55 o                         
  -1   8  10        229.54        200.51        18.19 o                         
   0   8  10         20.11         24.78        14.25 o                         
   1   8  10         10.55         32.41        19.09 o                         
   2   8  10          0.14         28.86        35.55 o                         
   3   8  10         52.89         52.80        30.56 o                         
   4   8  10         19.40         39.46        42.29 o                         
  -6   9  10        187.44        141.10        21.30 o                         
  -5   9  10        111.58        102.64        19.78 o                         
  -4   9  10        212.62        190.95        19.98 o                         
  -3   9  10         38.11         25.09        18.89 o                         
  -2   9  10          0.62         18.93        16.25 o                         
  -1   9  10         18.24         18.50        15.65 o                         
   0   9  10        157.93        184.19        18.02 o                         
   1   9  10        171.82        132.76        28.06 o                         
   2   9  10        194.82        236.42        34.54 o                         
   3   9  10         27.74         53.10        39.64 o                         
  -5  10  10         20.93         -4.75        20.98 o                         
  -4  10  10          3.16         -8.31        20.17 o                         
  -3  10  10        134.33         75.06        36.05 o                         
  -2  10  10        206.02        178.23        22.26 o                         
  -1  10  10        147.33        171.35        19.73 o                         
   0  10  10          8.69         41.01        22.29 o                         
   1  10  10          0.50         36.33        22.97 o                         
   2  10  10         68.83        123.38        26.11 o                         
   3  10  10         86.28        131.36        28.12 o                         
  -5  11  10         10.96        -24.37        28.31 o                         
  -4  11  10         77.70         46.17        24.28 o                         
  -3  11  10          9.29         -6.08        26.78 o                         
  -2  11  10         49.01         62.03        43.25 o                         
  -1  11  10         83.80         90.14        21.39 o                         
   0  11  10         28.34         37.30        30.43 o                         
   1  11  10         52.93         94.20        24.69 o                         
   2  11  10        107.24        139.43        27.49 o                         
  -4  12  10         50.15         26.68        23.04 o                         
  -3  12  10        307.02        325.86        27.77 o                         
  -2  12  10         23.30         48.47        26.86 o                         
  -1  12  10        206.86        224.73        24.71 o                         
   0  12  10          5.33         52.94        31.20 o                         
   1  12  10        388.42        422.89        37.95 o                         
  -3  13  10        185.50        210.69        37.22 o                         
  -2  13  10          0.74         17.49        22.70 o                         
  -1  13  10        388.06        393.76       118.07 o                         
  -1 -16  11         23.26        118.98        30.61 o                         
   0 -16  11          0.31          8.88        33.58 o                         
   1 -16  11         61.94        154.73        36.41 o                         
   2 -16  11          2.04         28.29        21.33 o                         
   3 -16  11         11.02         61.53        22.49 o                         
  -2 -15  11          0.45         78.43        35.56 o                         
  -1 -15  11         76.95        146.94        57.18 o                         
   0 -15  11          3.29         50.88        32.34 o                         
   1 -15  11        217.17        240.98        24.77 o                         
   2 -15  11          2.97         37.45        23.80 o                         
   3 -15  11         41.57         57.83        24.56 o                         
   4 -15  11         78.02        102.19        23.00 o                         
  -3 -14  11         47.68         38.35        26.98 o                         
  -2 -14  11          2.34         68.35        35.13 o                         
  -1 -14  11        197.96        240.63        31.92 o                         
   0 -14  11         12.22         50.48        19.50 o                         
   1 -14  11         11.27         34.04        19.13 o                         
   2 -14  11        333.25        344.28        23.34 o                         
   3 -14  11          7.81         13.95        15.91 o                         
   4 -14  11        111.81        131.44        19.08 o                         
   5 -14  11         64.05         67.95        23.44 o                         
  -3 -13  11        165.37        184.40        29.37 o                         
  -2 -13  11          2.27         33.28        24.16 o                         
  -1 -13  11          2.89         38.54        40.78 o                         
   0 -13  11          4.28         26.13        26.25 o                         
   1 -13  11          4.09         20.67        26.67 o                         
   2 -13  11         88.03         89.26        15.58 o                         
   3 -13  11         89.87         90.40        16.64 o                         
   4 -13  11         13.09         -4.54        15.82 o                         
   5 -13  11         99.87        111.42        27.04 o                         
  -4 -12  11          2.16        -33.82        44.14 o                         
  -3 -12  11          0.52         13.00        27.24 o                         
  -2 -12  11          1.69         26.99        23.76 o                         
  -1 -12  11          2.47         14.99        16.06 o                         
   0 -12  11        361.56        303.05        23.32 o                         
   1 -12  11          2.53         -4.71        15.38 o                         
   2 -12  11          0.00         13.17        13.91 o                         
   3 -12  11        255.73        276.13        24.57 o                         
   4 -12  11         20.02         14.30        18.49 o                         
   5 -12  11        244.14        238.96        44.70 o                         
   6 -12  11          0.94         22.24        26.31 o                         
  -4 -11  11        147.01        145.55        27.31 o                         
  -3 -11  11          0.52        -17.02        22.91 o                         
  -2 -11  11        445.35        489.17        26.13 o                         
  -1 -11  11        237.39        229.93        17.30 o                         
   0 -11  11          7.83         29.43        16.97 o                         
   1 -11  11        213.25        225.86        17.59 o                         
   2 -11  11       1164.61       1014.35        29.89 o                         
   3 -11  11        120.57        114.33        16.81 o                         
   4 -11  11        230.29        223.69        25.40 o                         
   5 -11  11          5.26         32.38        34.04 o                         
   6 -11  11         45.39         43.68        26.22 o                         
  -5 -10  11          0.18        -40.61        40.61 o                         
  -4 -10  11        410.28        432.24        32.22 o                         
  -3 -10  11          0.89        -19.91        19.91 o                         
  -2 -10  11          5.30          5.82        15.87 o                         
  -1 -10  11        261.28        280.31        17.25 o                         
   0 -10  11         23.46         51.18        15.16 o                         
   1 -10  11        256.48        259.19        17.44 o                         
   2 -10  11         22.13         38.86        14.29 o                         
   3 -10  11         67.11         94.48        15.62 o                         
   4 -10  11         27.10         36.63        21.39 o                         
   5 -10  11         35.83         46.54        23.83 o                         
   6 -10  11        250.68        274.88        39.65 o                         
  -5  -9  11         31.84          6.33        31.75 o                         
  -4  -9  11          6.13        -12.49        35.74 o                         
  -3  -9  11         66.17         60.26        25.04 o                         
  -2  -9  11          3.37         27.22        13.90 o                         
  -1  -9  11        716.54        674.81        23.81 o                         
   0  -9  11        641.69        587.35        20.82 o                         
   1  -9  11        100.74         91.85        12.70 o                         
   2  -9  11         34.58         28.76        11.92 o                         
   3  -9  11         19.05         30.55        13.88 o                         
   4  -9  11          0.04        -15.05        19.68 o                         
   5  -9  11        197.66        202.74        25.67 o                         
   6  -9  11         77.59         64.66        25.62 o                         
  -6  -8  11         63.82          3.50        32.40 o                         
  -5  -8  11         52.95         67.78        25.02 o                         
  -4  -8  11        233.02        238.13        26.92 o                         
  -3  -8  11        482.11        439.04        30.86 o                         
  -2  -8  11        706.31        714.06        23.90 o                         
  -1  -8  11        733.70        688.67        22.45 o                         
   0  -8  11        154.25        157.00        11.55 o                         
   1  -8  11         35.75         33.69        11.70 o                         
   2  -8  11        449.39        460.88        18.27 o                         
   3  -8  11          1.66          2.91        11.59 o                         
   4  -8  11          9.58          8.83        19.32 o                         
   5  -8  11         42.26         84.02        23.19 o                         
   6  -8  11        195.58        209.34        28.23 o                         
  -6  -7  11         16.61        -30.87        30.87 o                         
  -5  -7  11        549.13        549.86        33.82 o                         
  -4  -7  11        102.28         91.42        22.95 o                         
  -3  -7  11         53.94         53.64        15.41 o                         
  -2  -7  11         21.90          9.23        12.29 o                         
  -1  -7  11        113.25        126.52        13.31 o                         
   0  -7  11          0.07         -2.14         8.08 o                         
   1  -7  11        205.27        219.12        13.86 o                         
   2  -7  11        128.90        126.53        12.74 o                         
   3  -7  11        147.79        143.58        13.68 o                         
   4  -7  11        296.24        276.40        21.26 o                         
   5  -7  11         85.32         84.72        25.04 o                         
   6  -7  11        175.16        225.78        31.74 o                         
   7  -7  11        101.79        100.36        51.02 o                         
  -6  -6  11        628.50        559.18        35.09 o                         
  -5  -6  11        479.37        479.37        31.26 o                         
  -4  -6  11         23.49          9.96        15.74 o                         
  -3  -6  11         21.55         14.55        14.26 o                         
  -2  -6  11         19.26         40.73        14.24 o                         
  -1  -6  11        437.58        466.80        17.87 o                         
   0  -6  11         12.46          9.35         8.10 o                         
   1  -6  11        757.98        704.77        20.73 o                         
   2  -6  11         75.08         67.79        11.58 o                         
   3  -6  11          3.20         -0.56        14.29 o                         
   4  -6  11        481.87        457.44        24.11 o                         
   5  -6  11         55.26         81.37        20.35 o                         
   6  -6  11          2.49         12.33        23.07 o                         
   7  -6  11         60.39         26.97        31.85 o                         
  -6  -5  11         43.63         -3.35        23.42 o                         
  -5  -5  11        131.53        109.18        23.69 o                         
  -4  -5  11         38.62         34.89        15.63 o                         
  -3  -5  11        116.94        119.10        16.04 o                         
  -2  -5  11        207.46        195.57        15.75 o                         
  -1  -5  11         55.10         57.38         8.74 o                         
   0  -5  11        187.27        198.99         9.95 o                         
   1  -5  11         15.84         15.96         8.45 o                         
   2  -5  11        388.14        394.93        16.55 o                         
   3  -5  11         35.71         47.59        15.19 o                         
   4  -5  11        135.94        160.91        18.10 o                         
   5  -5  11        965.14        903.21        33.32 o                         
   6  -5  11        234.09        277.61        30.85 o                         
   7  -5  11        311.87        280.63        35.29 o                         
  -7  -4  11         91.14        109.35        34.20 o                         
  -6  -4  11         61.57         33.89        29.23 o                         
  -5  -4  11        222.29        194.84        25.16 o                         
  -4  -4  11         78.54         64.67        15.70 o                         
  -3  -4  11        768.01        737.03        23.92 o                         
  -2  -4  11         63.77         60.00        11.93 o                         
  -1  -4  11         39.34         43.31         8.44 o                         
   0  -4  11        347.49        336.19        12.70 o                         
   1  -4  11         23.50         24.98         8.66 o                         
   2  -4  11        108.89         93.92        11.70 o                         
   3  -4  11         91.77        112.05        15.54 o                         
   4  -4  11         57.28         69.30        16.91 o                         
   5  -4  11       1052.99       1023.42        34.64 o                         
   6  -4  11        367.59        368.64        31.49 o                         
   7  -4  11         16.13         14.33        27.03 o                         
  -7  -3  11         92.15        111.85        58.16 o                         
  -6  -3  11         56.40         94.95        33.66 o                         
  -5  -3  11          0.02         14.41        14.76 o                         
  -4  -3  11          0.19          4.28        13.32 o                         
  -3  -3  11          9.33         10.28        12.11 o                         
  -2  -3  11        644.52        654.49        17.50 o                         
  -1  -3  11        102.74        111.11         8.78 o                         
   0  -3  11          5.12         11.17         8.37 o                         
   1  -3  11        196.94        187.58        10.28 o                         
   2  -3  11        368.96        372.81        15.19 o                         
   3  -3  11        673.93        647.97        25.37 o                         
   4  -3  11        409.40        471.62        22.96 o                         
   5  -3  11          2.49          4.54        17.66 o                         
   6  -3  11         74.72         60.50        25.79 o                         
   7  -3  11        124.05        133.40        45.96 o                         
  -7  -2  11          3.41        -33.43        41.89 o                         
  -6  -2  11        139.40        141.67        21.77 o                         
  -5  -2  11          0.42         18.35        14.85 o                         
  -4  -2  11        474.62        517.31        20.73 o                         
  -3  -2  11        202.99        208.10        15.21 o                         
  -2  -2  11          9.85          7.98         9.09 o                         
  -1  -2  11         47.25         49.58         9.95 o                         
   0  -2  11         18.63         17.86         8.07 o                         
   1  -2  11       1574.09       1568.39        21.73 o                         
   2  -2  11          2.43         -9.59         9.59 o                         
   3  -2  11         76.59         83.77        15.33 o                         
   4  -2  11          3.73          9.62        15.75 o                         
   5  -2  11       1592.49       1608.34        41.00 o                         
   6  -2  11         21.74         16.86        26.41 o                         
  -7  -1  11         21.47         12.79        22.83 o                         
  -6  -1  11        133.75        155.01        22.99 o                         
  -5  -1  11        327.26        305.63        19.28 o                         
  -4  -1  11          9.06         25.12        13.64 o                         
  -3  -1  11        147.76        119.91        15.62 o                         
  -2  -1  11         85.43         88.52        10.20 o                         
  -1  -1  11       1809.16       1799.99        26.18 o                         
   0  -1  11       1128.04       1094.29        19.62 o                         
   1  -1  11          3.90         15.86         8.53 o                         
   2  -1  11        101.20        100.24        11.68 o                         
   3  -1  11         18.05         20.25        14.22 o                         
   4  -1  11        197.74        189.99        19.99 o                         
   5  -1  11          5.79        -20.91        23.81 o                         
   6  -1  11          1.85        -26.44        26.44 o                         
  -7   0  11        147.88        116.34        25.08 o                         
  -6   0  11         14.83         15.46        17.30 o                         
  -5   0  11         15.85         10.10        14.68 o                         
  -4   0  11         27.30         31.35        13.93 o                         
  -3   0  11         66.88         77.95        11.05 o                         
  -2   0  11          1.02          0.90         9.92 o                         
  -1   0  11         60.51         78.80        10.55 o                         
   0   0  11          1.63          1.42         8.76 o                         
   1   0  11        376.96        399.56        13.91 o                         
   2   0  11          0.22         15.10        11.43 o                         
   3   0  11         64.00         89.10        13.43 o                         
   4   0  11         10.18          6.77        16.65 o                         
   5   0  11         95.33         58.66        26.25 o                         
   6   0  11        225.96        225.88        32.23 o                         
  -7   1  11         36.64         29.76        23.23 o                         
  -6   1  11         22.04         15.92        17.92 o                         
  -5   1  11        356.01        371.88        22.05 o                         
  -4   1  11          1.58          9.50        13.60 o                         
  -3   1  11        302.23        333.77        15.35 o                         
  -2   1  11         29.60         37.62        10.44 o                         
  -1   1  11        220.28        230.85        13.03 o                         
   0   1  11         18.17         12.71         9.33 o                         
   1   1  11         49.26         59.18         8.76 o                         
   2   1  11         24.32         21.52        12.24 o                         
   3   1  11        169.23        172.27        15.09 o                         
   4   1  11        805.99        803.04        38.37 o                         
   5   1  11        408.65        424.26        34.10 o                         
   6   1  11         32.85        -24.66        27.33 o                         
  -7   2  11         46.25         63.33        32.01 o                         
  -6   2  11         62.45         53.29        19.37 o                         
  -5   2  11        317.84        316.76        21.63 o                         
  -4   2  11        100.38         62.60        14.98 o                         
  -3   2  11        339.59        362.18        18.35 o                         
  -2   2  11        248.92        245.35        13.45 o                         
  -1   2  11         27.71         17.06        10.11 o                         
   0   2  11       2116.04       2097.48        32.61 o                         
   1   2  11        286.64        282.72        11.94 o                         
   2   2  11        414.71        415.85        18.11 o                         
   3   2  11         99.58        109.89        14.66 o                         
   4   2  11          8.13          3.45        22.40 o                         
   5   2  11          4.27         -2.65        25.94 o                         
   6   2  11          8.16        -16.51        31.08 o                         
  -7   3  11        169.62        199.33        34.02 o                         
  -6   3  11         22.36         -1.43        18.20 o                         
  -5   3  11        164.90        133.96        24.09 o                         
  -4   3  11         92.74         76.10        15.09 o                         
  -3   3  11        189.15        215.88        16.69 o                         
  -2   3  11          4.69          6.83        12.78 o                         
  -1   3  11         37.63         35.58        11.44 o                         
   0   3  11          6.04          7.82         9.13 o                         
   1   3  11         26.18         29.69        11.03 o                         
   2   3  11        396.63        406.78        18.59 o                         
   3   3  11         26.35         31.68        22.07 o                         
   4   3  11         18.27         25.55        19.05 o                         
   5   3  11         82.37         73.12        28.51 o                         
  -7   4  11         24.30         25.63        22.75 o                         
  -6   4  11         39.47         28.72        22.50 o                         
  -5   4  11         13.94         39.14        23.45 o                         
  -4   4  11          2.80         14.46        14.53 o                         
  -3   4  11         54.56         31.30        12.82 o                         
  -2   4  11         30.29         24.50        12.40 o                         
  -1   4  11        502.84        500.56        18.63 o                         
   0   4  11        238.31        235.90        13.68 o                         
   1   4  11        474.39        466.87        19.53 o                         
   2   4  11         56.37         38.71        13.94 o                         
   3   4  11        442.86        429.45        24.33 o                         
   4   4  11         34.11         23.63        18.32 o                         
   5   4  11        415.80        411.90        39.34 o                         
  -7   5  11         12.07         41.52        32.36 o                         
  -6   5  11         58.51         32.49        20.71 o                         
  -5   5  11        146.32        169.56        17.84 o                         
  -4   5  11          0.54         -8.01        13.23 o                         
  -3   5  11         41.23         53.82        13.72 o                         
  -2   5  11        501.45        517.74        27.33 o                         
  -1   5  11        186.56        202.05        14.92 o                         
   0   5  11        122.55        120.23        13.07 o                         
   1   5  11        156.95        169.91        19.64 o                         
   2   5  11         10.46         16.00        14.45 o                         
   3   5  11        232.98        263.23        22.74 o                         
   4   5  11        116.86        103.37        23.47 o                         
   5   5  11        209.76        189.21        48.71 o                         
  -6   6  11         18.51          5.70        24.76 o                         
  -5   6  11         47.89         45.22        15.79 o                         
  -4   6  11         29.88         10.44        14.33 o                         
  -3   6  11        135.36        135.45        15.85 o                         
  -2   6  11         92.37         80.49        14.47 o                         
  -1   6  11         74.24         69.25        13.77 o                         
   0   6  11         23.59         11.38        13.88 o                         
   1   6  11        459.88        471.79        23.76 o                         
   2   6  11        172.37        177.06        23.92 o                         
   3   6  11        319.20        300.45        35.32 o                         
   4   6  11          9.54         25.40        42.53 o                         
  -6   7  11         17.65         10.17        20.34 o                         
  -5   7  11        258.69        259.96        20.05 o                         
  -4   7  11          5.01         10.49        14.85 o                         
  -3   7  11          8.15          0.18        13.94 o                         
  -2   7  11         41.94         43.36        14.41 o                         
  -1   7  11        569.58        592.14        29.36 o                         
   0   7  11        182.98        192.00        17.42 o                         
   1   7  11        315.80        308.16        22.40 o                         
   2   7  11         31.18         21.59        24.43 o                         
   3   7  11          6.71         25.01        41.58 o                         
   4   7  11        315.41        314.31        37.45 o                         
  -6   8  11          0.06         -2.51        28.29 o                         
  -5   8  11        304.88        310.35        26.11 o                         
  -4   8  11         38.28         20.65        16.91 o                         
  -3   8  11         73.22         80.19        16.30 o                         
  -2   8  11         43.53         55.38        16.87 o                         
  -1   8  11          6.87         11.29        17.43 o                         
   0   8  11         42.55         53.79        20.96 o                         
   1   8  11          7.25         61.39        32.55 o                         
   2   8  11         49.06         85.53        23.97 o                         
   3   8  11         54.11         57.52        40.02 o                         
  -5   9  11        181.25        178.10        22.47 o                         
  -4   9  11        128.28        120.08        19.27 o                         
  -3   9  11         98.04        111.57        33.98 o                         
  -2   9  11         95.10         64.42        21.52 o                         
  -1   9  11        214.14        187.04        19.43 o                         
   0   9  11         45.24        118.73        21.49 o                         
   1   9  11         36.13         81.28        24.28 o                         
   2   9  11        212.11        206.36        37.27 o                         
   3   9  11          9.57         18.42        55.48 o                         
  -5  10  11          5.69          3.98        21.86 o                         
  -4  10  11          0.17          8.16        28.20 o                         
  -3  10  11          2.73         11.50        20.34 o                         
  -2  10  11        241.04        223.27        23.75 o                         
  -1  10  11          3.04         31.45        36.31 o                         
   0  10  11         10.14         62.60        32.44 o                         
   1  10  11          1.30         74.73        26.27 o                         
   2  10  11        270.46        313.03        41.59 o                         
  -4  11  11         37.87         48.45        40.42 o                         
  -3  11  11         55.44         39.01        21.94 o                         
  -2  11  11         32.04         51.01        21.78 o                         
  -1  11  11         80.46         91.01        25.43 o                         
   0  11  11          0.03        116.49        33.24 o                         
   1  11  11        312.79        311.10        37.88 o                         
  -3  12  11          0.21         -0.51        26.28 o                         
  -2  12  11        218.44        243.74        26.63 o                         
  -1  12  11         55.97         83.34        33.37 o                         
   0  12  11         19.42         40.76        32.68 o                         
   0 -16  12         86.62        157.58        46.86 o                         
   1 -16  12         79.30        186.90        35.28 o                         
   2 -16  12         51.48         72.21        22.44 o                         
   3 -16  12        349.01        403.40        36.29 o                         
  -1 -15  12         50.49        134.19        30.60 o                         
   0 -15  12         64.46        105.23        37.59 o                         
   1 -15  12         79.93         96.38        22.24 o                         
   2 -15  12         74.20        128.00        27.31 o                         
   3 -15  12         17.61         28.75        20.90 o                         
   4 -15  12         89.66         86.08        23.15 o                         
  -2 -14  12         93.76        147.38        36.44 o                         
  -1 -14  12        599.89        642.60        41.10 o                         
   0 -14  12         20.70         40.77        19.84 o                         
   1 -14  12         42.50         86.47        21.01 o                         
   2 -14  12         18.30         45.66        24.85 o                         
   3 -14  12        135.44        142.24        20.76 o                         
   4 -14  12         14.97         16.77        23.57 o                         
  -3 -13  12        154.33        173.58        45.64 o                         
  -2 -13  12          2.73          1.64        37.52 o                         
  -1 -13  12          4.59         14.86        18.93 o                         
   0 -13  12         25.88         57.47        28.13 o                         
   1 -13  12         13.55         54.51        27.13 o                         
   2 -13  12         41.82         58.48        19.38 o                         
   3 -13  12         22.75         27.67        16.91 o                         
   4 -13  12         33.03         56.92        23.64 o                         
   5 -13  12          0.77        -12.17        24.39 o                         
  -4 -12  12         20.20         -0.68        45.29 o                         
  -3 -12  12          7.72         -6.22        25.36 o                         
  -2 -12  12         11.45         42.92        22.17 o                         
  -1 -12  12         19.24         47.32        22.58 o                         
   0 -12  12        109.17        116.66        20.26 o                         
   1 -12  12          7.05         23.23        17.69 o                         
   2 -12  12         34.15         51.33        15.94 o                         
   3 -12  12          0.01          1.62        15.66 o                         
   4 -12  12        273.90        285.74        33.66 o                         
   5 -12  12          8.94        -19.47        24.30 o                         
  -4 -11  12         12.53         21.98        61.01 o                         
  -3 -11  12          4.95          3.17        22.13 o                         
  -2 -11  12        158.17        188.91        19.63 o                         
  -1 -11  12        224.22        199.53        28.71 o                         
   0 -11  12          4.08         24.25        17.13 o                         
   1 -11  12         43.93         47.50        17.47 o                         
   2 -11  12        433.29        455.15        22.47 o                         
   3 -11  12        100.28         87.79        16.76 o                         
   4 -11  12        557.31        559.85        31.45 o                         
   5 -11  12         74.39        117.77        25.73 o                         
   6 -11  12         13.79         14.18        26.19 o                         
  -5 -10  12          0.84        -20.30        27.24 o                         
  -4 -10  12        177.73        151.72        27.22 o                         
  -3 -10  12          5.68          9.34        24.38 o                         
  -2 -10  12          2.48         -8.17        15.45 o                         
  -1 -10  12        206.37        184.41        16.47 o                         
   0 -10  12        686.07        646.58        25.95 o                         
   1 -10  12        227.51        216.34        18.97 o                         
   2 -10  12        300.54        285.06        18.61 o                         
   3 -10  12        191.34        184.11        17.95 o                         
   4 -10  12        209.77        214.75        25.39 o                         
   5 -10  12        106.65        109.83        25.58 o                         
   6 -10  12        114.49         77.32        27.03 o                         
  -5  -9  12          5.98        -35.81        39.43 o                         
  -4  -9  12         14.68          2.44        40.68 o                         
  -3  -9  12         17.63         25.19        21.01 o                         
  -2  -9  12        686.86        685.98        27.06 o                         
  -1  -9  12        120.25        145.70        15.31 o                         
   0  -9  12        399.58        405.22        21.16 o                         
   1  -9  12        178.42        171.89        14.55 o                         
   2  -9  12        321.35        299.61        16.76 o                         
   3  -9  12        211.76        217.99        17.61 o                         
   4  -9  12          0.41         -2.12        20.70 o                         
   5  -9  12        441.35        465.76        33.12 o                         
   6  -9  12          7.81        -23.91        24.57 o                         
  -5  -8  12          8.14        -22.65        23.11 o                         
  -4  -8  12        135.97        133.66        24.66 o                         
  -3  -8  12        356.16        363.01        21.82 o                         
  -2  -8  12        262.66        283.47        19.14 o                         
  -1  -8  12        722.54        632.94        23.06 o                         
   0  -8  12         80.25         74.67        12.22 o                         
   1  -8  12        151.21        157.66        13.95 o                         
   2  -8  12        669.30        582.29        22.19 o                         
   3  -8  12        711.33        687.94        29.24 o                         
   4  -8  12         18.92         37.49        20.38 o                         
   5  -8  12         19.82        -10.98        21.81 o                         
   6  -8  12         73.74          6.71        26.36 o                         
  -6  -7  12        333.20        306.39        32.51 o                         
  -5  -7  12        182.04        169.89        27.37 o                         
  -4  -7  12        147.99         95.49        23.47 o                         
  -3  -7  12        335.38        331.94        20.91 o                         
  -2  -7  12         12.59         16.70        14.25 o
[truncated: 113,725 more chars]
